# Supplementary material for: Gut and oral microbiota associations with viral mitigation behaviors during the COVID-19 pandemic
Source: Front Cell Infect Microbiol. 2022 Sep 9;12:966361. doi: 10.3389/fcimb.2022.966361 (PMC9500509; doi:10.3389/fcimb.2022.966361)
Supplement: Supplementary file 2 [file DataSheet_1.zip]

Archive with 5 entries (5 files):
- SAL.paired_diff.questionnaire.metadata.tsv
- SAL.questionnaire.metadata.post.tsv
- ST.paired_diff.questionnaire.metadata.tsv
- ST.questionnaire.metadata.post.tsv
- MedBio COVID Questions.pdf
