# Supplementary material for: Gut and oral microbiota associations with viral mitigation behaviors during the COVID-19 pandemic
Source: Front Cell Infect Microbiol. 2022 Sep 9;12:966361. doi: 10.3389/fcimb.2022.966361 (PMC9500509; doi:10.3389/fcimb.2022.966361)
Supplement: Supplementary file 2 [file DataSheet_1.zip › SAL.paired_diff.questionnaire.metadata.tsv]

Sample_ID	total	medbio_id	collection_date_str	collection_date_form	collection_date_int	prepost_cat	days_post_lockdown	days_post_lockdown_abs	interp_BMI	days_between	dBMI	pre_days_fr_lockdown	post_days_fr_lockdown	pre_bmi	post_bmi	prop_pre_lockdown	prop_post_lockdown	q01_age	q05_educationLevel	q07_health	q17_sum_general_ailments	q20_GAD7_anxiety	q21_PHQ9_depression	q22_ISI_sleep	q38q39q41_sum_covid_worries	q46_diet_change	q47_num_cohabit	q48_num_pets	orig_q01_age	q02_isFemale	q03_isEthBlack	q03_isEthOther	orig_q05_educationLevel	orig_q07_health	q10_hadFever	q11_exercise_gt_onceweek_pre	q12a_high_bp	q12b_diabetes	q12h_sleep_apnea	q12j_asthma	q12l_cancer	q12n_immune_system	q13_smoking_history	sqrt_q17_sum_general_ailments	sqrt_q20_GAD7_anxiety	sqrt_q21_PHQ9_depression	sqrt_q22_ISI_sleep	q26_exercise_gt_onceweek_post	orig_q38q39q41_sum_covid_worries
0159.AA34.42301.20201016.SAL	10200	m42301	20201016	2020-10-16	18551	post	215	215	25.69	NA	NA	NA	NA	NA	NA	NA	NA	28	4	3	4	8	9	12	8	0	4	1	28	1	0	0	4	3	0	0	0	0	0	0	0	0	0	2	2.82842712474619	3	3.46410161513775	0	8
0159.AA34.42311.20201027.SAL	4559	m42311	20201027	2020-10-27	18562	post	226	226	27.73647	NA	NA	NA	NA	NA	NA	NA	NA	71	1	2	0	0	0	11	1	0	3	1	71	1	0	0	1	2	0	0	1	0	0	0	0	1	1	0	0	0	3.3166247903554	NA	1
0159.AA34.42328.20201020.SAL	6956	m42328	20201020	2020-10-20	18555	post	219	219	22.54	NA	NA	NA	NA	NA	NA	NA	NA	28	3	3	3	14	9	7	7	1	2	1	28	1	0	0	3	3	0	1	0	0	0	0	0	1	0	1.73205080756888	3.74165738677394	3	2.64575131106459	1	7
0159.AA34.42329.20201025.SAL	1996	m42329	20201025	2020-10-25	18560	post	224	224	19.84581	NA	NA	NA	NA	NA	NA	NA	NA	58	1	2	6	1	1	9	0	0	3	0	58	1	0	0	1	2	0	0	1	0	0	1	0	1	1	2.44948974278318	1	1	3	0	0
0159.AA34.42349.20201022.SAL	5342	m42349	20201022	2020-10-22	18557	post	221	221	20.24	NA	NA	NA	NA	NA	NA	NA	NA	50	4	1	8	19	18	11	7	3	0	2	50	1	0	0	4	1	0	1	0	0	0	0	0	1	0	2.82842712474619	4.35889894354067	4.24264068711928	3.3166247903554	1	7
0159.AA34.42362.20200821.SAL	12016	m42362	20200821	2020-08-21	18495	post	159	159	33.23857	NA	NA	NA	NA	NA	NA	NA	NA	68	2	2	3	1	1	7	8	1	4	1	68	0	0	0	2	2	NA	0	1	1	1	0	1	1	1	1.73205080756888	1	1	2.64575131106459	1	8
0159.AA34.42372.20201015.SAL	2484	m42372	20201015	2020-10-15	18550	post	214	214	40.21	NA	NA	NA	NA	NA	NA	NA	NA	41	4	0	6	16	18	27	7	0	4	3	41	1	0	0	4	0	0	0	1	1	0	0	0	0	1	2.44948974278318	4	4.24264068711928	5.19615242270663	0	7
0159.AA34.42378.20201023.SAL	8894	m42378	20201023	2020-10-23	18558	post	222	222	33.63	NA	NA	NA	NA	NA	NA	NA	NA	53	2	3	4	4	6	18	8	0	4	1	53	0	0	0	2	3	0	0	1	0	0	0	0	1	1	2	2	2.44948974278318	4.24264068711928	1	8
0159.AA34.42384.20201019.SAL	4715	m42384	20201019	2020-10-19	18554	post	218	218	40.01667	NA	NA	NA	NA	NA	NA	NA	NA	40	4	2	6	1	9	17	6	0	2	3	40	1	0	0	4	2	1	1	1	0	0	1	0	1	0	2.44948974278318	1	3	4.12310562561766	1	6
0159.AA34.42394.20201028.SAL	9927	m42394	20201028	2020-10-28	18563	post	227	227	22.67	NA	NA	NA	NA	NA	NA	NA	NA	31	3	1	1	0	6	17	4	2	3	2	31	0	0	0	3	1	0	1	1	0	0	0	0	1	0	1	0	2.44948974278318	4.12310562561766	1	4
0159.AA34.42398.20201022.SAL	6780	m42398	20201022	2020-10-22	18557	post	221	221	31.81	NA	NA	NA	NA	NA	NA	NA	NA	60	3	0	7	6	8	18	10	3	1	0	60	1	0	0	3	0	1	1	1	0	0	1	0	1	0	2.64575131106459	2.44948974278318	2.82842712474619	4.24264068711928	0	10
0159.AA34.42400.20201019.SAL	9353	m42400	20201019	2020-10-19	18554	post	218	218	NA	NA	NA	NA	NA	NA	NA	NA	NA	31	3	4	0	5	3	11	5	0	2	1	31	1	0	0	3	4	0	1	1	0	0	0	0	1	0	0	2.23606797749979	1.73205080756888	3.3166247903554	1	5
0159.AA34.42402.20201015.SAL	5414	m42402	20201015	2020-10-15	18550	post	214	214	28.279	NA	NA	NA	NA	NA	NA	NA	NA	73	4	3	2	0	4	11	5	0	0	1	73	1	0	0	4	3	0	1	0	0	0	0	0	1	0	1.4142135623731	0	2	3.3166247903554	1	5
0159.AA34.42409.20201011.SAL	9400	m42409	20201011	2020-10-11	18546	post	210	210	26.55	NA	NA	NA	NA	NA	NA	NA	NA	51	4	3	3	10	9	15	7	1	3	0	51	1	0	0	4	3	NA	1	0	0	0	0	0	1	0	1.73205080756888	3.16227766016838	3	3.87298334620742	1	7
0159.AA34.42425.20201010.SAL	4134	m42425	20201010	2020-10-10	18545	post	209	209	30.98521	NA	NA	NA	NA	NA	NA	NA	NA	32	1	2	1	6	1	12	2	0	1	0	32	0	0	0	1	2	0	0	1	1	0	0	0	1	1	1	2.44948974278318	1	3.46410161513775	0	2
0159.AA34.42433.20200724.SAL	38092	m42433	20200724	2020-07-24	18467	post	131	131	22.24601	NA	NA	NA	NA	NA	NA	NA	NA	53	1	1	4	15	12	25	5	3	0	0	53	0	0	0	1	1	0	0	1	1	0	0	0	0	1	2	3.87298334620742	3.46410161513775	5	0	5
0159.AA34.42435.20200727.SAL	14666	m42435	20200727	2020-07-27	18470	post	134	134	20.6	NA	NA	NA	NA	NA	NA	NA	NA	40	5	2	3	4	3	17	5	0	2	3	40	1	0	0	5	2	1	1	0	0	0	0	0	1	1	1.73205080756888	2	1.73205080756888	4.12310562561766	1	5
0159.AA34.42436.20201020.SAL	10019	m42436	20201020	2020-10-20	18555	post	219	219	23.71	NA	NA	NA	NA	NA	NA	NA	NA	29	3	2	0	4	3	7	8	2	4	0	29	0	0	0	3	2	0	1	0	0	0	0	0	1	0	0	2	1.73205080756888	2.64575131106459	1	8
0159.AA34.42437.20200829.SAL	2661	m42437	20200829	2020-08-29	18503	post	167	167	22.46095	NA	NA	NA	NA	NA	NA	NA	NA	22	3	1	5	8	7	11	8	3	4	1	22	1	0	0	3	1	1	1	0	0	0	0	0	1	0	2.23606797749979	2.82842712474619	2.64575131106459	3.3166247903554	0	8
0159.AA34.42439.20200803.SAL	2358	m42439	20200803	2020-08-03	18477	post	141	141	25.54295	NA	NA	NA	NA	NA	NA	NA	NA	71	1	3	0	0	1	10	5	0	2	0	71	0	0	0	1	3	0	1	1	1	0	0	0	1	1	0	0	1	3.16227766016838	1	5
0159.AA34.42444.20200909.SAL	4988	m42444	20200909	2020-09-09	18514	post	178	178	23.52	NA	NA	NA	NA	NA	NA	NA	NA	39	3	3	1	1	3	20	8	1	2	1	39	1	0	0	3	3	0	1	0	0	0	0	0	1	0	1	1	1.73205080756888	4.47213595499958	1	8
0159.AA34.42447.20200803.SAL	14345	m42447	20200803	2020-08-03	18477	post	141	141	28.04	NA	NA	NA	NA	NA	NA	NA	NA	69	1	3	0	0	0	9	4	0	1	0	69	0	0	0	1	3	0	1	0	1	0	0	1	1	1	0	0	0	3	1	4
0159.AA34.42451.20200805.SAL	11868	m42451	20200805	2020-08-05	18479	post	143	143	30.16932	NA	NA	NA	NA	NA	NA	NA	NA	67	2	3	1	9	2	11	8	1	1	0	67	1	0	0	2	3	0	1	0	0	0	0	1	1	1	1	3	1.4142135623731	3.3166247903554	1	8
0159.AA34.42453.20200824.SAL	4819	m42453	20200824	2020-08-24	18498	post	162	162	27.88	NA	NA	NA	NA	NA	NA	NA	NA	53	1	2	3	1	2	13	1	0	0	3	53	1	0	0	1	2	0	0	0	0	0	0	0	1	1	1.73205080756888	1	1.4142135623731	3.60555127546399	0	1
0159.AA34.42459.20200904.SAL	7393	m42459	20200904	2020-09-04	18509	post	173	173	30.48	NA	NA	NA	NA	NA	NA	NA	NA	45	3	1	9	8	8	20	8	2	4	1	45	0	0	0	3	1	1	1	0	0	1	0	0	1	0	3	2.82842712474619	2.82842712474619	4.47213595499958	1	8
0159.AA34.42470.20200822.SAL	7591	m42470	20200822	2020-08-22	18496	post	160	160	23.6	NA	NA	NA	NA	NA	NA	NA	NA	36	4	2	1	3	3	7	9	2	0	0	36	0	0	0	4	2	0	1	0	0	0	0	0	1	0	1	1.73205080756888	1.73205080756888	2.64575131106459	NA	9
0159.AA34.42471.20200819.SAL	22992	m42471	20200819	2020-08-19	18493	post	157	157	30.11304	NA	NA	NA	NA	NA	NA	NA	NA	50	4	1	2	0	3	17	5	0	1	2	50	1	0	0	4	1	0	1	0	0	0	0	0	1	0	1.4142135623731	0	1.73205080756888	4.12310562561766	1	5
0159.AA34.42473.20200819.SAL	19230	m42473	20200819	2020-08-19	18493	post	157	157	22.60593	NA	NA	NA	NA	NA	NA	NA	NA	25	1	0	3	19	11	9	4	1	3	2	25	0	0	0	1	0	0	0	0	1	0	0	0	1	0	1.73205080756888	4.35889894354067	3.3166247903554	3	1	4
0159.AA34.42475.20200823.SAL	8496	m42475	20200823	2020-08-23	18497	post	161	161	24.00886	NA	NA	NA	NA	NA	NA	NA	NA	21	1	1	4	5	16	18	5	1	4	3	21	1	0	0	1	1	0	1	1	0	0	0	0	1	0	2	2.23606797749979	4	4.24264068711928	1	5
0159.AA34.42478.20200909.SAL	19931	m42478	20200909	2020-09-09	18514	post	178	178	30.71692	NA	NA	NA	NA	NA	NA	NA	NA	65	1	3	1	0	0	12	4	2	0	1	65	0	0	0	1	3	0	1	1	0	0	0	1	1	1	1	0	0	3.46410161513775	1	4
0159.AA34.42485.20200820.SAL	11606	m42485	20200820	2020-08-20	18494	post	158	158	23.48238	NA	NA	NA	NA	NA	NA	NA	NA	21	1	3	2	7	4	12	7	2	1	1	21	1	0	0	1	3	0	1	0	0	0	1	0	1	0	1.4142135623731	2.64575131106459	2	3.46410161513775	1	7
0159.AA34.42487.20200820.SAL	3707	m42487	20200820	2020-08-20	18494	post	158	158	29.70637	NA	NA	NA	NA	NA	NA	NA	NA	70	1	3	0	0	0	7	4	0	1	0	70	0	0	0	1	3	0	1	1	0	0	0	0	1	1	0	0	0	2.64575131106459	1	4
0159.AA34.42489.20200820.SAL	32409	m42489	20200820	2020-08-20	18494	post	158	158	27.67	NA	NA	NA	NA	NA	NA	NA	NA	47	3	2	1	5	3	12	6	0	1	1	47	0	0	0	3	2	0	1	0	0	0	0	0	1	1	1	2.23606797749979	1.73205080756888	3.46410161513775	1	6
0159.AA34.42490.20200821.SAL	827	m42490	20200821	2020-08-21	18495	post	159	159	25.62	NA	NA	NA	NA	NA	NA	NA	NA	58	1	1	4	0	4	14	5	0	2	2	58	1	0	0	1	1	0	0	0	0	0	0	1	1	1	2	0	2	3.74165738677394	1	5
0159.AA34.42496.20200908.SAL	8755	m42496	20200908	2020-09-08	18513	post	177	177	24.37	NA	NA	NA	NA	NA	NA	NA	NA	66	5	2	2	2	4	13	4	0	1	0	66	0	0	0	5	2	0	1	1	1	1	0	1	1	0	1.4142135623731	1.4142135623731	2	3.60555127546399	1	4
0159.AA34.42497.20200820.SAL	42448	m42497	20200820	2020-08-20	18494	post	158	158	24.665	NA	NA	NA	NA	NA	NA	NA	NA	56	3	2	4	0	3	13	4	2	2	0	56	0	0	0	3	2	0	1	1	0	0	1	1	1	0	2	0	1.73205080756888	3.60555127546399	1	4
0159.AA34.42506.20200903.SAL	12391	m42506	20200903	2020-09-03	18508	post	172	172	26.25757	NA	NA	NA	NA	NA	NA	NA	NA	67	1	2	1	1	0	7	5	2	1	2	67	1	0	0	1	2	0	0	1	0	0	0	0	1	1	1	1	0	2.64575131106459	0	5
0159.AA34.42513.20200729.SAL	29636	m42513	20200729	2020-07-29	18472	post	136	136	22.49	NA	NA	NA	NA	NA	NA	NA	NA	59	1	2	0	13	3	11	9	2	2	1	59	1	0	0	1	2	0	1	0	0	0	0	1	1	1	0	3.60555127546399	1.73205080756888	3.3166247903554	1	9
0159.AA34.42520.20200728.SAL	8702	m42520	20200728	2020-07-28	18471	post	135	135	34.06205	NA	NA	NA	NA	NA	NA	NA	NA	53	2	2	2	3	2	13	8	2	1	0	53	1	0	0	2	2	0	0	1	0	1	0	0	1	0	1.4142135623731	1.73205080756888	1.4142135623731	3.60555127546399	0	8
0159.AA34.42521.20201009.SAL	2784	m42521	20201009	2020-10-09	18544	post	208	208	28.56294	NA	NA	NA	NA	NA	NA	NA	NA	61	3	1	2	9	6	7	10	0	2	3	61	1	0	0	3	1	0	0	1	0	1	0	0	1	1	1.4142135623731	3	2.44948974278318	2.64575131106459	0	10
0159.AA34.42523.20200727.SAL	38325	m42523	20200727	2020-07-27	18470	post	134	134	22.35258	NA	NA	NA	NA	NA	NA	NA	NA	41	3	2	2	9	8	13	7	0	3	0	41	1	0	0	3	2	0	1	0	0	0	0	0	1	0	1.4142135623731	3	2.82842712474619	3.60555127546399	1	7
0159.AA34.42524.20200802.SAL	9995	m42524	20200802	2020-08-02	18476	post	140	140	24.03765	NA	NA	NA	NA	NA	NA	NA	NA	38	2	2	1	7	0	8	5	0	4	2	38	1	0	0	2	2	0	1	0	0	0	0	0	1	1	1	2.64575131106459	0	2.82842712474619	1	5
0159.AA34.42526.20200828.SAL	5807	m42526	20200828	2020-08-28	18502	post	166	166	28.19	NA	NA	NA	NA	NA	NA	NA	NA	57	1	2	3	9	6	12	10	0	3	0	57	1	0	0	1	2	0	0	1	0	1	0	1	1	1	1.73205080756888	3	2.44948974278318	3.46410161513775	0	10
0159.AC15.76002.20200720.SAL	7051	m76002	20200720	2020-07-20	18463	post	127	127	28.06939	NA	NA	NA	NA	NA	NA	NA	NA	42	5	2	2	15	12	13	11	2	3	1	42	1	0	0	5	2	NA	1	0	0	0	0	0	0	0	1.4142135623731	3.87298334620742	3.46410161513775	3.60555127546399	1	11
0159.AC15.76041.20200715.SAL	8990	m76041	20200715	2020-07-15	18458	post	122	122	17.36	NA	NA	NA	NA	NA	NA	NA	NA	10	NA	2	1	2	0	8	0	0	3	0	10	0	0	0	NA	2	1	1	0	0	0	1	0	0	NA	1	1.4142135623731	0	2.82842712474619	1	0
0159.AC15.76049.20200718.SAL	9593	m76049	20200718	2020-07-18	18461	post	125	125	16.52	NA	NA	NA	NA	NA	NA	NA	NA	15	1	4	10	0	0	0	3	0	4	1	15	1	0	0	1	4	0	1	0	0	0	0	0	0	0	3.16227766016838	0	0	0	1	3
0159.AK37.71010.20200715.SAL	10902	m71010	20200715	2020-07-15	18458	post	122	122	22.09	NA	NA	NA	NA	NA	NA	NA	NA	73	5	3	6	0	2	10	3	0	0	1	73	1	0	0	5	3	0	1	0	0	0	0	1	0	0	2.44948974278318	0	1.4142135623731	3.16227766016838	1	3
0159.AK37.71011.20200708.SAL	13235	m71011	20200708	2020-07-08	18451	post	115	115	20.93497	NA	NA	NA	NA	NA	NA	NA	NA	56	4	4	0	0	0	7	3	0	3	3	56	1	0	0	4	4	0	1	0	0	0	0	1	0	0	0	0	0	2.64575131106459	1	3
0159.AK37.71023.20200702.SAL	9464	m71023	20200702	2020-07-02	18445	post	109	109	29.06333	NA	NA	NA	NA	NA	NA	NA	NA	80	2	1	3	1	3	11	2	0	1	1	80	0	0	0	2	1	0	0	0	1	0	0	1	0	0	1.73205080756888	1	1.73205080756888	3.3166247903554	NA	2
0159.AK37.71037.20200727.SAL	7111	m71037	20200727	2020-07-27	18470	post	134	134	34.66395	NA	NA	NA	NA	NA	NA	NA	NA	53	0	3	0	1	0	7	11	0	4	0	53	1	0	1	0	3	0	0	0	0	0	0	0	0	1	0	1	0	2.64575131106459	0	11
0159.AK37.71040.20200726.SAL	14083	m71040	20200726	2020-07-26	18469	post	133	133	34.14905	NA	NA	NA	NA	NA	NA	NA	NA	61	0	2	0	0	0	7	2	0	1	0	61	0	0	0	0	2	0	1	1	0	1	0	1	0	1	0	0	0	2.64575131106459	1	2
0159.AK37.71041.20200723.SAL	2037	m71041	20200723	2020-07-23	18466	post	130	130	24.73	NA	NA	NA	NA	NA	NA	NA	NA	66	1	2	0	1	3	12	9	0	2	0	66	1	0	0	1	2	0	1	1	0	0	0	1	0	1	0	1	1.73205080756888	3.46410161513775	1	9
0159.AK37.71048.20200717.SAL	7130	m71048	20200717	2020-07-17	18460	post	124	124	25.30937	NA	NA	NA	NA	NA	NA	NA	NA	71	2	3	0	1	0	8	2	0	1	0	71	0	0	0	2	3	0	1	0	0	0	0	1	0	1	0	1	0	2.82842712474619	1	2
0159.AK37.71062.20200721.SAL	8697	m71062	20200721	2020-07-21	18464	post	128	128	24.51762	NA	NA	NA	NA	NA	NA	NA	NA	65	2	1	3	2	1	7	1	2	4	0	65	0	0	0	2	1	0	0	0	1	0	0	1	0	1	1.73205080756888	1.4142135623731	1	2.64575131106459	0	1
0159.AK37.71073.20200726.SAL	12935	m71073	20200726	2020-07-26	18469	post	133	133	30.96	NA	NA	NA	NA	NA	NA	NA	NA	84	2	3	0	1	0	8	2	0	1	0	84	0	0	0	2	3	0	1	0	0	0	0	1	0	1	0	1	0	2.82842712474619	1	2
0159.AQ11.10110.20180730.SAL	10581	m10110	20180730	2018-07-30	17742	pre	-594	594	27.57816	735	-0.46705	594	141	27.57816	27.11111	0.808163265306122	0.191836734693878	53	1	2	0	7	9	20	9	0	0	3	53	0	0	0	1	2	0	0	1	0	1	1	0	0	1	0	2.64575131106459	3	4.47213595499958	NA	9
0159.AQ22.10431.20191023.SAL	6368	m10431	20191023	2019-10-23	18192	pre	-144	144	27.1	323	0	144	179	27.1	27.1	0.445820433436532	0.554179566563467	58	3	3	0	0	0	11	3	0	1	1	58	0	0	0	3	3	0	1	1	0	0	0	0	0	1	0	0	0	3.3166247903554	1	3
0159.AQ22.10431.20200910.SAL	3709	m10431	20200910	2020-09-10	18515	post	179	179	27.1	323	0	144	179	27.1	27.1	0.445820433436532	0.554179566563467	58	3	3	0	0	0	11	3	0	1	1	58	0	0	0	3	3	0	1	1	0	0	0	0	0	1	0	0	0	3.3166247903554	1	3
0159.AQ22.10436.20191028.SAL	18275	m10436	20191028	2019-10-28	18197	pre	-139	139	24.50735	359	-0.55735	139	220	24.50735	23.95	0.387186629526462	0.612813370473538	40	4	4	1	3	5	13	4	0	3	0	40	1	0	0	4	4	0	1	0	0	0	0	0	0	1	1	1.73205080756888	2.23606797749979	3.60555127546399	1	4
0159.AQ22.10436.20201021.SAL	13158	m10436	20201021	2020-10-21	18556	post	220	220	23.95	359	-0.55735	139	220	24.50735	23.95	0.387186629526462	0.612813370473538	40	4	4	1	3	5	13	4	0	3	0	40	1	0	0	4	4	0	1	0	0	0	0	0	0	1	1	1.73205080756888	2.23606797749979	3.60555127546399	1	4
0159.AQ22.10455.20200915.SAL	6994	m10455	20200915	2020-09-15	18520	post	184	184	26.86	NA	NA	NA	NA	NA	NA	NA	NA	51	4	3	0	0	0	8	1	0	2	3	51	0	0	0	4	3	0	0	0	0	0	0	0	0	0	0	0	0	2.82842712474619	1	1
0159.AQ22.10468.20200218.SAL	8952	m10468	20200218	2020-02-18	18310	pre	-26	26	29.48	198	0	26	172	29.48	29.48	0.131313131313131	0.868686868686869	31	3	3	1	6	3	17	3	0	3	0	31	0	0	0	3	3	1	0	0	0	0	0	0	0	0	1	2.44948974278318	1.73205080756888	4.12310562561766	1	3
0159.AQ22.10468.20200903.SAL	9628	m10468	20200903	2020-09-03	18508	post	172	172	29.48	198	0	26	172	29.48	29.48	0.131313131313131	0.868686868686869	31	3	3	1	6	3	17	3	0	3	0	31	0	0	0	3	3	1	0	0	0	0	0	0	0	0	1	2.44948974278318	1.73205080756888	4.12310562561766	1	3
0159.AQ29.10002.20200811.SAL	4885	m10002	20200811	2020-08-11	18485	post	149	149	28.67465	NA	NA	NA	NA	NA	NA	NA	NA	63	2	4	0	11	0	12	7	0	1	1	63	0	0	0	2	4	0	1	1	0	1	0	0	0	1	0	3.3166247903554	0	3.46410161513775	1	7
0159.AQ29.10003.20200729.SAL	9365	m10003	20200729	2020-07-29	18472	post	136	136	41.19	NA	NA	NA	NA	NA	NA	NA	NA	50	1	3	0	0	1	9	5	1	2	2	50	0	0	0	1	3	0	1	0	0	0	1	0	0	1	0	0	1	3	1	5
0159.AQ29.10011.20200727.SAL	13345	m10011	20200727	2020-07-27	18470	post	134	134	29.67766	NA	NA	NA	NA	NA	NA	NA	NA	53	3	4	0	1	0	8	8	0	1	1	53	0	0	0	3	4	1	1	1	0	0	0	0	0	0	0	1	0	2.82842712474619	1	8
0159.AQ29.10012.20200722.SAL	17040	m10012	20200722	2020-07-22	18465	post	129	129	34.29	NA	NA	NA	NA	NA	NA	NA	NA	58	2	1	0	6	7	29	3	3	1	0	58	0	1	1	2	1	0	0	0	0	0	0	0	0	1	0	2.44948974278318	2.64575131106459	5.3851648071345	0	3
0159.AQ29.10013.20170830.SAL	19296	m10013	20170830	2017-08-30	17408	pre	-928	928	29.03432	1047	-1.77432	928	119	29.03432	27.26	0.886341929321872	0.113658070678128	68	3	2	0	2	5	14	6	0	1	0	68	0	0	0	3	2	0	1	1	0	0	0	0	0	0	0	1.4142135623731	2.23606797749979	3.74165738677394	1	6
0159.AQ29.10013.20200712.SAL	7626	m10013	20200712	2020-07-12	18455	post	119	119	27.26	1047	-1.77432	928	119	29.03432	27.26	0.886341929321872	0.113658070678128	68	3	2	0	2	5	14	6	0	1	0	68	0	0	0	3	2	0	1	1	0	0	0	0	0	0	0	1.4142135623731	2.23606797749979	3.74165738677394	1	6
0159.AQ29.10017.20170912.SAL	14200	m10017	20170912	2017-09-12	17421	pre	-915	915	28.55	1029	0	915	114	28.55	28.55	0.889212827988338	0.110787172011662	56	3	2	0	2	3	10	8	2	3	3	56	1	0	0	3	2	0	1	1	0	0	0	0	0	0	0	1.4142135623731	1.73205080756888	3.16227766016838	1	8
0159.AQ29.10017.20200707.SAL	13837	m10017	20200707	2020-07-07	18450	post	114	114	28.55	1029	0	915	114	28.55	28.55	0.889212827988338	0.110787172011662	56	3	2	0	2	3	10	8	2	3	3	56	1	0	0	3	2	0	1	1	0	0	0	0	0	0	0	1.4142135623731	1.73205080756888	3.16227766016838	1	8
0159.AQ29.10020.20170920.SAL	5033	m10020	20170920	2017-09-20	17429	pre	-907	907	23.73675	1048	1.3595	907	141	23.73675	25.09625	0.865458015267176	0.134541984732824	54	3	3	0	2	1	8	10	0	1	1	54	0	0	0	3	3	0	1	0	0	0	0	0	0	0	0	1.4142135623731	1	2.82842712474619	1	10
0159.AQ29.10020.20200803.SAL	9583	m10020	20200803	2020-08-03	18477	post	141	141	25.09625	1048	1.3595	907	141	23.73675	25.09625	0.865458015267176	0.134541984732824	54	3	3	0	2	1	8	10	0	1	1	54	0	0	0	3	3	0	1	0	0	0	0	0	0	0	0	1.4142135623731	1	2.82842712474619	1	10
0159.AQ29.10021.20170921.SAL	19055	m10021	20170921	2017-09-21	17430	pre	-906	906	25.97875	1035	-1.08051	906	129	25.97875	24.89824	0.87536231884058	0.12463768115942	71	4	2	1	2	2	18	1	0	1	0	71	0	0	0	4	2	0	1	1	0	0	0	0	1	1	1	1.4142135623731	1.4142135623731	4.24264068711928	1	1
0159.AQ29.10021.20200722.SAL	2311	m10021	20200722	2020-07-22	18465	post	129	129	24.89824	1035	-1.08051	906	129	25.97875	24.89824	0.87536231884058	0.12463768115942	71	4	2	1	2	2	18	1	0	1	0	71	0	0	0	4	2	0	1	1	0	0	0	0	1	1	1	1.4142135623731	1.4142135623731	4.24264068711928	1	1
0159.AQ29.10022.20200727.SAL	11546	m10022	20200727	2020-07-27	18470	post	134	134	22.67	NA	NA	NA	NA	NA	NA	NA	NA	60	2	3	0	1	0	7	6	2	1	1	60	0	0	0	2	3	1	1	1	0	0	0	0	0	0	0	1	0	2.64575131106459	1	6
0159.AQ29.10030.20171016.SAL	8582	m10030	20171016	2017-10-16	17455	pre	-881	881	29.89	998	0.924389999999999	881	117	29.89	30.81439	0.882765531062124	0.117234468937876	71	2	2	0	1	0	7	7	0	1	0	71	0	0	0	2	2	0	1	1	0	0	0	0	0	0	0	1	0	2.64575131106459	0	7
0159.AQ29.10030.20200710.SAL	8137	m10030	20200710	2020-07-10	18453	post	117	117	30.81439	998	0.924389999999999	881	117	29.89	30.81439	0.882765531062124	0.117234468937876	71	2	2	0	1	0	7	7	0	1	0	71	0	0	0	2	2	0	1	1	0	0	0	0	0	0	0	1	0	2.64575131106459	0	7
0159.AQ29.10036.20200717.SAL	12157	m10036	20200717	2020-07-17	18460	post	124	124	28.23533	NA	NA	NA	NA	NA	NA	NA	NA	61	2	1	0	2	6	8	7	0	0	0	61	0	0	0	2	1	0	1	0	0	1	0	0	0	1	0	1.4142135623731	2.44948974278318	2.82842712474619	1	7
0159.AQ29.10041.20171121.SAL	16098	m10041	20171121	2017-11-21	17491	pre	-845	845	26.77157	981	-1.06898	845	136	26.77157	25.70259	0.861365953109072	0.138634046890928	57	3	2	0	0	0	8	5	0	2	0	57	1	1	1	3	2	0	0	0	0	0	0	0	0	1	0	0	0	2.82842712474619	1	5
0159.AQ29.10041.20200729.SAL	7836	m10041	20200729	2020-07-29	18472	post	136	136	25.70259	981	-1.06898	845	136	26.77157	25.70259	0.861365953109072	0.138634046890928	57	3	2	0	0	0	8	5	0	2	0	57	1	1	1	3	2	0	0	0	0	0	0	0	0	1	0	0	0	2.82842712474619	1	5
0159.AQ29.10047.20171219.SAL	3863	m10047	20171219	2017-12-19	17519	pre	-817	817	29.34349	937	-0.140989999999999	817	120	29.34349	29.2025	0.871931696905016	0.128068303094984	51	1	1	5	0	0	8	3	1	0	0	51	0	1	1	1	1	1	1	1	1	0	0	0	0	0	2.23606797749979	0	0	2.82842712474619	1	3
0159.AQ29.10047.20200713.SAL	5145	m10047	20200713	2020-07-13	18456	post	120	120	29.2025	937	-0.140989999999999	817	120	29.34349	29.2025	0.871931696905016	0.128068303094984	51	1	1	5	0	0	8	3	1	0	0	51	0	1	1	1	1	1	1	1	1	0	0	0	0	0	2.23606797749979	0	0	2.82842712474619	1	3
0159.AQ29.10052.20180117.SAL	3716	m10052	20180117	2018-01-17	17548	pre	-788	788	22.71839	952	-0.648389999999999	788	164	22.71839	22.07	0.827731092436975	0.172268907563025	59	3	1	0	2	10	9	4	2	0	0	59	0	0	0	3	1	0	0	0	0	1	0	0	0	0	0	1.4142135623731	3.16227766016838	3	0	4
0159.AQ29.10052.20200826.SAL	10576	m10052	20200826	2020-08-26	18500	post	164	164	22.07	952	-0.648389999999999	788	164	22.71839	22.07	0.827731092436975	0.172268907563025	59	3	1	0	2	10	9	4	2	0	0	59	0	0	0	3	1	0	0	0	0	1	0	0	0	0	0	1.4142135623731	3.16227766016838	3	0	4
0159.AQ29.10060.20180130.SAL	15241	m10060	20180130	2018-01-30	17561	pre	-775	775	NA	897	NA	775	122	NA	NA	0.863991081382386	0.136008918617614	65	3	2	0	0	1	7	2	1	1	2	65	0	0	0	3	2	0	1	1	0	0	0	0	0	1	0	0	1	2.64575131106459	0	2
0159.AQ29.10060.20200715.SAL	2485	m10060	20200715	2020-07-15	18458	post	122	122	NA	897	NA	775	122	NA	NA	0.863991081382386	0.136008918617614	65	3	2	0	0	1	7	2	1	1	2	65	0	0	0	3	2	0	1	1	0	0	0	0	0	1	0	0	1	2.64575131106459	0	2
0159.AQ29.10066.20180305.SAL	9307	m10066	20180305	2018-03-05	17595	pre	-741	741	29.16	877	-2.71	741	136	29.16	26.45	0.844925883694413	0.155074116305587	50	1	3	0	0	3	7	12	0	0	0	50	0	1	1	1	3	0	1	1	0	0	0	0	0	1	0	0	1.73205080756888	2.64575131106459	1	12
0159.AQ29.10066.20200729.SAL	8665	m10066	20200729	2020-07-29	18472	post	136	136	26.45	877	-2.71	741	136	29.16	26.45	0.844925883694413	0.155074116305587	50	1	3	0	0	3	7	12	0	0	0	50	0	1	1	1	3	0	1	1	0	0	0	0	0	1	0	0	1.73205080756888	2.64575131106459	1	12
0159.AQ29.10067.20180319.SAL	5423	m10067	20180319	2018-03-19	17609	pre	-727	727	23.37154	920	0.535170000000001	727	193	23.37154	23.90671	0.790217391304348	0.209782608695652	60	3	1	4	1	4	11	10	0	1	2	60	0	0	0	3	1	0	1	0	0	0	0	0	0	0	2	1	2	3.3166247903554	1	10
0159.AQ29.10067.20200924.SAL	8514	m10067	20200924	2020-09-24	18529	post	193	193	23.90671	920	0.535170000000001	727	193	23.37154	23.90671	0.790217391304348	0.209782608695652	60	3	1	4	1	4	11	10	0	1	2	60	0	0	0	3	1	0	1	0	0	0	0	0	0	0	2	1	2	3.3166247903554	1	10
0159.AQ29.10073.20180402.SAL	19164	m10073	20180402	2018-04-02	17623	pre	-713	713	24.8256	849	0.59686	713	136	24.8256	25.42246	0.839811542991755	0.160188457008245	59	3	3	0	0	0	7	5	1	1	1	59	0	0	0	3	3	0	1	0	0	0	1	0	0	0	0	0	0	2.64575131106459	1	5
0159.AQ29.10073.20200729.SAL	9176	m10073	20200729	2020-07-29	18472	post	136	136	25.42246	849	0.59686	713	136	24.8256	25.42246	0.839811542991755	0.160188457008245	59	3	3	0	0	0	7	5	1	1	1	59	0	0	0	3	3	0	1	0	0	0	1	0	0	0	0	0	0	2.64575131106459	1	5
0159.AQ29.10077.20200724.SAL	2659	m10077	20200724	2020-07-24	18467	post	131	131	23.38224	NA	NA	NA	NA	NA	NA	NA	NA	60	5	2	0	3	0	8	5	0	1	3	60	0	0	1	5	2	0	0	1	0	0	1	0	0	1	0	1.73205080756888	0	2.82842712474619	1	5
0159.AQ29.10080.20180419.SAL	76193	m10080	20180419	2018-04-19	17640	pre	-696	696	25.89513	822	-0.956840000000003	696	126	25.89513	24.93829	0.846715328467153	0.153284671532847	61	1	1	0	0	3	8	0	0	0	0	61	0	1	1	1	1	0	1	1	0	0	0	0	0	1	0	0	1.73205080756888	2.82842712474619	1	0
0159.AQ29.10080.20200719.SAL	2559	m10080	20200719	2020-07-19	18462	post	126	126	24.93829	822	-0.956840000000003	696	126	25.89513	24.93829	0.846715328467153	0.153284671532847	61	1	1	0	0	3	8	0	0	0	0	61	0	1	1	1	1	0	1	1	0	0	0	0	0	1	0	0	1.73205080756888	2.82842712474619	1	0
0159.AQ29.10081.20180423.SAL	10440	m10081	20180423	2018-04-23	17644	pre	-692	692	27.25	821	0.747420000000002	692	129	27.25	27.99742	0.842874543239951	0.157125456760049	57	2	3	2	1	1	8	3	0	1	3	57	0	0	0	2	3	0	1	1	0	0	0	0	0	1	1.4142135623731	1	1	2.82842712474619	1	3
0159.AQ29.10081.20200722.SAL	10838	m10081	20200722	2020-07-22	18465	post	129	129	27.99742	821	0.747420000000002	692	129	27.25	27.99742	0.842874543239951	0.157125456760049	57	2	3	2	1	1	8	3	0	1	3	57	0	0	0	2	3	0	1	1	0	0	0	0	0	1	1.4142135623731	1	1	2.82842712474619	1	3
0159.AQ29.10082.20180426.SAL	66660	m10082	20180426	2018-04-26	17647	pre	-689	689	31.293	831	-1.29779	689	142	31.293	29.99521	0.829121540312876	0.170878459687124	66	1	2	0	0	0	7	2	0	2	1	66	0	0	0	1	2	0	1	1	0	0	0	0	0	0	0	0	0	2.64575131106459	1	2
0159.AQ29.10082.20200804.SAL	9743	m10082	20200804	2020-08-04	18478	post	142	142	29.99521	831	-1.29779	689	142	31.293	29.99521	0.829121540312876	0.170878459687124	66	1	2	0	0	0	7	2	0	2	1	66	0	0	0	1	2	0	1	1	0	0	0	0	0	0	0	0	0	2.64575131106459	1	2
0159.AQ29.10083.20180501.SAL	22026	m10083	20180501	2018-05-01	17652	pre	-684	684	28.64854	847	0.0594599999999978	684	163	28.64854	28.708	0.807556080283353	0.192443919716647	48	2	1	0	0	0	12	9	3	0	0	48	0	1	1	2	1	0	0	0	0	0	0	0	0	1	0	0	0	3.46410161513775	0	9
0159.AQ29.10083.20200825.SAL	9292	m10083	20200825	2020-08-25	18499	post	163	163	28.708	847	0.0594599999999978	684	163	28.64854	28.708	0.807556080283353	0.192443919716647	48	2	1	0	0	0	12	9	3	0	0	48	0	1	1	2	1	0	0	0	0	0	0	0	0	1	0	0	0	3.46410161513775	0	9
0159.AQ29.10092.20180607.SAL	24954	m10092	20180607	2018-06-07	17689	pre	-647	647	39.32963	822	-2.32495	647	175	39.32963	37.00468	0.787104622871046	0.212895377128954	64	4	3	0	0	0	8	0	0	0	0	64	0	0	0	4	3	0	1	0	1	0	1	0	0	1	0	0	0	2.82842712474619	1	0
0159.AQ29.10092.20200906.SAL	8448	m10092	20200906	2020-09-06	18511	post	175	175	37.00468	822	-2.32495	647	175	39.32963	37.00468	0.787104622871046	0.212895377128954	64	4	3	0	0	0	8	0	0	0	0	64	0	0	0	4	3	0	1	0	1	0	1	0	0	1	0	0	0	2.82842712474619	1	0
0159.AQ29.10093.20180608.SAL	48478	m10093	20180608	2018-06-08	17690	pre	-646	646	21.92	790	0	646	144	21.92	21.92	0.817721518987342	0.182278481012658	60	3	3	0	3	0	11	6	0	0	1	60	1	0	0	3	3	NA	1	0	1	1	0	0	0	0	0	1.73205080756888	0	3.3166247903554	0	6
0159.AQ29.10093.20200806.SAL	7712	m10093	20200806	2020-08-06	18480	post	144	144	21.92	790	0	646	144	21.92	21.92	0.817721518987342	0.182278481012658	60	3	3	0	3	0	11	6	0	0	1	60	1	0	0	3	3	NA	1	0	1	1	0	0	0	0	0	1.73205080756888	0	3.3166247903554	0	6
0159.AQ29.10104.20180709.SAL	2181	m10104	20180709	2018-07-09	17721	pre	-615	615	26.77	748	0	615	133	26.77	26.77	0.822192513368984	0.177807486631016	66	3	3	0	1	2	7	4	0	1	0	66	1	0	0	3	3	0	0	0	0	0	0	0	0	0	0	1	1.4142135623731	2.64575131106459	0	4
0159.AQ29.10104.20200726.SAL	4996	m10104	20200726	2020-07-26	18469	post	133	133	26.77	748	0	615	133	26.77	26.77	0.822192513368984	0.177807486631016	66	3	3	0	1	2	7	4	0	1	0	66	1	0	0	3	3	0	0	0	0	0	0	0	0	0	0	1	1.4142135623731	2.64575131106459	0	4
0159.AQ29.10105.20180712.SAL	8870	m10105	20180712	2018-07-12	17724	pre	-612	612	20.1663	747	1.34517	612	135	20.1663	21.51147	0.819277108433735	0.180722891566265	58	2	3	0	0	0	9	4	3	0	0	58	0	0	0	2	3	0	0	0	0	0	0	0	0	1	0	0	0	3	0	4
0159.AQ29.10105.20200728.SAL	7103	m10105	20200728	2020-07-28	18471	post	135	135	21.51147	747	1.34517	612	135	20.1663	21.51147	0.819277108433735	0.180722891566265	58	2	3	0	0	0	9	4	3	0	0	58	0	0	0	2	3	0	0	0	0	0	0	0	0	1	0	0	0	3	0	4
0159.AQ29.10106.20180713.SAL	13445	m10106	20180713	2018-07-13	17725	pre	-611	611	NA	780	NA	611	169	NA	NA	0.783333333333333	0.216666666666667	50	3	2	0	5	7	10	10	3	0	1	50	0	0	0	3	2	0	1	1	0	1	0	0	0	0	0	2.23606797749979	2.64575131106459	3.16227766016838	1	10
0159.AQ29.10106.20200831.SAL	7496	m10106	20200831	2020-08-31	18505	post	169	169	NA	780	NA	611	169	NA	NA	0.783333333333333	0.216666666666667	50	3	2	0	5	7	10	10	3	0	1	50	0	0	0	3	2	0	1	1	0	1	0	0	0	0	0	2.23606797749979	2.64575131106459	3.16227766016838	1	10
0159.AQ29.10110.20200803.SAL	11200	m10110	20200803	2020-08-03	18477	post	141	141	27.11111	735	-0.46705	594	141	27.57816	27.11111	0.808163265306122	0.191836734693878	53	1	2	0	7	9	20	9	0	0	3	53	0	0	0	1	2	0	0	1	0	1	1	0	0	1	0	2.64575131106459	3	4.47213595499958	NA	9
0159.AQ29.10111.20180802.SAL	5331	m10111	20180802	2018-08-02	17745	pre	-591	591	28.32	724	-2.35159	591	133	28.32	25.96841	0.816298342541437	0.183701657458564	56	2	3	0	0	0	8	11	0	1	3	56	1	1	1	2	3	0	1	1	0	0	0	0	0	1	0	0	0	2.82842712474619	1	11
0159.AQ29.10111.20200726.SAL	7233	m10111	20200726	2020-07-26	18469	post	133	133	25.96841	724	-2.35159	591	133	28.32	25.96841	0.816298342541437	0.183701657458564	56	2	3	0	0	0	8	11	0	1	3	56	1	1	1	2	3	0	1	1	0	0	0	0	0	1	0	0	0	2.82842712474619	1	11
0159.AQ29.10112.20180803.SAL	55869	m10112	20180803	2018-08-03	17746	pre	-590	590	20.90697	730	0.223459999999999	590	140	20.90697	21.13043	0.808219178082192	0.191780821917808	43	3	4	0	0	1	9	6	0	0	1	43	1	0	0	3	4	0	1	0	0	0	0	0	0	0	0	0	1	3	1	6
0159.AQ29.10112.20200802.SAL	12452	m10112	20200802	2020-08-02	18476	post	140	140	21.13043	730	0.223459999999999	590	140	20.90697	21.13043	0.808219178082192	0.191780821917808	43	3	4	0	0	1	9	6	0	0	1	43	1	0	0	3	4	0	1	0	0	0	0	0	0	0	0	0	1	3	1	6
0159.AQ29.10114.20180816.SAL	20050	m10114	20180816	2018-08-16	17759	pre	-577	577	21.35063	726	-0.990629999999999	577	149	21.35063	20.36	0.794765840220386	0.205234159779614	67	2	1	0	6	6	18	7	0	0	0	67	0	0	0	2	1	0	0	1	0	0	0	0	0	0	0	2.44948974278318	2.44948974278318	4.24264068711928	1	7
0159.AQ29.10114.20200811.SAL	10001	m10114	20200811	2020-08-11	18485	post	149	149	20.36	726	-0.990629999999999	577	149	21.35063	20.36	0.794765840220386	0.205234159779614	67	2	1	0	6	6	18	7	0	0	0	67	0	0	0	2	1	0	0	1	0	0	0	0	0	0	0	2.44948974278318	2.44948974278318	4.24264068711928	1	7
0159.AQ29.10122.20180921.SAL	5533	m10122	20180921	2018-09-21	17795	pre	-541	541	30.26186	667	0.265740000000001	541	126	30.26186	30.5276	0.811094452773613	0.188905547226387	76	3	2	5	1	0	13	1	0	1	1	76	0	0	0	3	2	0	0	1	0	1	0	0	0	1	2.23606797749979	1	0	3.60555127546399	NA	1
0159.AQ29.10122.20200719.SAL	8477	m10122	20200719	2020-07-19	18462	post	126	126	30.5276	667	0.265740000000001	541	126	30.26186	30.5276	0.811094452773613	0.188905547226387	76	3	2	5	1	0	13	1	0	1	1	76	0	0	0	3	2	0	0	1	0	1	0	0	0	1	2.23606797749979	1	0	3.60555127546399	NA	1
0159.AQ29.10123.20200920.SAL	11635	m10123	20200920	2020-09-20	18525	post	189	189	34.23083	NA	NA	NA	NA	NA	NA	NA	NA	64	4	1	0	8	11	21	10	0	1	1	64	0	1	1	4	1	0	1	1	0	1	0	0	0	1	0	2.82842712474619	3.3166247903554	4.58257569495584	NA	10
0159.AQ29.10128.20181016.SAL	5185	m10128	20181016	2018-10-16	17820	pre	-516	516	28.34	690	-0.637139999999999	516	174	28.34	27.70286	0.747826086956522	0.252173913043478	69	1	2	0	3	3	8	2	0	1	0	69	1	0	0	1	2	0	0	1	0	0	0	0	0	1	0	1.73205080756888	1.73205080756888	2.82842712474619	1	2
0159.AQ29.10128.20200905.SAL	13230	m10128	20200905	2020-09-05	18510	post	174	174	27.70286	690	-0.637139999999999	516	174	28.34	27.70286	0.747826086956522	0.252173913043478	69	1	2	0	3	3	8	2	0	1	0	69	1	0	0	1	2	0	0	1	0	0	0	0	0	1	0	1.73205080756888	1.73205080756888	2.82842712474619	1	2
0159.AQ29.10137.20190114.SAL	7209	m10137	20190114	2019-01-14	17910	pre	-426	426	21.74771	559	1.12829	426	133	21.74771	22.876	0.762075134168157	0.237924865831843	67	3	3	0	1	4	8	5	0	0	1	67	0	0	0	3	3	0	0	0	0	0	0	0	0	1	0	1	2	2.82842712474619	NA	5
0159.AQ29.10137.20200726.SAL	2804	m10137	20200726	2020-07-26	18469	post	133	133	22.876	559	1.12829	426	133	21.74771	22.876	0.762075134168157	0.237924865831843	67	3	3	0	1	4	8	5	0	0	1	67	0	0	0	3	3	0	0	0	0	0	0	0	0	1	0	1	2	2.82842712474619	NA	5
0159.AQ29.10142.20190318.SAL	9135	m10142	20190318	2019-03-18	17973	pre	-363	363	24.20888	478	-1.05888	363	115	24.20888	23.15	0.759414225941423	0.240585774058577	61	2	3	0	2	0	13	9	0	1	1	61	0	0	0	2	3	0	0	0	0	0	0	0	0	0	0	1.4142135623731	0	3.60555127546399	NA	9
0159.AQ29.10142.20200708.SAL	12211	m10142	20200708	2020-07-08	18451	post	115	115	23.15	478	-1.05888	363	115	24.20888	23.15	0.759414225941423	0.240585774058577	61	2	3	0	2	0	13	9	0	1	1	61	0	0	0	2	3	0	0	0	0	0	0	0	0	0	0	1.4142135623731	0	3.60555127546399	NA	9
0159.AQ29.10143.20190329.SAL	51804	m10143	20190329	2019-03-29	17984	pre	-352	352	26.39146	500	0.30283	352	148	26.39146	26.69429	0.704	0.296	58	3	2	0	1	0	11	1	0	2	0	58	0	0	0	3	2	0	1	0	0	1	0	0	0	0	0	1	0	3.3166247903554	1	1
0159.AQ29.10143.20200810.SAL	10917	m10143	20200810	2020-08-10	18484	post	148	148	26.69429	500	0.30283	352	148	26.39146	26.69429	0.704	0.296	58	3	2	0	1	0	11	1	0	2	0	58	0	0	0	3	2	0	1	0	0	1	0	0	0	0	0	1	0	3.3166247903554	1	1
0159.AQ29.10146.20200709.SAL	9961	m10146	20200709	2020-07-09	18452	post	116	116	18.05044	NA	NA	NA	NA	NA	NA	NA	NA	62	2	1	0	5	6	8	3	0	0	0	62	0	0	0	2	1	0	0	1	0	0	0	0	0	1	0	2.23606797749979	2.44948974278318	2.82842712474619	0	3
0159.AQ29.10148.20190611.SAL	7520	m10148	20190611	2019-06-11	18058	pre	-278	278	27.19421	396	0.0757899999999978	278	118	27.19421	27.27	0.702020202020202	0.297979797979798	62	3	3	0	11	9	12	8	0	1	1	62	0	0	0	3	3	0	1	0	0	1	0	0	0	1	0	3.3166247903554	3	3.46410161513775	1	8
0159.AQ29.10148.20200711.SAL	9131	m10148	20200711	2020-07-11	18454	post	118	118	27.27	396	0.0757899999999978	278	118	27.19421	27.27	0.702020202020202	0.297979797979798	62	3	3	0	11	9	12	8	0	1	1	62	0	0	0	3	3	0	1	0	0	1	0	0	0	1	0	3.3166247903554	3	3.46410161513775	1	8
0159.AQ29.10149.20190729.SAL	8622	m10149	20190729	2019-07-29	18106	pre	-230	230	NA	393	NA	230	163	NA	NA	0.585241730279898	0.414758269720102	60	1	3	0	1	5	21	11	2	1	1	60	0	0	0	1	3	NA	1	0	0	1	0	0	0	1	0	1	2.23606797749979	4.58257569495584	1	11
0159.AQ29.10149.20200825.SAL	8881	m10149	20200825	2020-08-25	18499	post	163	163	NA	393	NA	230	163	NA	NA	0.585241730279898	0.414758269720102	60	1	3	0	1	5	21	11	2	1	1	60	0	0	0	1	3	NA	1	0	0	1	0	0	0	1	0	1	2.23606797749979	4.58257569495584	1	11
0159.AQ29.10151.20190729.SAL	10285	m10151	20190729	2019-07-29	18106	pre	-230	230	NA	393	NA	230	163	NA	NA	0.585241730279898	0.414758269720102	58	4	3	0	6	5	19	10	2	1	3	58	0	0	0	4	3	0	1	0	0	1	0	0	0	0	0	2.44948974278318	2.23606797749979	4.35889894354067	1	10
0159.AQ29.10151.20200825.SAL	8961	m10151	20200825	2020-08-25	18499	post	163	163	NA	393	NA	230	163	NA	NA	0.585241730279898	0.414758269720102	58	4	3	0	6	5	19	10	2	1	3	58	0	0	0	4	3	0	1	0	0	1	0	0	0	0	0	2.44948974278318	2.23606797749979	4.35889894354067	1	10
0159.AQ29.10154.20200720.SAL	10964	m10154	20200720	2020-07-20	18463	post	127	127	32.14906	NA	NA	NA	NA	NA	NA	NA	NA	74	2	3	0	2	1	8	3	0	0	0	74	0	0	0	2	3	0	1	0	0	0	1	0	0	0	0	1.4142135623731	1	2.82842712474619	1	3
0159.AS41.40003.20171127.SAL	4881	m40003	20171127	2017-11-27	17497	pre	-839	839	26.00273	996	-0.402729999999998	839	157	26.00273	25.6	0.842369477911647	0.157630522088353	63	3	2	1	0	1	7	3	0	2	2	63	1	0	0	3	2	0	1	1	0	0	0	0	1	1	1	0	1	2.64575131106459	1	3
0159.AS41.40003.20200819.SAL	10648	m40003	20200819	2020-08-19	18493	post	157	157	25.6	996	-0.402729999999998	839	157	26.00273	25.6	0.842369477911647	0.157630522088353	63	3	2	1	0	1	7	3	0	2	2	63	1	0	0	3	2	0	1	1	0	0	0	0	1	1	1	0	1	2.64575131106459	1	3
0159.AS41.40006.20171130.SAL	7685	m40006	20171130	2017-11-30	17500	pre	-836	836	36.4	983	2.888	836	147	36.4	39.288	0.850457782299084	0.149542217700916	40	2	2	4	0	4	18	6	0	4	3	40	1	0	0	2	2	NA	0	0	0	0	0	0	1	0	2	0	2	4.24264068711928	0	6
0159.AS41.40006.20200809.SAL	6092	m40006	20200809	2020-08-09	18483	post	147	147	39.288	983	2.888	836	147	36.4	39.288	0.850457782299084	0.149542217700916	40	2	2	4	0	4	18	6	0	4	3	40	1	0	0	2	2	NA	0	0	0	0	0	0	1	0	2	0	2	4.24264068711928	0	6
0159.AS41.40011.20201012.SAL	7597	m40011	20201012	2020-10-12	18547	post	211	211	16.428	NA	NA	NA	NA	NA	NA	NA	NA	71	3	2	0	1	2	13	2	0	0	0	71	1	0	0	3	2	0	0	0	0	0	0	0	1	0	0	1	1.4142135623731	3.60555127546399	0	2
0159.AS41.40019.20180130.SAL	64657	m40019	20180130	2018-01-30	17561	pre	-775	775	25.24	924	0	775	149	25.24	25.24	0.838744588744589	0.161255411255411	63	1	3	0	2	1	10	6	0	1	0	63	0	0	0	1	3	0	1	1	0	0	0	0	1	1	0	1.4142135623731	1	3.16227766016838	1	6
0159.AS41.40019.20200811.SAL	3041	m40019	20200811	2020-08-11	18485	post	149	149	25.24	924	0	775	149	25.24	25.24	0.838744588744589	0.161255411255411	63	1	3	0	2	1	10	6	0	1	0	63	0	0	0	1	3	0	1	1	0	0	0	0	1	1	0	1.4142135623731	1	3.16227766016838	1	6
0159.AS41.40020.20180109.SAL	28413	m40020	20180109	2018-01-09	17540	pre	-796	796	22.58	953	-0.319999999999997	796	157	22.58	22.26	0.835257082896118	0.164742917103882	46	3	2	5	6	6	20	5	0	4	1	46	1	0	0	3	2	0	1	0	0	0	0	0	1	0	2.23606797749979	2.44948974278318	2.44948974278318	4.47213595499958	1	5
0159.AS41.40020.20200819.SAL	11588	m40020	20200819	2020-08-19	18493	post	157	157	22.26	953	-0.319999999999997	796	157	22.58	22.26	0.835257082896118	0.164742917103882	46	3	2	5	6	6	20	5	0	4	1	46	1	0	0	3	2	0	1	0	0	0	0	0	1	0	2.23606797749979	2.44948974278318	2.44948974278318	4.47213595499958	1	5
0159.AS41.40030.20190611.SAL	9821	m40030	20190611	2019-06-11	18058	pre	-278	278	32.07084	436	-0.456189999999996	278	158	32.07084	31.61465	0.637614678899083	0.362385321100917	49	1	2	0	5	1	10	9	2	3	3	49	1	0	0	1	2	0	0	0	0	0	0	0	1	1	0	2.23606797749979	1	3.16227766016838	0	9
0159.AS41.40030.20200820.SAL	35845	m40030	20200820	2020-08-20	18494	post	158	158	31.61465	436	-0.456189999999996	278	158	32.07084	31.61465	0.637614678899083	0.362385321100917	49	1	2	0	5	1	10	9	2	3	3	49	1	0	0	1	2	0	0	0	0	0	0	0	1	1	0	2.23606797749979	1	3.16227766016838	0	9
0159.AS41.40032.20190314.SAL	6794	m40032	20190314	2019-03-14	17969	pre	-367	367	23.29946	528	0.446960000000001	367	161	23.29946	23.74642	0.695075757575758	0.304924242424242	67	1	0	2	9	20	23	9	0	0	0	67	1	0	0	1	0	0	0	0	0	0	0	0	1	0	1.4142135623731	3	4.47213595499958	4.79583152331272	0	9
0159.AS41.40032.20200823.SAL	7341	m40032	20200823	2020-08-23	18497	post	161	161	23.74642	528	0.446960000000001	367	161	23.29946	23.74642	0.695075757575758	0.304924242424242	67	1	0	2	9	20	23	9	0	0	0	67	1	0	0	1	0	0	0	0	0	0	0	0	1	0	1.4142135623731	3	4.47213595499958	4.79583152331272	0	9
0159.AS41.40037.20190312.SAL	10942	m40037	20190312	2019-03-12	17967	pre	-369	369	26.18	517	0.670000000000002	369	148	26.18	26.85	0.713733075435203	0.286266924564797	62	1	2	0	0	0	7	6	0	1	2	62	0	0	0	1	2	1	1	0	0	0	0	0	1	0	0	0	0	2.64575131106459	1	6
0159.AS41.40037.20200810.SAL	33419	m40037	20200810	2020-08-10	18484	post	148	148	26.85	517	0.670000000000002	369	148	26.18	26.85	0.713733075435203	0.286266924564797	62	1	2	0	0	0	7	6	0	1	2	62	0	0	0	1	2	1	1	0	0	0	0	0	1	0	0	0	0	2.64575131106459	1	6
0159.AS41.40038.20190305.SAL	8018	m40038	20190305	2019-03-05	17960	pre	-376	376	34.65446	592	4.26414	376	216	34.65446	38.9186	0.635135135135135	0.364864864864865	59	3	2	3	0	0	10	6	0	2	1	59	1	0	0	3	2	1	1	1	1	1	0	0	1	0	1.73205080756888	0	0	3.16227766016838	1	6
0159.AS41.40038.20201017.SAL	4449	m40038	20201017	2020-10-17	18552	post	216	216	38.9186	592	4.26414	376	216	34.65446	38.9186	0.635135135135135	0.364864864864865	59	3	2	3	0	0	10	6	0	2	1	59	1	0	0	3	2	1	1	1	1	1	0	0	1	0	1.73205080756888	0	0	3.16227766016838	1	6
0159.AS41.40041.20180327.SAL	11232	m40041	20180327	2018-03-27	17617	pre	-719	719	29.7	874	0.43	719	155	29.7	30.13	0.822654462242563	0.177345537757437	60	3	1	0	6	7	21	5	0	1	1	60	0	0	1	3	1	0	0	0	0	0	0	0	1	0	0	2.44948974278318	2.64575131106459	4.58257569495584	1	5
0159.AS41.40041.20200817.SAL	9913	m40041	20200817	2020-08-17	18491	post	155	155	30.13	874	0.43	719	155	29.7	30.13	0.822654462242563	0.177345537757437	60	3	1	0	6	7	21	5	0	1	1	60	0	0	1	3	1	0	0	0	0	0	0	0	1	0	0	2.44948974278318	2.64575131106459	4.58257569495584	1	5
0159.AS41.40042.20200815.SAL	14102	m40042	20200815	2020-08-15	18489	post	153	153	43.52831	NA	NA	NA	NA	NA	NA	NA	NA	51	1	0	8	0	6	23	3	0	2	3	51	1	1	0	1	0	0	1	1	1	0	1	0	1	0	2.82842712474619	0	2.44948974278318	4.79583152331272	1	3
0159.AS41.40043.20180423.SAL	12373	m40043	20180423	2018-04-23	17644	pre	-692	692	35.3	839	-5.96	692	147	35.3	29.34	0.824791418355185	0.175208581644815	70	1	2	6	1	4	18	5	1	2	0	70	1	0	0	1	2	0	0	0	0	1	1	0	1	0	2.44948974278318	1	2	4.24264068711928	0	5
0159.AS41.40043.20200809.SAL	10219	m40043	20200809	2020-08-09	18483	post	147	147	29.34	839	-5.96	692	147	35.3	29.34	0.824791418355185	0.175208581644815	70	1	2	6	1	4	18	5	1	2	0	70	1	0	0	1	2	0	0	0	0	1	1	0	1	0	2.44948974278318	1	2	4.24264068711928	0	5
0159.AS41.40045.20180403.SAL	10199	m40045	20180403	2018-04-03	17624	pre	-712	712	31.79	924	-0.99269	712	212	31.79	30.79731	0.770562770562771	0.229437229437229	65	1	2	2	6	7	13	7	0	2	1	65	0	0	0	1	2	0	0	1	0	1	1	0	1	1	1.4142135623731	2.44948974278318	2.64575131106459	3.60555127546399	1	7
0159.AS41.40045.20201013.SAL	7559	m40045	20201013	2020-10-13	18548	post	212	212	30.79731	924	-0.99269	712	212	31.79	30.79731	0.770562770562771	0.229437229437229	65	1	2	2	6	7	13	7	0	2	1	65	0	0	0	1	2	0	0	1	0	1	1	0	1	1	1.4142135623731	2.44948974278318	2.64575131106459	3.60555127546399	1	7
0159.AS41.40048.20181120.SAL	8507	m40048	20181120	2018-11-20	17855	pre	-481	481	31.58	632	0	481	151	31.58	31.58	0.761075949367089	0.238924050632911	41	3	3	1	0	0	8	4	0	3	3	41	1	0	0	3	3	0	0	0	0	0	0	0	1	0	1	0	0	2.82842712474619	1	4
0159.AS41.40048.20200813.SAL	10924	m40048	20200813	2020-08-13	18487	post	151	151	31.58	632	0	481	151	31.58	31.58	0.761075949367089	0.238924050632911	41	3	3	1	0	0	8	4	0	3	3	41	1	0	0	3	3	0	0	0	0	0	0	0	1	0	1	0	0	2.82842712474619	1	4
0159.AS41.40049.20181102.SAL	20997	m40049	20181102	2018-11-02	17837	pre	-499	499	24.96	670	0	499	171	24.96	24.96	0.744776119402985	0.255223880597015	58	2	3	1	7	2	8	6	0	3	0	58	1	0	0	2	3	0	1	0	0	0	0	0	1	1	1	2.64575131106459	1.4142135623731	2.82842712474619	1	6
0159.AS41.40049.20200902.SAL	8062	m40049	20200902	2020-09-02	18507	post	171	171	24.96	670	0	499	171	24.96	24.96	0.744776119402985	0.255223880597015	58	2	3	1	7	2	8	6	0	3	0	58	1	0	0	2	3	0	1	0	0	0	0	0	1	1	1	2.64575131106459	1.4142135623731	2.82842712474619	1	6
0159.AS41.40050.20181102.SAL	21493	m40050	20181102	2018-11-02	17837	pre	-499	499	32.96	670	0	499	171	32.96	32.96	0.744776119402985	0.255223880597015	69	5	3	0	0	0	7	7	0	1	0	69	0	0	0	5	3	0	1	1	0	1	0	0	1	0	0	0	0	2.64575131106459	1	7
0159.AS41.40050.20200902.SAL	9138	m40050	20200902	2020-09-02	18507	post	171	171	32.96	670	0	499	171	32.96	32.96	0.744776119402985	0.255223880597015	69	5	3	0	0	0	7	7	0	1	0	69	0	0	0	5	3	0	1	1	0	1	0	0	1	0	0	0	0	2.64575131106459	1	7
0159.AS41.40058.20180619.SAL	4466	m40058	20180619	2018-06-19	17701	pre	-635	635	36.49	847	5.44085	635	212	36.49	41.93085	0.749704840613932	0.250295159386068	50	4	1	0	7	9	17	8	0	0	3	50	1	0	0	4	1	1	0	0	0	0	0	0	1	1	0	2.64575131106459	3	4.12310562561766	0	8
0159.AS41.40058.20201013.SAL	12350	m40058	20201013	2020-10-13	18548	post	212	212	41.93085	847	5.44085	635	212	36.49	41.93085	0.749704840613932	0.250295159386068	50	4	1	0	7	9	17	8	0	0	3	50	1	0	0	4	1	1	0	0	0	0	0	0	1	1	0	2.64575131106459	3	4.12310562561766	0	8
0159.AS41.40071.20190430.SAL	8884	m40071	20190430	2019-04-30	18016	pre	-320	320	19.41	473	0	320	153	19.41	19.41	0.676532769556025	0.323467230443975	76	3	3	1	5	2	16	8	1	1	0	76	1	0	0	3	3	0	1	0	0	0	0	0	1	0	1	2.23606797749979	1.4142135623731	4	1	8
0159.AS41.40071.20200815.SAL	12253	m40071	20200815	2020-08-15	18489	post	153	153	19.41	473	0	320	153	19.41	19.41	0.676532769556025	0.323467230443975	76	3	3	1	5	2	16	8	1	1	0	76	1	0	0	3	3	0	1	0	0	0	0	0	1	0	1	2.23606797749979	1.4142135623731	4	1	8
0159.AS41.40072.20190409.SAL	70899	m40072	20190409	2019-04-09	17995	pre	-341	341	30.6295	499	-1.65834	341	158	30.6295	28.97116	0.683366733466934	0.316633266533066	58	5	2	0	5	3	8	4	1	2	0	58	1	0	0	5	2	0	0	1	0	0	0	0	1	0	0	2.23606797749979	1.73205080756888	2.82842712474619	0	4
0159.AS41.40072.20200820.SAL	7467	m40072	20200820	2020-08-20	18494	post	158	158	28.97116	499	-1.65834	341	158	30.6295	28.97116	0.683366733466934	0.316633266533066	58	5	2	0	5	3	8	4	1	2	0	58	1	0	0	5	2	0	0	1	0	0	0	0	1	0	0	2.23606797749979	1.73205080756888	2.82842712474619	0	4
0159.AS41.40075.20190604.SAL	55648	m40075	20190604	2019-06-04	18051	pre	-285	285	25.96	434	0	285	149	25.96	25.96	0.65668202764977	0.34331797235023	70	4	1	1	3	6	13	2	1	1	0	70	1	0	0	4	1	0	1	1	0	0	0	0	1	0	1	1.73205080756888	2.44948974278318	3.60555127546399	0	2
0159.AS41.40075.20200811.SAL	23012	m40075	20200811	2020-08-11	18485	post	149	149	25.96	434	0	285	149	25.96	25.96	0.65668202764977	0.34331797235023	70	4	1	1	3	6	13	2	1	1	0	70	1	0	0	4	1	0	1	1	0	0	0	0	1	0	1	1.73205080756888	2.44948974278318	3.60555127546399	0	2
0159.AS41.40082.20190611.SAL	14210	m40082	20190611	2019-06-11	18058	pre	-278	278	18.04413	427	2.15587	278	149	18.04413	20.2	0.651053864168618	0.348946135831382	64	3	1	3	15	9	14	10	0	0	0	64	1	0	0	3	1	0	1	1	0	0	0	0	1	0	1.73205080756888	3.87298334620742	3	3.74165738677394	1	10
0159.AS41.40082.20200811.SAL	11901	m40082	20200811	2020-08-11	18485	post	149	149	20.2	427	2.15587	278	149	18.04413	20.2	0.651053864168618	0.348946135831382	64	3	1	3	15	9	14	10	0	0	0	64	1	0	0	3	1	0	1	1	0	0	0	0	1	0	1.73205080756888	3.87298334620742	3	3.74165738677394	1	10
0159.AS41.40089.20190723.SAL	23732	m40089	20190723	2019-07-23	18100	pre	-236	236	33.08	388	0	236	152	33.08	33.08	0.608247422680412	0.391752577319588	66	1	1	0	4	2	19	8	2	1	0	66	0	0	0	1	1	0	0	0	0	0	0	0	1	1	0	2	1.4142135623731	4.35889894354067	0	8
0159.AS41.40089.20200814.SAL	11196	m40089	20200814	2020-08-14	18488	post	152	152	33.08	388	0	236	152	33.08	33.08	0.608247422680412	0.391752577319588	66	1	1	0	4	2	19	8	2	1	0	66	0	0	0	1	1	0	0	0	0	0	0	0	1	1	0	2	1.4142135623731	4.35889894354067	0	8
0159.AS41.40097.20191022.SAL	8285	m40097	20191022	2019-10-22	18191	pre	-145	145	35.58	295	0	145	150	35.58	35.58	0.491525423728814	0.508474576271186	65	4	3	4	0	0	15	12	2	3	0	65	0	0	0	4	3	0	1	1	0	1	0	0	1	0	2	0	0	3.87298334620742	1	12
0159.AS41.40097.20200812.SAL	13192	m40097	20200812	2020-08-12	18486	post	150	150	35.58	295	0	145	150	35.58	35.58	0.491525423728814	0.508474576271186	65	4	3	4	0	0	15	12	2	3	0	65	0	0	0	4	3	0	1	1	0	1	0	0	1	0	2	0	0	3.87298334620742	1	12
0159.AS41.40099.20191029.SAL	3911	m40099	20191029	2019-10-29	18198	pre	-138	138	34.17	290	0.103839999999998	138	152	34.17	34.27384	0.475862068965517	0.524137931034483	61	1	1	2	1	2	8	5	2	0	3	61	0	0	0	1	1	0	0	1	0	1	0	0	1	1	1.4142135623731	1	1.4142135623731	2.82842712474619	0	5
0159.AS41.40099.20200814.SAL	10883	m40099	20200814	2020-08-14	18488	post	152	152	34.27384	290	0.103839999999998	138	152	34.17	34.27384	0.475862068965517	0.524137931034483	61	1	1	2	1	2	8	5	2	0	3	61	0	0	0	1	1	0	0	1	0	1	0	0	1	1	1.4142135623731	1	1.4142135623731	2.82842712474619	0	5
0159.AS41.40101.20191107.SAL	4185	m40101	20191107	2019-11-07	18207	pre	-129	129	24.78	296	0	129	167	24.78	24.78	0.435810810810811	0.564189189189189	50	4	2	1	2	1	8	2	1	1	3	50	0	0	0	4	2	0	0	0	0	0	1	0	1	0	1	1.4142135623731	1	2.82842712474619	0	2
0159.AS41.40101.20200829.SAL	5464	m40101	20200829	2020-08-29	18503	post	167	167	24.78	296	0	129	167	24.78	24.78	0.435810810810811	0.564189189189189	50	4	2	1	2	1	8	2	1	1	3	50	0	0	0	4	2	0	0	0	0	0	1	0	1	0	1	1.4142135623731	1	2.82842712474619	0	2
0159.AS41.40102.20191107.SAL	4787	m40102	20191107	2019-11-07	18207	pre	-129	129	36.68584	295	0.514160000000004	129	166	36.68584	37.2	0.43728813559322	0.56271186440678	60	2	1	1	4	7	16	6	2	1	2	60	1	0	0	2	1	0	1	0	0	1	0	0	1	0	1	2	2.64575131106459	4	1	6
0159.AS41.40102.20200828.SAL	11582	m40102	20200828	2020-08-28	18502	post	166	166	37.2	295	0.514160000000004	129	166	36.68584	37.2	0.43728813559322	0.56271186440678	60	2	1	1	4	7	16	6	2	1	2	60	1	0	0	2	1	0	1	0	0	1	0	0	1	0	1	2	2.64575131106459	4	1	6
0159.AS41.40103.20200114.SAL	8437	m40103	20200114	2020-01-14	18275	pre	-61	61	47.85	218	0	61	157	47.85	47.85	0.279816513761468	0.720183486238532	43	1	1	2	17	16	25	2	0	1	3	43	0	0	0	1	1	0	0	1	0	1	0	0	1	1	1.4142135623731	4.12310562561766	4	5	0	2
0159.AS41.40103.20200819.SAL	6216	m40103	20200819	2020-08-19	18493	post	157	157	47.85	218	0	61	157	47.85	47.85	0.279816513761468	0.720183486238532	43	1	1	2	17	16	25	2	0	1	3	43	0	0	0	1	1	0	0	1	0	1	0	0	1	1	1.4142135623731	4.12310562561766	4	5	0	2
0159.AY44.33003.20200908.SAL	11354	m33003	20200908	2020-09-08	18513	post	177	177	27.92	NA	NA	NA	NA	NA	NA	NA	NA	50	1	3	0	12	8	12	6	1	2	2	50	1	0	0	1	3	0	0	1	0	0	0	0	0	1	0	3.46410161513775	2.82842712474619	3.46410161513775	0	6
0159.AY44.33005.20200902.SAL	12306	m33005	20200902	2020-09-02	18507	post	171	171	30.26444	NA	NA	NA	NA	NA	NA	NA	NA	64	2	2	0	0	0	8	2	3	0	1	64	1	0	0	2	2	0	1	1	1	0	0	0	0	1	0	0	0	2.82842712474619	0	2
0159.AY44.33007.20200829.SAL	19302	m33007	20200829	2020-08-29	18503	post	167	167	24.88743	NA	NA	NA	NA	NA	NA	NA	NA	53	3	3	1	1	11	9	1	0	1	1	53	0	0	0	3	3	0	1	0	0	0	0	0	0	0	1	1	3.3166247903554	3	0	1
0159.AY44.33026.20200821.SAL	11162	m33026	20200821	2020-08-21	18495	post	159	159	19.32125	NA	NA	NA	NA	NA	NA	NA	NA	56	4	3	0	0	0	12	5	0	1	0	56	1	0	0	4	3	1	1	0	0	0	0	0	0	0	0	0	0	3.46410161513775	1	5
0159.AY44.33028.20200803.SAL	9834	m33028	20200803	2020-08-03	18477	post	141	141	NA	NA	NA	NA	NA	NA	NA	NA	NA	58	1	3	0	2	1	8	3	0	1	0	58	0	1	1	1	3	0	0	0	0	0	0	0	0	0	0	1.4142135623731	1	2.82842712474619	0	3
0159.AY44.33030.20200808.SAL	18242	m33030	20200808	2020-08-08	18482	post	146	146	29.76	NA	NA	NA	NA	NA	NA	NA	NA	58	1	3	0	0	0	8	3	2	2	3	58	1	0	0	1	3	0	1	1	0	0	0	0	0	0	0	0	0	2.82842712474619	1	3
0159.AY44.33032.20201013.SAL	10656	m33032	20201013	2020-10-13	18548	post	212	212	32.59	NA	NA	NA	NA	NA	NA	NA	NA	32	2	3	0	1	0	9	7	0	2	1	32	1	0	0	2	3	1	1	1	0	0	0	0	0	0	0	1	0	3	1	7
0159.AY44.33034.20200808.SAL	13530	m33034	20200808	2020-08-08	18482	post	146	146	34.50927	NA	NA	NA	NA	NA	NA	NA	NA	62	3	3	0	0	0	7	4	2	1	3	62	0	0	0	3	3	0	1	0	0	1	0	0	0	0	0	0	0	2.64575131106459	NA	4
0159.AY44.33038.20200809.SAL	11155	m33038	20200809	2020-08-09	18483	post	147	147	41.92868	NA	NA	NA	NA	NA	NA	NA	NA	63	2	3	0	0	0	20	4	0	2	0	63	1	1	1	2	3	0	0	0	0	0	0	0	0	0	0	0	0	4.47213595499958	1	4
0159.AY44.33041.20200902.SAL	5504	m33041	20200902	2020-09-02	18507	post	171	171	45.6	NA	NA	NA	NA	NA	NA	NA	NA	82	1	1	3	5	3	7	6	1	1	0	82	0	0	0	1	1	0	0	1	1	0	1	0	0	1	1.73205080756888	2.23606797749979	1.73205080756888	2.64575131106459	0	6
0159.AY44.33042.20200831.SAL	7091	m33042	20200831	2020-08-31	18505	post	169	169	32.04	NA	NA	NA	NA	NA	NA	NA	NA	31	3	2	0	5	1	10	6	3	1	1	31	1	0	0	3	2	0	0	0	0	0	0	0	0	1	0	2.23606797749979	1	3.16227766016838	1	6
0159.AY44.33043.20200805.SAL	10203	m33043	20200805	2020-08-05	18479	post	143	143	33.75	NA	NA	NA	NA	NA	NA	NA	NA	64	2	3	0	0	0	11	2	2	1	0	64	1	0	0	2	3	0	1	1	0	1	1	0	0	0	0	0	0	3.3166247903554	1	2
0159.AY44.33046.20200903.SAL	30574	m33046	20200903	2020-09-03	18508	post	172	172	28.18981	NA	NA	NA	NA	NA	NA	NA	NA	59	3	2	0	1	0	9	6	1	1	2	59	1	0	0	3	2	0	1	0	1	0	0	0	0	1	0	1	0	3	1	6
0159.AY44.33051.20201010.SAL	9704	m33051	20201010	2020-10-10	18545	post	209	209	21.8	NA	NA	NA	NA	NA	NA	NA	NA	32	4	3	0	2	1	11	6	2	0	1	32	1	0	0	4	3	0	1	0	0	0	0	0	0	0	0	1.4142135623731	1	3.3166247903554	1	6
0159.AY44.33055.20201021.SAL	7694	m33055	20201021	2020-10-21	18556	post	220	220	36.61	NA	NA	NA	NA	NA	NA	NA	NA	33	5	1	0	4	2	11	9	0	2	1	33	1	0	0	5	1	0	1	0	0	0	0	0	0	0	0	2	1.4142135623731	3.3166247903554	1	9
0159.AY44.33056.20200823.SAL	10214	m33056	20200823	2020-08-23	18497	post	161	161	25.82	NA	NA	NA	NA	NA	NA	NA	NA	69	4	3	0	0	1	9	4	0	2	2	69	1	0	0	4	3	0	1	1	0	1	1	0	0	1	0	0	1	3	1	4
0159.AY44.33058.20200910.SAL	3899	m33058	20200910	2020-09-10	18515	post	179	179	27.87	NA	NA	NA	NA	NA	NA	NA	NA	53	1	1	0	0	0	8	4	0	2	0	53	1	0	0	1	1	0	1	1	0	0	1	0	1	1	0	0	0	2.82842712474619	1	4
0159.AY44.33071.20200826.SAL	7236	m33071	20200826	2020-08-26	18500	post	164	164	25.24	NA	NA	NA	NA	NA	NA	NA	NA	64	2	2	0	1	0	8	6	1	0	0	64	1	0	0	2	2	0	0	1	0	1	0	0	0	1	0	1	0	2.82842712474619	1	6
0159.AY44.33072.20200914.SAL	8326	m33072	20200914	2020-09-14	18519	post	183	183	29.76	NA	NA	NA	NA	NA	NA	NA	NA	42	4	3	0	2	0	8	7	1	1	1	42	1	0	0	4	3	1	1	0	0	0	0	0	1	1	0	1.4142135623731	0	2.82842712474619	0	7
0159.AY44.33073.20200827.SAL	9590	m33073	20200827	2020-08-27	18501	post	165	165	23.29	NA	NA	NA	NA	NA	NA	NA	NA	57	1	1	2	5	5	8	8	0	2	1	57	0	0	0	1	1	0	1	0	0	0	0	0	0	0	1.4142135623731	2.23606797749979	2.23606797749979	2.82842712474619	1	8
0159.AY44.33081.20200824.SAL	7575	m33081	20200824	2020-08-24	18498	post	162	162	23.73645	NA	NA	NA	NA	NA	NA	NA	NA	61	2	4	0	2	3	7	8	0	3	3	61	0	0	0	2	4	0	1	0	0	1	0	0	0	1	0	1.4142135623731	1.73205080756888	2.64575131106459	1	8
0159.AY44.33083.20200824.SAL	9734	m33083	20200824	2020-08-24	18498	post	162	162	27.46	NA	NA	NA	NA	NA	NA	NA	NA	66	5	2	2	0	1	11	8	2	1	2	66	1	0	0	5	2	0	1	1	0	0	0	0	1	1	1.4142135623731	0	1	3.3166247903554	1	8
0159.AY44.33088.20200828.SAL	8458	m33088	20200828	2020-08-28	18502	post	166	166	28.34	NA	NA	NA	NA	NA	NA	NA	NA	73	3	3	0	1	0	8	2	1	0	0	73	1	0	0	3	3	0	1	0	0	0	0	0	0	0	0	1	0	2.82842712474619	1	2
0159.AY44.33103.20200708.SAL	3891	m33103	20200708	2020-07-08	18451	post	115	115	35.91066	NA	NA	NA	NA	NA	NA	NA	NA	49	3	3	0	4	4	20	3	2	0	1	49	1	0	0	3	3	0	0	0	0	0	0	0	0	1	0	2	2	4.47213595499958	1	3
0159.AY44.33109.20200828.SAL	7856	m33109	20200828	2020-08-28	18502	post	166	166	34.72	NA	NA	NA	NA	NA	NA	NA	NA	38	3	1	1	0	0	9	7	0	4	1	38	1	0	0	3	1	0	0	0	0	0	0	0	1	1	1	0	0	3	0	7
0159.AY44.33118.20200827.SAL	8464	m33118	20200827	2020-08-27	18501	post	165	165	24.97	NA	NA	NA	NA	NA	NA	NA	NA	67	2	2	0	1	0	8	4	0	3	2	67	0	0	1	2	2	0	0	1	0	0	0	0	0	1	0	1	0	2.82842712474619	0	4
0159.AY44.33121.20200826.SAL	8052	m33121	20200826	2020-08-26	18500	post	164	164	24.95	NA	NA	NA	NA	NA	NA	NA	NA	72	5	3	0	0	0	8	8	0	2	0	72	0	0	0	5	3	0	1	1	0	1	0	0	0	0	0	0	0	2.82842712474619	1	8
0159.AY44.33122.20200721.SAL	8425	m33122	20200721	2020-07-21	18464	post	128	128	27.78228	NA	NA	NA	NA	NA	NA	NA	NA	82	3	2	0	0	1	12	9	0	2	1	82	0	0	0	3	2	0	1	0	0	0	0	0	0	1	0	0	1	3.46410161513775	1	9
0159.AY44.33138.20200808.SAL	5657	m33138	20200808	2020-08-08	18482	post	146	146	24.88844	NA	NA	NA	NA	NA	NA	NA	NA	71	1	1	3	17	9	13	9	1	2	1	71	1	0	0	1	1	0	0	0	0	0	0	1	0	1	1.73205080756888	4.12310562561766	3	3.60555127546399	1	9
0159.AY44.33142.20200828.SAL	3965	m33142	20200828	2020-08-28	18502	post	166	166	17.7427	NA	NA	NA	NA	NA	NA	NA	NA	67	2	2	0	0	0	8	0	0	2	1	67	1	0	0	2	2	0	1	0	0	0	0	0	0	0	0	0	0	2.82842712474619	1	0
0159.AY44.33153.20200827.SAL	9177	m33153	20200827	2020-08-27	18501	post	165	165	24.65491	NA	NA	NA	NA	NA	NA	NA	NA	76	5	2	2	18	6	19	2	3	2	1	76	1	0	0	5	2	0	1	0	0	0	1	0	1	1	1.4142135623731	4.24264068711928	2.44948974278318	4.35889894354067	1	2
0159.AY44.33156.20200813.SAL	6679	m33156	20200813	2020-08-13	18487	post	151	151	30.54365	NA	NA	NA	NA	NA	NA	NA	NA	66	5	1	2	9	11	21	9	2	2	2	66	0	0	0	5	1	NA	1	1	0	0	1	0	0	0	1.4142135623731	3	3.3166247903554	4.58257569495584	1	9
0159.AY44.33157.20200813.SAL	9123	m33157	20200813	2020-08-13	18487	post	151	151	20.02	NA	NA	NA	NA	NA	NA	NA	NA	77	5	4	3	0	0	8	2	0	2	0	77	1	0	0	5	4	0	1	0	0	0	0	0	0	0	1.73205080756888	0	0	2.82842712474619	1	2
0159.AY44.33163.20200829.SAL	7044	m33163	20200829	2020-08-29	18503	post	167	167	33.82722	NA	NA	NA	NA	NA	NA	NA	NA	75	1	3	0	0	0	9	6	0	0	0	75	0	0	0	1	3	0	0	1	0	0	1	0	0	1	0	0	0	3	1	6
0159.AY44.33165.20200804.SAL	19077	m33165	20200804	2020-08-04	18478	post	142	142	41.2486	NA	NA	NA	NA	NA	NA	NA	NA	75	2	3	0	0	0	8	6	2	2	1	75	1	0	0	2	3	0	1	1	0	1	0	0	0	1	0	0	0	2.82842712474619	0	6
0159.AY44.33168.20200909.SAL	11283	m33168	20200909	2020-09-09	18514	post	178	178	35.07	NA	NA	NA	NA	NA	NA	NA	NA	55	2	4	0	1	2	10	3	1	4	3	55	1	0	0	2	4	0	1	0	0	0	0	0	0	1	0	1	1.4142135623731	3.16227766016838	1	3
0159.AY44.33170.20200806.SAL	17617	m33170	20200806	2020-08-06	18480	post	144	144	35.7195	NA	NA	NA	NA	NA	NA	NA	NA	56	3	2	2	13	15	23	10	1	2	2	56	1	0	0	3	2	0	0	0	0	0	0	0	1	1	1.4142135623731	3.60555127546399	3.87298334620742	4.79583152331272	0	10
0159.AY44.33171.20200902.SAL	7377	m33171	20200902	2020-09-02	18507	post	171	171	24.29136	NA	NA	NA	NA	NA	NA	NA	NA	75	4	4	0	0	0	7	1	1	2	3	75	0	0	0	4	4	NA	1	0	0	0	0	0	0	0	0	0	0	2.64575131106459	1	1
0159.AY44.33175.20200807.SAL	16688	m33175	20200807	2020-08-07	18481	post	145	145	19.47	NA	NA	NA	NA	NA	NA	NA	NA	6	3	4	0	2	1	7	9	0	4	2	6	1	0	0	3	4	0	1	0	0	0	0	0	0	1	0	1.4142135623731	1	2.64575131106459	NA	9
0159.AY44.33184.20200817.SAL	10052	m33184	20200817	2020-08-17	18491	post	155	155	27.67228	NA	NA	NA	NA	NA	NA	NA	NA	80	4	2	0	0	0	7	7	1	1	0	80	1	0	0	4	2	1	1	1	0	0	0	0	0	0	0	0	0	2.64575131106459	1	7
0159.AY44.33198.20200805.SAL	19050	m33198	20200805	2020-08-05	18479	post	143	143	30.85	NA	NA	NA	NA	NA	NA	NA	NA	63	5	4	1	2	1	10	6	1	3	0	63	0	0	0	5	4	0	1	0	0	0	0	0	0	0	1	1.4142135623731	1	3.16227766016838	1	6
0159.AY44.33200.20200805.SAL	12568	m33200	20200805	2020-08-05	18479	post	143	143	30.16	NA	NA	NA	NA	NA	NA	NA	NA	64	4	2	5	10	9	17	10	2	1	1	64	0	0	0	4	2	0	1	0	0	0	0	0	0	1	2.23606797749979	3.16227766016838	3	4.12310562561766	1	10
0159.AY44.33201.20200731.SAL	11657	m33201	20200731	2020-07-31	18474	post	138	138	26.09559	NA	NA	NA	NA	NA	NA	NA	NA	53	3	2	3	2	2	11	6	0	3	2	53	0	0	0	3	2	0	1	1	0	0	0	0	0	0	1.73205080756888	1.4142135623731	1.4142135623731	3.3166247903554	1	6
0159.AY44.33207.20200810.SAL	13566	m33207	20200810	2020-08-10	18484	post	148	148	25.4	NA	NA	NA	NA	NA	NA	NA	NA	73	3	3	0	0	1	7	7	0	1	0	73	0	0	0	3	3	0	1	1	0	0	0	0	0	0	0	0	1	2.64575131106459	1	7
0159.AY44.33211.20200826.SAL	13325	m33211	20200826	2020-08-26	18500	post	164	164	25.6148	NA	NA	NA	NA	NA	NA	NA	NA	55	3	3	0	5	4	10	7	2	1	0	55	1	0	0	3	3	0	1	0	0	0	0	0	0	0	0	2.23606797749979	2	3.16227766016838	1	7
0159.AY44.33215.20200810.SAL	10653	m33215	20200810	2020-08-10	18484	post	148	148	20.47423	NA	NA	NA	NA	NA	NA	NA	NA	72	5	4	0	9	16	8	4	0	1	0	72	1	0	0	5	4	0	1	0	0	0	0	0	0	0	0	3	4	2.82842712474619	1	4
0159.AY44.33242.20200811.SAL	22403	m33242	20200811	2020-08-11	18485	post	149	149	23.45402	NA	NA	NA	NA	NA	NA	NA	NA	70	5	4	1	1	2	14	3	0	1	0	70	0	0	0	5	4	0	1	1	0	0	0	0	0	0	1	1	1.4142135623731	3.74165738677394	1	3
0159.AY44.33244.20200804.SAL	16765	m33244	20200804	2020-08-04	18478	post	142	142	26.80696	NA	NA	NA	NA	NA	NA	NA	NA	71	5	3	0	1	1	17	7	2	1	0	71	0	0	0	5	3	1	1	1	0	0	0	0	0	1	0	1	1	4.12310562561766	1	7
0159.AY44.33246.20200715.SAL	10856	m33246	20200715	2020-07-15	18458	post	122	122	22.86	NA	NA	NA	NA	NA	NA	NA	NA	70	4	4	0	0	0	8	6	2	1	0	70	1	0	0	4	4	0	1	1	0	0	0	0	0	0	0	0	0	2.82842712474619	1	6
0159.AY44.33254.20200716.SAL	4509	m33254	20200716	2020-07-16	18459	post	123	123	37.08367	NA	NA	NA	NA	NA	NA	NA	NA	76	5	2	0	6	2	20	7	1	1	1	76	1	0	0	5	2	0	0	1	0	1	0	0	0	0	0	2.44948974278318	1.4142135623731	4.47213595499958	1	7
0159.AY44.33257.20200724.SAL	55394	m33257	20200724	2020-07-24	18467	post	131	131	27.34	NA	NA	NA	NA	NA	NA	NA	NA	53	3	4	2	5	0	10	6	1	1	0	53	0	0	0	3	4	0	1	1	0	0	0	0	0	0	1.4142135623731	2.23606797749979	0	3.16227766016838	1	6
0159.AY44.33259.20200914.SAL	10523	m33259	20200914	2020-09-14	18519	post	183	183	19.21	NA	NA	NA	NA	NA	NA	NA	NA	57	4	3	0	1	2	17	1	0	0	1	57	1	0	0	4	3	0	1	0	0	0	0	0	0	0	0	1	1.4142135623731	4.12310562561766	1	1
0159.AY44.33261.20200720.SAL	2761	m33261	20200720	2020-07-20	18463	post	127	127	30.30824	NA	NA	NA	NA	NA	NA	NA	NA	71	1	3	2	0	0	10	2	0	1	0	71	1	0	0	1	3	0	1	1	0	0	0	0	0	1	1.4142135623731	0	0	3.16227766016838	1	2
0159.AY44.33264.20200811.SAL	23627	m33264	20200811	2020-08-11	18485	post	149	149	29.56282	NA	NA	NA	NA	NA	NA	NA	NA	76	4	2	1	0	1	10	7	2	1	0	76	0	0	0	4	2	0	0	0	0	1	0	0	0	0	1	0	1	3.16227766016838	1	7
0159.AY44.33274.20200811.SAL	19796	m33274	20200811	2020-08-11	18485	post	149	149	31.06605	NA	NA	NA	NA	NA	NA	NA	NA	69	5	3	0	7	2	11	8	3	2	0	69	0	0	0	5	3	0	1	0	0	0	0	0	0	1	0	2.64575131106459	1.4142135623731	3.3166247903554	1	8
0159.AY44.33277.20200819.SAL	5552	m33277	20200819	2020-08-19	18493	post	157	157	29.02	NA	NA	NA	NA	NA	NA	NA	NA	64	4	2	0	0	0	9	8	1	2	0	64	1	0	0	4	2	0	1	0	0	0	0	0	1	0	0	0	0	3	1	8
0159.AY44.33282.20200822.SAL	18235	m33282	20200822	2020-08-22	18496	post	160	160	27.09	NA	NA	NA	NA	NA	NA	NA	NA	53	4	4	0	1	1	7	6	1	4	0	53	1	0	0	4	4	0	1	0	0	0	0	0	0	0	0	1	1	2.64575131106459	1	6
0159.AY44.33283.20200720.SAL	14630	m33283	20200720	2020-07-20	18463	post	127	127	24.41	NA	NA	NA	NA	NA	NA	NA	NA	68	4	4	0	0	0	8	6	1	2	2	68	0	0	0	4	4	0	1	0	0	0	0	0	0	0	0	0	0	2.82842712474619	1	6
0159.AY44.33288.20200722.SAL	10641	m33288	20200722	2020-07-22	18465	post	129	129	32.28	NA	NA	NA	NA	NA	NA	NA	NA	64	3	2	0	7	1	21	9	2	2	1	64	0	0	0	3	2	0	1	1	0	0	0	0	1	0	0	2.64575131106459	1	4.58257569495584	1	9
0159.AY44.33289.20200711.SAL	16391	m33289	20200711	2020-07-11	18454	post	118	118	28.94	NA	NA	NA	NA	NA	NA	NA	NA	80	4	1	0	1	1	9	7	0	2	0	80	0	0	0	4	1	0	0	1	0	0	0	0	0	1	0	1	1	3	0	7
0159.AY44.33293.20200822.SAL	11785	m33293	20200822	2020-08-22	18496	post	160	160	33.66522	NA	NA	NA	NA	NA	NA	NA	NA	71	2	1	3	1	1	7	6	2	2	1	71	0	0	0	2	1	0	0	1	0	0	0	1	0	1	1.73205080756888	1	1	2.64575131106459	0	6
0159.AY44.33297.20200715.SAL	15039	m33297	20200715	2020-07-15	18458	post	122	122	23.57	NA	NA	NA	NA	NA	NA	NA	NA	80	3	4	0	5	0	15	9	0	2	3	80	0	0	0	3	4	0	1	0	0	0	0	0	0	1	0	2.23606797749979	0	3.87298334620742	1	9
0159.AY44.33303.20201019.SAL	7653	m33303	20201019	2020-10-19	18554	post	218	218	25.8	NA	NA	NA	NA	NA	NA	NA	NA	54	4	3	0	3	1	13	5	0	2	2	54	0	0	0	4	3	0	1	1	0	0	0	0	0	0	0	1.73205080756888	1	3.60555127546399	1	5
0159.AY44.33307.20200715.SAL	5506	m33307	20200715	2020-07-15	18458	post	122	122	27.61735	NA	NA	NA	NA	NA	NA	NA	NA	78	3	3	0	2	2	8	8	1	2	0	78	0	1	1	3	3	NA	1	1	0	0	0	0	0	1	0	1.4142135623731	1.4142135623731	2.82842712474619	1	8
0159.AY44.33308.20200722.SAL	11983	m33308	20200722	2020-07-22	18465	post	129	129	28.32	NA	NA	NA	NA	NA	NA	NA	NA	76	4	3	0	3	1	10	4	0	0	0	76	1	0	1	4	3	0	1	0	1	0	0	0	0	0	0	1.73205080756888	1	3.16227766016838	1	4
0159.AY44.33314.20200718.SAL	6885	m33314	20200718	2020-07-18	18461	post	125	125	24.75	NA	NA	NA	NA	NA	NA	NA	NA	53	3	2	3	5	3	16	6	2	3	0	53	1	0	0	3	2	0	1	0	0	0	0	0	0	0	1.73205080756888	2.23606797749979	1.73205080756888	4	1	6
0159.AY44.33319.20200723.SAL	12178	m33319	20200723	2020-07-23	18466	post	130	130	23.1227	NA	NA	NA	NA	NA	NA	NA	NA	74	4	3	0	0	0	8	6	1	2	0	74	1	0	0	4	3	0	1	0	0	0	0	0	1	1	0	0	0	2.82842712474619	1	6
0159.AY44.33323.20200719.SAL	12649	m33323	20200719	2020-07-19	18462	post	126	126	22.51444	NA	NA	NA	NA	NA	NA	NA	NA	41	3	3	0	4	0	11	8	2	4	0	41	1	0	0	3	3	0	0	0	0	0	0	0	0	0	0	2	0	3.3166247903554	1	8
0159.AY44.33325.20200814.SAL	51231	m33325	20200814	2020-08-14	18488	post	152	152	24.37	NA	NA	NA	NA	NA	NA	NA	NA	61	3	3	0	2	3	12	3	0	3	2	61	1	0	0	3	3	0	1	0	0	0	0	0	0	1	0	1.4142135623731	1.73205080756888	3.46410161513775	1	3
0159.AY44.33326.20200722.SAL	2330	m33326	20200722	2020-07-22	18465	post	129	129	30.61714	NA	NA	NA	NA	NA	NA	NA	NA	62	3	3	0	5	2	8	4	2	0	1	62	0	0	0	3	3	0	1	1	0	0	0	0	0	0	0	2.23606797749979	1.4142135623731	2.82842712474619	NA	4
0159.AY44.33330.20200811.SAL	50615	m33330	20200811	2020-08-11	18485	post	149	149	25.32227	NA	NA	NA	NA	NA	NA	NA	NA	74	1	2	4	3	2	8	5	2	3	0	74	1	0	0	1	2	0	0	1	0	0	0	0	0	0	2	1.73205080756888	1.4142135623731	2.82842712474619	1	5
0159.AY44.33332.20200819.SAL	12456	m33332	20200819	2020-08-19	18493	post	157	157	26.21	NA	NA	NA	NA	NA	NA	NA	NA	81	5	4	0	2	0	9	8	0	0	0	81	1	0	0	5	4	0	1	1	0	0	0	0	0	0	0	1.4142135623731	0	3	1	8
0159.AZ03.32000.20201009.SAL	4700	m32000	20201009	2020-10-09	18544	post	208	208	29.43	NA	NA	NA	NA	NA	NA	NA	NA	82	4	4	0	0	0	7	1	0	0	0	82	0	0	0	4	4	0	0	0	0	0	0	0	0	1	0	0	0	2.64575131106459	0	1
0159.AZ03.32001.20200916.SAL	9281	m32001	20200916	2020-09-16	18521	post	185	185	19.86254	NA	NA	NA	NA	NA	NA	NA	NA	82	1	2	4	2	1	12	6	0	2	1	82	1	0	0	1	2	0	0	0	0	0	0	0	0	1	2	1.4142135623731	1	3.46410161513775	0	6
0159.AZ03.32003.20171012.SAL	11123	m32003	20171012	2017-10-12	17451	pre	-885	885	26.8083	1108	-1.48809	885	223	26.8083	25.32021	0.798736462093863	0.201263537906137	90	4	2	4	9	5	14	6	0	0	0	90	1	0	0	4	2	0	0	0	0	0	0	0	0	1	2	3	2.23606797749979	3.74165738677394	0	6
0159.AZ03.32003.20201024.SAL	7782	m32003	20201024	2020-10-24	18559	post	223	223	25.32021	1108	-1.48809	885	223	26.8083	25.32021	0.798736462093863	0.201263537906137	90	4	2	4	9	5	14	6	0	0	0	90	1	0	0	4	2	0	0	0	0	0	0	0	0	1	2	3	2.23606797749979	3.74165738677394	0	6
0159.AZ03.32005.20171121.SAL	19113	m32005	20171121	2017-11-21	17491	pre	-845	845	26.05697	1044	-1.11705	845	199	26.05697	24.93992	0.809386973180077	0.190613026819923	70	3	1	0	7	8	14	2	1	0	0	70	0	0	0	3	1	0	0	1	1	0	0	1	0	1	0	2.64575131106459	2.82842712474619	3.74165738677394	1	2
0159.AZ03.32005.20200930.SAL	4315	m32005	20200930	2020-09-30	18535	post	199	199	24.93992	1044	-1.11705	845	199	26.05697	24.93992	0.809386973180077	0.190613026819923	70	3	1	0	7	8	14	2	1	0	0	70	0	0	0	3	1	0	0	1	1	0	0	1	0	1	0	2.64575131106459	2.82842712474619	3.74165738677394	1	2
0159.AZ03.32007.20171129.SAL	14474	m32007	20171129	2017-11-29	17499	pre	-837	837	21.99216	1023	0.841420000000003	837	186	21.99216	22.83358	0.818181818181818	0.181818181818182	73	2	3	0	2	1	8	3	0	1	3	73	1	0	0	2	3	0	0	0	0	0	0	0	0	1	0	1.4142135623731	1	2.82842712474619	0	3
0159.AZ03.32007.20200917.SAL	5234	m32007	20200917	2020-09-17	18522	post	186	186	22.83358	1023	0.841420000000003	837	186	21.99216	22.83358	0.818181818181818	0.181818181818182	73	2	3	0	2	1	8	3	0	1	3	73	1	0	0	2	3	0	0	0	0	0	0	0	0	1	0	1.4142135623731	1	2.82842712474619	0	3
0159.AZ03.32008.20180110.SAL	16268	m32008	20180110	2018-01-10	17541	pre	-795	795	21.93	983	0	795	188	21.93	21.93	0.808748728382503	0.191251271617497	71	3	3	0	2	1	9	2	0	0	0	71	0	0	0	3	3	0	1	0	0	0	0	0	0	1	0	1.4142135623731	1	3	1	2
0159.AZ03.32008.20200919.SAL	6550	m32008	20200919	2020-09-19	18524	post	188	188	21.93	983	0	795	188	21.93	21.93	0.808748728382503	0.191251271617497	71	3	3	0	2	1	9	2	0	0	0	71	0	0	0	3	3	0	1	0	0	0	0	0	0	1	0	1.4142135623731	1	3	1	2
0159.AZ03.32009.20201021.SAL	16993	m32009	20201021	2020-10-21	18556	post	220	220	NA	NA	NA	NA	NA	NA	NA	NA	NA	72	2	3	1	0	0	10	8	0	3	0	72	0	0	0	2	3	0	0	1	0	0	0	0	0	1	1	0	0	3.16227766016838	0	8
0159.AZ03.32013.20180521.SAL	8065	m32013	20180521	2018-05-21	17672	pre	-664	664	23.76216	855	1.09784	664	191	23.76216	24.86	0.776608187134503	0.223391812865497	90	3	3	0	0	0	12	1	2	0	0	90	0	0	0	3	3	0	1	0	0	0	0	0	0	1	0	0	0	3.46410161513775	1	1
0159.AZ03.32013.20200922.SAL	9218	m32013	20200922	2020-09-22	18527	post	191	191	24.86	855	1.09784	664	191	23.76216	24.86	0.776608187134503	0.223391812865497	90	3	3	0	0	0	12	1	2	0	0	90	0	0	0	3	3	0	1	0	0	0	0	0	0	1	0	0	0	3.46410161513775	1	1
0159.AZ03.32016.20180605.SAL	16042	m32016	20180605	2018-06-05	17687	pre	-649	649	24.80445	842	1.32555	649	193	24.80445	26.13	0.770783847980998	0.229216152019002	78	2	2	3	4	1	7	9	2	0	2	78	1	0	0	2	2	0	0	0	0	0	0	0	0	1	1.73205080756888	2	1	2.64575131106459	0	9
0159.AZ03.32016.20200924.SAL	8617	m32016	20200924	2020-09-24	18529	post	193	193	26.13	842	1.32555	649	193	24.80445	26.13	0.770783847980998	0.229216152019002	78	2	2	3	4	1	7	9	2	0	2	78	1	0	0	2	2	0	0	0	0	0	0	0	0	1	1.73205080756888	2	1	2.64575131106459	0	9
0159.AZ03.32019.20180321.SAL	31761	m32019	20180321	2018-03-21	17611	pre	-725	725	NA	937	NA	725	212	NA	NA	0.773745997865528	0.226254002134472	84	5	3	0	0	0	7	3	0	0	0	84	0	0	0	5	3	0	0	1	0	0	0	0	0	1	0	0	0	2.64575131106459	0	3
0159.AZ03.32019.20201013.SAL	5547	m32019	20201013	2020-10-13	18548	post	212	212	NA	937	NA	725	212	NA	NA	0.773745997865528	0.226254002134472	84	5	3	0	0	0	7	3	0	0	0	84	0	0	0	5	3	0	0	1	0	0	0	0	0	1	0	0	0	2.64575131106459	0	3
0159.AZ03.32020.20180608.SAL	27497	m32020	20180608	2018-06-08	17690	pre	-646	646	29.71101	852	2.85899	646	206	29.71101	32.57	0.758215962441315	0.241784037558685	79	2	3	0	0	1	10	2	0	1	0	79	0	0	0	2	3	0	1	0	0	0	0	0	0	1	0	0	1	3.16227766016838	1	2
0159.AZ03.32020.20201007.SAL	8817	m32020	20201007	2020-10-07	18542	post	206	206	32.57	852	2.85899	646	206	29.71101	32.57	0.758215962441315	0.241784037558685	79	2	3	0	0	1	10	2	0	1	0	79	0	0	0	2	3	0	1	0	0	0	0	0	0	1	0	0	1	3.16227766016838	1	2
0159.AZ03.32021.20180621.SAL	50042	m32021	20180621	2018-06-21	17703	pre	-633	633	28.10643	836	-2.43357	633	203	28.10643	25.67286	0.757177033492823	0.242822966507177	83	4	3	2	3	1	11	2	2	1	0	83	0	0	0	4	3	0	1	0	0	0	0	0	0	1	1.4142135623731	1.73205080756888	1	3.3166247903554	1	2
0159.AZ03.32021.20201004.SAL	9313	m32021	20201004	2020-10-04	18539	post	203	203	25.67286	836	-2.43357	633	203	28.10643	25.67286	0.757177033492823	0.242822966507177	83	4	3	2	3	1	11	2	2	1	0	83	0	0	0	4	3	0	1	0	0	0	0	0	0	1	1.4142135623731	1.73205080756888	1	3.3166247903554	1	2
0159.AZ03.32022.20180702.SAL	8691	m32022	20180702	2018-07-02	17714	pre	-622	622	NA	831	NA	622	209	NA	NA	0.74849578820698	0.25150421179302	75	2	2	0	0	0	8	0	0	0	1	75	0	0	0	2	2	0	0	0	1	0	0	0	0	1	0	0	0	2.82842712474619	0	0
0159.AZ03.32022.20201010.SAL	5478	m32022	20201010	2020-10-10	18545	post	209	209	NA	831	NA	622	209	NA	NA	0.74849578820698	0.25150421179302	75	2	2	0	0	0	8	0	0	0	1	75	0	0	0	2	2	0	0	0	1	0	0	0	0	1	0	0	0	2.82842712474619	0	0
0159.AZ03.32023.20180716.SAL	26230	m32023	20180716	2018-07-16	17728	pre	-608	608	28.50794	798	-1.09365	608	190	28.50794	27.41429	0.761904761904762	0.238095238095238	82	2	2	0	0	0	12	2	0	0	0	82	0	0	0	2	2	0	1	1	0	0	0	1	0	1	0	0	0	3.46410161513775	1	2
0159.AZ03.32023.20200921.SAL	10779	m32023	20200921	2020-09-21	18526	post	190	190	27.41429	798	-1.09365	608	190	28.50794	27.41429	0.761904761904762	0.238095238095238	82	2	2	0	0	0	12	2	0	0	0	82	0	0	0	2	2	0	1	1	0	0	0	1	0	1	0	0	0	3.46410161513775	1	2
0159.AZ03.32024.20180717.SAL	21875	m32024	20180717	2018-07-17	17729	pre	-607	607	38.13516	801	2.78484	607	194	38.13516	40.92	0.757802746566791	0.242197253433208	73	3	2	0	0	2	9	8	0	1	1	73	1	0	0	3	2	0	0	1	0	0	0	0	0	1	0	0	1.4142135623731	3	0	8
0159.AZ03.32024.20200925.SAL	11722	m32024	20200925	2020-09-25	18530	post	194	194	40.92	801	2.78484	607	194	38.13516	40.92	0.757802746566791	0.242197253433208	73	3	2	0	0	2	9	8	0	1	1	73	1	0	0	3	2	0	0	1	0	0	0	0	0	1	0	0	1.4142135623731	3	0	8
0159.AZ03.32025.20180718.SAL	20324	m32025	20180718	2018-07-18	17730	pre	-606	606	25.41642	779	3.00189	606	173	25.41642	28.41831	0.777920410783055	0.222079589216945	68	3	2	0	0	0	8	6	0	1	0	68	1	0	0	3	2	0	0	0	0	1	0	0	0	1	0	0	0	2.82842712474619	1	6
0159.AZ03.32025.20200904.SAL	7322	m32025	20200904	2020-09-04	18509	post	173	173	28.41831	779	3.00189	606	173	25.41642	28.41831	0.777920410783055	0.222079589216945	68	3	2	0	0	0	8	6	0	1	0	68	1	0	0	3	2	0	0	0	0	1	0	0	0	1	0	0	0	2.82842712474619	1	6
0159.AZ03.32026.20180731.SAL	20449	m32026	20180731	2018-07-31	17743	pre	-593	593	NA	784	NA	593	191	NA	NA	0.756377551020408	0.243622448979592	79	4	2	1	4	6	9	5	1	2	0	79	0	0	0	4	2	0	0	0	0	0	0	0	0	1	1	2	2.44948974278318	3	0	5
0159.AZ03.32026.20200922.SAL	12138	m32026	20200922	2020-09-22	18527	post	191	191	NA	784	NA	593	191	NA	NA	0.756377551020408	0.243622448979592	79	4	2	1	4	6	9	5	1	2	0	79	0	0	0	4	2	0	0	0	0	0	0	0	0	1	1	2	2.44948974278318	3	0	5
0159.AZ03.32027.20180801.SAL	6112	m32027	20180801	2018-08-01	17744	pre	-592	592	NA	796	NA	592	204	NA	NA	0.743718592964824	0.256281407035176	87	3	3	0	2	10	14	6	0	1	0	87	0	0	0	3	3	0	0	0	0	1	0	1	0	1	0	1.4142135623731	3.16227766016838	3.74165738677394	NA	6
0159.AZ03.32027.20201005.SAL	3046	m32027	20201005	2020-10-05	18540	post	204	204	NA	796	NA	592	204	NA	NA	0.743718592964824	0.256281407035176	87	3	3	0	2	10	14	6	0	1	0	87	0	0	0	3	3	0	0	0	0	1	0	1	0	1	0	1.4142135623731	3.16227766016838	3.74165738677394	NA	6
0159.AZ03.32028.20180806.SAL	5518	m32028	20180806	2018-08-06	17749	pre	-587	587	28.56269	781	1.19731	587	194	28.56269	29.76	0.751600512163892	0.248399487836108	74	4	3	0	0	0	15	2	0	0	2	74	1	0	0	4	3	0	1	0	0	0	0	0	0	1	0	0	0	3.87298334620742	1	2
0159.AZ03.32028.20200925.SAL	7544	m32028	20200925	2020-09-25	18530	post	194	194	29.76	781	1.19731	587	194	28.56269	29.76	0.751600512163892	0.248399487836108	74	4	3	0	0	0	15	2	0	0	2	74	1	0	0	4	3	0	1	0	0	0	0	0	0	1	0	0	0	3.87298334620742	1	2
0159.AZ03.32032.20180918.SAL	17141	m32032	20180918	2018-09-18	17792	pre	-544	544	34.67788	735	-1.49516	544	191	34.67788	33.18272	0.740136054421769	0.259863945578231	78	1	2	0	6	11	9	8	0	1	0	78	1	0	0	1	2	0	1	0	0	0	0	0	0	1	0	2.44948974278318	3.3166247903554	3	0	8
0159.AZ03.32032.20200922.SAL	7478	m32032	20200922	2020-09-22	18527	post	191	191	33.18272	735	-1.49516	544	191	34.67788	33.18272	0.740136054421769	0.259863945578231	78	1	2	0	6	11	9	8	0	1	0	78	1	0	0	1	2	0	1	0	0	0	0	0	0	1	0	2.44948974278318	3.3166247903554	3	0	8
0159.AZ03.32035.20181009.SAL	26948	m32035	20181009	2018-10-09	17813	pre	-523	523	25.72751	729	2.88416	523	206	25.72751	28.61167	0.717421124828532	0.282578875171468	88	3	2	0	0	0	8	3	3	0	0	88	1	0	0	3	2	0	0	0	0	0	0	0	0	1	0	0	0	2.82842712474619	0	3
0159.AZ03.32035.20201007.SAL	10025	m32035	20201007	2020-10-07	18542	post	206	206	28.61167	729	2.88416	523	206	25.72751	28.61167	0.717421124828532	0.282578875171468	88	3	2	0	0	0	8	3	3	0	0	88	1	0	0	3	2	0	0	0	0	0	0	0	0	1	0	0	0	2.82842712474619	0	3
0159.AZ03.32037.20181015.SAL	26508	m32037	20181015	2018-10-15	17819	pre	-517	517	23.33132	736	-1.38024	517	219	23.33132	21.95108	0.702445652173913	0.297554347826087	72	1	3	2	3	3	12	6	1	1	0	72	1	0	0	1	3	0	0	1	0	1	1	0	0	1	1.4142135623731	1.73205080756888	1.73205080756888	3.46410161513775	1	6
0159.AZ03.32037.20201020.SAL	22355	m32037	20201020	2020-10-20	18555	post	219	219	21.95108	736	-1.38024	517	219	23.33132	21.95108	0.702445652173913	0.297554347826087	72	1	3	2	3	3	12	6	1	1	0	72	1	0	0	1	3	0	0	1	0	1	1	0	0	1	1.4142135623731	1.73205080756888	1.73205080756888	3.46410161513775	1	6
0159.AZ03.32039.20181018.SAL	32308	m32039	20181018	2018-10-18	17822	pre	-514	514	27.56	727	0	514	213	27.56	27.56	0.707015130674003	0.292984869325997	74	3	4	1	8	1	9	10	0	1	0	74	1	0	0	3	4	0	1	0	0	0	0	1	0	1	1	2.82842712474619	1	3	1	10
0159.AZ03.32039.20201014.SAL	11404	m32039	20201014	2020-10-14	18549	post	213	213	27.56	727	0	514	213	27.56	27.56	0.707015130674003	0.292984869325997	74	3	4	1	8	1	9	10	0	1	0	74	1	0	0	3	4	0	1	0	0	0	0	1	0	1	1	2.82842712474619	1	3	1	10
0159.AZ03.32046.20181211.SAL	43598	m32046	20181211	2018-12-11	17876	pre	-460	460	27.96687	669	-0.291180000000001	460	209	27.96687	27.67569	0.687593423019432	0.312406576980568	73	1	2	3	2	4	16	8	1	1	0	73	0	0	0	1	2	0	1	1	0	1	0	0	0	1	1.73205080756888	1.4142135623731	2	4	1	8
0159.AZ03.32046.20201010.SAL	8586	m32046	20201010	2020-10-10	18545	post	209	209	27.67569	669	-0.291180000000001	460	209	27.96687	27.67569	0.687593423019432	0.312406576980568	73	1	2	3	2	4	16	8	1	1	0	73	0	0	0	1	2	0	1	1	0	1	0	0	0	1	1.73205080756888	1.4142135623731	2	4	1	8
0159.AZ03.32047.20181218.SAL	5499	m32047	20181218	2018-12-18	17883	pre	-453	453	25.36	644	0	453	191	25.36	25.36	0.703416149068323	0.296583850931677	73	3	3	2	0	1	8	1	1	0	0	73	0	0	0	3	3	0	1	0	0	0	0	0	0	1	1.4142135623731	0	1	2.82842712474619	0	1
0159.AZ03.32047.20200922.SAL	12404	m32047	20200922	2020-09-22	18527	post	191	191	25.36	644	0	453	191	25.36	25.36	0.703416149068323	0.296583850931677	73	3	3	2	0	1	8	1	1	0	0	73	0	0	0	3	3	0	1	0	0	0	0	0	0	1	1.4142135623731	0	1	2.82842712474619	0	1
0159.AZ03.32049.20190115.SAL	7406	m32049	20190115	2019-01-15	17911	pre	-425	425	NA	642	NA	425	217	NA	NA	0.661993769470405	0.338006230529595	68	2	2	0	2	7	10	4	2	1	0	68	0	0	0	2	2	0	0	0	0	0	0	0	0	1	0	1.4142135623731	2.64575131106459	3.16227766016838	0	4
0159.AZ03.32049.20201018.SAL	8137	m32049	20201018	2020-10-18	18553	post	217	217	NA	642	NA	425	217	NA	NA	0.661993769470405	0.338006230529595	68	2	2	0	2	7	10	4	2	1	0	68	0	0	0	2	2	0	0	0	0	0	0	0	0	1	0	1.4142135623731	2.64575131106459	3.16227766016838	0	4
0159.AZ03.32050.20190122.SAL	2337	m32050	20190122	2019-01-22	17918	pre	-418	418	32.43071	622	-1.79529	418	204	32.43071	30.63542	0.672025723472669	0.327974276527331	71	1	1	2	9	15	26	8	3	1	1	71	1	0	0	1	1	1	0	1	0	0	0	0	0	1	1.4142135623731	3	3.87298334620742	5.09901951359278	1	8
0159.AZ03.32050.20201005.SAL	12075	m32050	20201005	2020-10-05	18540	post	204	204	30.63542	622	-1.79529	418	204	32.43071	30.63542	0.672025723472669	0.327974276527331	71	1	1	2	9	15	26	8	3	1	1	71	1	0	0	1	1	1	0	1	0	0	0	0	0	1	1.4142135623731	3	3.87298334620742	5.09901951359278	1	8
0159.AZ03.32051.20201004.SAL	6640	m32051	20201004	2020-10-04	18539	post	203	203	25.29	NA	NA	NA	NA	NA	NA	NA	NA	70	3	3	0	0	0	15	3	1	1	0	70	1	0	0	3	3	0	1	0	0	0	0	0	0	1	0	0	0	3.87298334620742	1	3
0159.AZ03.32055.20200916.SAL	7710	m32055	20200916	2020-09-16	18521	post	185	185	25.18	NA	NA	NA	NA	NA	NA	NA	NA	72	5	3	0	0	0	9	3	0	1	0	72	0	0	0	5	3	0	0	0	0	1	0	1	0	1	0	0	0	3	1	3
0159.AZ03.32060.20180918.SAL	9220	m32060	20180918	2018-09-18	17792	pre	-544	544	40.44	748	0	544	204	40.44	40.44	0.727272727272727	0.272727272727273	71	3	3	0	0	0	9	1	0	0	2	71	1	0	0	3	3	0	1	1	0	0	0	0	0	1	0	0	0	3	1	1
0159.AZ03.32060.20201005.SAL	9056	m32060	20201005	2020-10-05	18540	post	204	204	40.44	748	0	544	204	40.44	40.44	0.727272727272727	0.272727272727273	71	3	3	0	0	0	9	1	0	0	2	71	1	0	0	3	3	0	1	1	0	0	0	0	0	1	0	0	0	3	1	1
0159.AZ03.32061.20190919.SAL	10675	m32061	20190919	2019-09-19	18158	pre	-178	178	23.85	365	0	178	187	23.85	23.85	0.487671232876712	0.512328767123288	69	1	2	1	6	8	13	8	1	0	0	69	1	0	0	1	2	0	0	1	0	1	0	0	0	1	1	2.44948974278318	2.82842712474619	3.60555127546399	1	8
0159.AZ03.32061.20200918.SAL	5338	m32061	20200918	2020-09-18	18523	post	187	187	23.85	365	0	178	187	23.85	23.85	0.487671232876712	0.512328767123288	69	1	2	1	6	8	13	8	1	0	0	69	1	0	0	1	2	0	0	1	0	1	0	0	0	1	1	2.44948974278318	2.82842712474619	3.60555127546399	1	8
0159.AZ03.32062.20190930.SAL	7008	m32062	20190930	2019-09-30	18169	pre	-167	167	NA	356	NA	167	189	NA	NA	0.469101123595506	0.530898876404494	74	2	2	0	7	4	8	2	0	2	2	74	0	0	0	2	2	0	0	0	0	0	0	0	0	1	0	2.64575131106459	2	2.82842712474619	0	2
0159.AZ03.32062.20200920.SAL	3227	m32062	20200920	2020-09-20	18525	post	189	189	NA	356	NA	167	189	NA	NA	0.469101123595506	0.530898876404494	74	2	2	0	7	4	8	2	0	2	2	74	0	0	0	2	2	0	0	0	0	0	0	0	0	1	0	2.64575131106459	2	2.82842712474619	0	2
0159.AZ03.32064.20201004.SAL	10040	m32064	20201004	2020-10-04	18539	post	203	203	28.32	NA	NA	NA	NA	NA	NA	NA	NA	74	1	1	0	0	4	14	8	3	1	0	74	1	1	1	1	1	0	0	0	0	0	0	0	0	1	0	0	2	3.74165738677394	0	8
0159.AZ03.32065.20190124.SAL	5326	m32065	20190124	2019-01-24	17920	pre	-416	416	25.88	631	0.580000000000002	416	215	25.88	26.46	0.659270998415214	0.340729001584786	71	3	3	1	0	1	9	2	1	0	0	71	0	0	0	3	3	0	1	0	0	0	0	0	0	1	1	0	1	3	1	2
0159.AZ03.32065.20201016.SAL	4544	m32065	20201016	2020-10-16	18551	post	215	215	26.46	631	0.580000000000002	416	215	25.88	26.46	0.659270998415214	0.340729001584786	71	3	3	1	0	1	9	2	1	0	0	71	0	0	0	3	3	0	1	0	0	0	0	0	0	1	1	0	1	3	1	2
0159.AZ03.32067.20190205.SAL	23586	m32067	20190205	2019-02-05	17932	pre	-404	404	27.95075	622	0.338979999999999	404	218	27.95075	28.28973	0.64951768488746	0.35048231511254	68	1	2	0	0	0	7	6	1	1	0	68	0	0	0	1	2	0	0	1	0	1	0	0	0	1	0	0	0	2.64575131106459	1	6
0159.AZ03.32067.20201019.SAL	6782	m32067	20201019	2020-10-19	18554	post	218	218	28.28973	622	0.338979999999999	404	218	27.95075	28.28973	0.64951768488746	0.35048231511254	68	1	2	0	0	0	7	6	1	1	0	68	0	0	0	1	2	0	0	1	0	1	0	0	0	1	0	0	0	2.64575131106459	1	6
0159.AZ03.32068.20190207.SAL	23929	m32068	20190207	2019-02-07	17934	pre	-402	402	28.33158	614	-1.27714	402	212	28.33158	27.05444	0.654723127035831	0.345276872964169	86	2	3	2	1	2	15	7	0	0	1	86	1	0	0	2	3	0	0	1	0	1	0	0	0	1	1.4142135623731	1	1.4142135623731	3.87298334620742	1	7
0159.AZ03.32068.20201013.SAL	8202	m32068	20201013	2020-10-13	18548	post	212	212	27.05444	614	-1.27714	402	212	28.33158	27.05444	0.654723127035831	0.345276872964169	86	2	3	2	1	2	15	7	0	0	1	86	1	0	0	2	3	0	0	1	0	1	0	0	0	1	1.4142135623731	1	1.4142135623731	3.87298334620742	1	7
0159.AZ03.32069.20190211.SAL	7260	m32069	20190211	2019-02-11	17938	pre	-398	398	22.79546	592	-0.00545999999999935	398	194	22.79546	22.79	0.672297297297297	0.327702702702703	74	5	4	0	1	1	11	2	0	1	1	74	0	0	0	5	4	0	1	0	0	0	0	1	0	1	0	1	1	3.3166247903554	1	2
0159.AZ03.32069.20200925.SAL	7761	m32069	20200925	2020-09-25	18530	post	194	194	22.79	592	-0.00545999999999935	398	194	22.79546	22.79	0.672297297297297	0.327702702702703	74	5	4	0	1	1	11	2	0	1	1	74	0	0	0	5	4	0	1	0	0	0	0	1	0	1	0	1	1	3.3166247903554	1	2
0159.AZ03.32070.20190212.SAL	3343	m32070	20190212	2019-02-12	17939	pre	-397	397	34.39	611	0	397	214	34.39	34.39	0.649754500818331	0.350245499181669	84	3	2	3	6	1	9	4	0	2	0	84	1	0	0	3	2	0	0	0	0	0	0	0	0	1	1.73205080756888	2.44948974278318	1	3	1	4
0159.AZ03.32070.20201015.SAL	4837	m32070	20201015	2020-10-15	18550	post	214	214	34.39	611	0	397	214	34.39	34.39	0.649754500818331	0.350245499181669	84	3	2	3	6	1	9	4	0	2	0	84	1	0	0	3	2	0	0	0	0	0	0	0	0	1	1.73205080756888	2.44948974278318	1	3	1	4
0159.AZ03.32071.20190226.SAL	19387	m32071	20190226	2019-02-26	17953	pre	-383	383	31.44	571	0	383	188	31.44	31.44	0.670753064798599	0.329246935201401	62	2	2	0	7	8	10	3	2	2	0	62	1	0	0	2	2	0	1	1	1	1	0	0	0	1	0	2.64575131106459	2.82842712474619	3.16227766016838	1	3
0159.AZ03.32071.20200919.SAL	10259	m32071	20200919	2020-09-19	18524	post	188	188	31.44	571	0	383	188	31.44	31.44	0.670753064798599	0.329246935201401	62	2	2	0	7	8	10	3	2	2	0	62	1	0	0	2	2	0	1	1	1	1	0	0	0	1	0	2.64575131106459	2.82842712474619	3.16227766016838	1	3
0159.AZ03.32072.20190307.SAL	8601	m32072	20190307	2019-03-07	17962	pre	-374	374	27.46619	599	-0.524080000000001	374	225	27.46619	26.94211	0.624373956594324	0.375626043405676	74	1	1	3	6	6	8	7	1	0	0	74	1	0	0	1	1	NA	0	1	1	0	0	0	0	1	1.73205080756888	2.44948974278318	2.44948974278318	2.82842712474619	0	7
0159.AZ03.32072.20201026.SAL	6708	m32072	20201026	2020-10-26	18561	post	225	225	26.94211	599	-0.524080000000001	374	225	27.46619	26.94211	0.624373956594324	0.375626043405676	74	1	1	3	6	6	8	7	1	0	0	74	1	0	0	1	1	NA	0	1	1	0	0	0	0	1	1.73205080756888	2.44948974278318	2.44948974278318	2.82842712474619	0	7
0159.AZ03.32077.20190529.SAL	5557	m32077	20190529	2019-05-29	18045	pre	-291	291	36.01114	508	-1.62114	291	217	36.01114	34.39	0.572834645669291	0.427165354330709	90	1	1	0	14	8	18	7	3	0	1	90	1	0	0	1	1	0	1	0	0	0	0	0	0	1	0	3.74165738677394	2.82842712474619	4.24264068711928	1	7
0159.AZ03.32077.20201018.SAL	6059	m32077	20201018	2020-10-18	18553	post	217	217	34.39	508	-1.62114	291	217	36.01114	34.39	0.572834645669291	0.427165354330709	90	1	1	0	14	8	18	7	3	0	1	90	1	0	0	1	1	0	1	0	0	0	0	0	0	1	0	3.74165738677394	2.82842712474619	4.24264068711928	1	7
0159.AZ03.32080.20190624.SAL	13264	m32080	20190624	2019-06-24	18071	pre	-265	265	32.44505	472	-0.125050000000002	265	207	32.44505	32.32	0.561440677966102	0.438559322033898	75	2	2	3	8	8	17	9	0	1	1	75	0	0	0	2	2	0	0	1	0	1	0	0	0	1	1.73205080756888	2.82842712474619	2.82842712474619	4.12310562561766	0	9
0159.AZ03.32080.20201008.SAL	8747	m32080	20201008	2020-10-08	18543	post	207	207	32.32	472	-0.125050000000002	265	207	32.44505	32.32	0.561440677966102	0.438559322033898	75	2	2	3	8	8	17	9	0	1	1	75	0	0	0	2	2	0	0	1	0	1	0	0	0	1	1.73205080756888	2.82842712474619	2.82842712474619	4.12310562561766	0	9
0159.AZ03.32081.20190708.SAL	7487	m32081	20190708	2019-07-08	18085	pre	-251	251	26.57	457	0	251	206	26.57	26.57	0.549234135667396	0.450765864332604	75	2	2	5	11	14	30	6	2	0	0	75	1	0	0	2	2	1	0	1	0	0	0	0	0	1	2.23606797749979	3.3166247903554	3.74165738677394	5.47722557505166	0	6
0159.AZ03.32081.20201007.SAL	6408	m32081	20201007	2020-10-07	18542	post	206	206	26.57	457	0	251	206	26.57	26.57	0.549234135667396	0.450765864332604	75	2	2	5	11	14	30	6	2	0	0	75	1	0	0	2	2	1	0	1	0	0	0	0	0	1	2.23606797749979	3.3166247903554	3.74165738677394	5.47722557505166	0	6
0159.AZ03.32082.20190711.SAL	6586	m32082	20190711	2019-07-11	18088	pre	-248	248	25.65	466	-0.0199999999999996	248	218	25.65	25.63	0.532188841201717	0.467811158798283	77	1	0	0	0	3	10	5	0	1	1	77	1	0	0	1	0	0	1	1	0	0	0	1	0	1	0	0	1.73205080756888	3.16227766016838	0	5
0159.AZ03.32082.20201019.SAL	8521	m32082	20201019	2020-10-19	18554	post	218	218	25.63	466	-0.0199999999999996	248	218	25.65	25.63	0.532188841201717	0.467811158798283	77	1	0	0	0	3	10	5	0	1	1	77	1	0	0	1	0	0	1	1	0	0	0	1	0	1	0	0	1.73205080756888	3.16227766016838	0	5
0159.AZ03.32084.20190613.SAL	14976	m32084	20190613	2019-06-13	18060	pre	-276	276	34.085	494	-0.453789999999998	276	218	34.085	33.63121	0.558704453441296	0.441295546558704	84	2	3	0	0	0	7	1	0	1	0	84	1	0	0	2	3	0	1	1	0	0	0	0	0	1	0	0	0	2.64575131106459	0	1
0159.AZ03.32084.20201019.SAL	4036	m32084	20201019	2020-10-19	18554	post	218	218	33.63121	494	-0.453789999999998	276	218	34.085	33.63121	0.558704453441296	0.441295546558704	84	2	3	0	0	0	7	1	0	1	0	84	1	0	0	2	3	0	1	1	0	0	0	0	0	1	0	0	0	2.64575131106459	0	1
0159.AZ03.32085.20200915.SAL	5948	m32085	20200915	2020-09-15	18520	post	184	184	26.76	NA	NA	NA	NA	NA	NA	NA	NA	78	5	2	0	0	0	7	4	0	1	1	78	0	0	0	5	2	0	1	NA	NA	NA	NA	NA	NA	1	0	0	0	2.64575131106459	1	4
0159.AZ03.32089.20201016.SAL	9897	m32089	20201016	2020-10-16	18551	post	215	215	NA	NA	NA	NA	NA	NA	NA	NA	NA	74	4	3	1	6	6	14	4	0	1	0	74	0	0	0	4	3	0	1	1	0	0	0	0	0	1	1	2.44948974278318	2.44948974278318	3.74165738677394	1	4
0159.AZ03.32091.20191122.SAL	4196	m32091	20191122	2019-11-22	18222	pre	-114	114	36.09	334	0	114	220	36.09	36.09	0.341317365269461	0.658682634730539	73	1	3	1	0	2	8	3	0	1	0	73	0	0	0	1	3	0	0	1	0	0	0	0	0	1	1	0	1.4142135623731	2.82842712474619	0	3
0159.AZ03.32091.20201021.SAL	5751	m32091	20201021	2020-10-21	18556	post	220	220	36.09	334	0	114	220	36.09	36.09	0.341317365269461	0.658682634730539	73	1	3	1	0	2	8	3	0	1	0	73	0	0	0	1	3	0	0	1	0	0	0	0	0	1	1	0	1.4142135623731	2.82842712474619	0	3
0159.AZ03.32093.20191205.SAL	9802	m32093	20191205	2019-12-05	18235	pre	-101	101	28.65	287	0	101	186	28.65	28.65	0.35191637630662	0.64808362369338	76	2	3	0	0	0	8	7	0	1	0	76	0	0	0	2	3	0	1	0	0	0	0	0	0	1	0	0	0	2.82842712474619	0	7
0159.AZ03.32093.20200917.SAL	5279	m32093	20200917	2020-09-17	18522	post	186	186	28.65	287	0	101	186	28.65	28.65	0.35191637630662	0.64808362369338	76	2	3	0	0	0	8	7	0	1	0	76	0	0	0	2	3	0	1	0	0	0	0	0	0	1	0	0	0	2.82842712474619	0	7
0159.AZ03.32095.20191212.SAL	15650	m32095	20191212	2019-12-12	18242	pre	-94	94	35.67	288	0	94	194	35.67	35.67	0.326388888888889	0.673611111111111	76	3	1	2	2	3	8	3	0	1	0	76	1	0	0	3	1	1	0	1	0	0	1	0	0	1	1.4142135623731	1.4142135623731	1.73205080756888	2.82842712474619	0	3
0159.AZ03.32095.20200925.SAL	12499	m32095	20200925	2020-09-25	18530	post	194	194	35.67	288	0	94	194	35.67	35.67	0.326388888888889	0.673611111111111	76	3	1	2	2	3	8	3	0	1	0	76	1	0	0	3	1	1	0	1	0	0	1	0	0	1	1.4142135623731	1.4142135623731	1.73205080756888	2.82842712474619	0	3
0159.AZ03.32096.20191218.SAL	13490	m32096	20191218	2019-12-18	18248	pre	-88	88	22.3	276	-0.96659	88	188	22.3	21.33341	0.318840579710145	0.681159420289855	72	1	2	1	0	0	9	3	2	0	1	72	1	0	0	1	2	0	0	0	0	0	0	0	0	1	1	0	0	3	0	3
0159.AZ03.32096.20200919.SAL	10888	m32096	20200919	2020-09-19	18524	post	188	188	21.33341	276	-0.96659	88	188	22.3	21.33341	0.318840579710145	0.681159420289855	72	1	2	1	0	0	9	3	2	0	1	72	1	0	0	1	2	0	0	0	0	0	0	0	0	1	1	0	0	3	0	3
0159.AZ03.32098.20200122.SAL	9218	m32098	20200122	2020-01-22	18283	pre	-53	53	24.04	244	0.609390000000001	53	191	24.04	24.64939	0.217213114754098	0.782786885245902	73	1	2	0	7	7	14	5	0	2	1	73	1	0	0	1	2	0	0	1	0	0	0	0	0	1	0	2.64575131106459	2.64575131106459	3.74165738677394	0	5
0159.AZ03.32098.20200922.SAL	11656	m32098	20200922	2020-09-22	18527	post	191	191	24.64939	244	0.609390000000001	53	191	24.04	24.64939	0.217213114754098	0.782786885245902	73	1	2	0	7	7	14	5	0	2	1	73	1	0	0	1	2	0	0	1	0	0	0	0	0	1	0	2.64575131106459	2.64575131106459	3.74165738677394	0	5
0159.AZ03.32099.20200127.SAL	6736	m32099	20200127	2020-01-27	18288	pre	-48	48	32.60754	268	0.402459999999998	48	220	32.60754	33.01	0.17910447761194	0.82089552238806	71	4	2	0	2	1	11	3	0	1	0	71	0	0	0	4	2	0	0	1	1	1	0	0	0	1	0	1.4142135623731	1	3.3166247903554	1	3
0159.AZ03.32099.20201021.SAL	9517	m32099	20201021	2020-10-21	18556	post	220	220	33.01	268	0.402459999999998	48	220	32.60754	33.01	0.17910447761194	0.82089552238806	71	4	2	0	2	1	11	3	0	1	0	71	0	0	0	4	2	0	0	1	1	1	0	0	0	1	0	1.4142135623731	1	3.3166247903554	1	3
[truncated: 25 more columns]
