# Supplementary material for: Gut and oral microbiota associations with viral mitigation behaviors during the COVID-19 pandemic
Source: Front Cell Infect Microbiol. 2022 Sep 9;12:966361. doi: 10.3389/fcimb.2022.966361 (PMC9500509; doi:10.3389/fcimb.2022.966361)
Supplement: Supplementary file 2 [file DataSheet_1.zip › SAL.questionnaire.metadata.post.tsv]

Sample_ID	total	medbio_id	collection_date_str	collection_date_form	collection_date_int	prepost_cat	days_post_lockdown	days_post_lockdown_abs	interp_BMI	q01_age	q05_educationLevel	q07_health	q17_sum_general_ailments	q20_GAD7_anxiety	q21_PHQ9_depression	q22_ISI_sleep	q38q39q41_sum_covid_worries	q46_diet_change	q47_num_cohabit	q48_num_pets	orig_q01_age	q02_isFemale	q03_isEthBlack	q03_isEthOther	orig_q05_educationLevel	orig_q07_health	q10_hadFever	q11_exercise_gt_onceweek_pre	q12a_high_bp	q12b_diabetes	q12h_sleep_apnea	q12j_asthma	q12l_cancer	q12n_immune_system	q13_smoking_history	sqrt_q17_sum_general_ailments	sqrt_q20_GAD7_anxiety	sqrt_q21_PHQ9_depression	sqrt_q22_ISI_sleep	q26_exercise_gt_onceweek_post	orig_q38q39q41_sum_covid_worries	q42_socdist_workhome	log_q46_diet_change	log_q47_num_cohabit	log_q48_num_pets	PC01_79_sqrt_q21_PHQ9_depression	PC02_58_q11_exercise_gt_onceweek_pre	PC03_67_q03_isEthOther	PC04_45_q26_exercise_gt_onceweek_post
0159.AA34.42301.20201016.SAL	10200	m42301	20201016	2020-10-16	18551	post	215	215	25.69	28	4	3	4	8	9	12	8	0	4	1	28	1	0	0	4	3	0	0	0	0	0	0	0	0	0	2	2.82842712474619	3	3.46410161513775	0	8	1	0	1.6094379124341	0.693147180559945	2.63193630010698	1.40579447103754	1.4004851825122	-0.605321978560481
0159.AA34.42311.20201027.SAL	4559	m42311	20201027	2020-10-27	18562	post	226	226	27.73647	71	1	2	0	0	0	11	1	0	3	1	71	1	0	0	1	2	0	0	1	0	0	0	0	1	1	0	0	0	3.3166247903554	NA	1	1	0	1.38629436111989	0.693147180559945	-0.525576030070437	-0.975721131188489	0.0888222279883718	-2.59803434751121
0159.AA34.42328.20201020.SAL	6956	m42328	20201020	2020-10-20	18555	post	219	219	22.54	28	3	3	3	14	9	7	7	1	2	1	28	1	0	0	3	3	0	1	0	0	0	0	0	1	0	1.73205080756888	3.74165738677394	3	2.64575131106459	1	7	1	0.693147180559945	1.09861228866811	0.693147180559945	2.61354421800939	2.74052894427031	1.1491325306662	0.70195809932151
0159.AA34.42329.20201025.SAL	1996	m42329	20201025	2020-10-25	18560	post	224	224	19.84581	58	1	2	6	1	1	9	0	0	3	0	58	1	0	0	1	2	0	0	1	0	0	1	0	1	1	2.44948974278318	1	1	3	0	0	1	0	1.38629436111989	0	1.35500397087819	-1.17252601470092	0.0975737101304707	-3.43734956426426
0159.AA34.42349.20201022.SAL	5342	m42349	20201022	2020-10-22	18557	post	221	221	20.24	50	4	1	8	19	18	11	7	3	0	2	50	1	0	0	4	1	0	1	0	0	0	0	0	1	0	2.82842712474619	4.35889894354067	4.24264068711928	3.3166247903554	1	7	0	1.38629436111989	0	1.09861228866811	4.20066726060175	1.44217141025446	-1.25529594750642	1.39796638517143
0159.AA34.42362.20200821.SAL	12016	m42362	20200821	2020-08-21	18495	post	159	159	33.23857	68	2	2	3	1	1	7	8	1	4	1	68	0	0	0	2	2	NA	0	1	1	1	0	1	1	1	1.73205080756888	1	1	2.64575131106459	1	8	1	0.693147180559945	1.6094379124341	0.693147180559945	1.00236128683628	-1.58173784268891	-1.72041169155175	-0.894419968962016
0159.AA34.42372.20201015.SAL	2484	m42372	20201015	2020-10-15	18550	post	214	214	40.21	41	4	0	6	16	18	27	7	0	4	3	41	1	0	0	4	0	0	0	1	1	0	0	0	0	1	2.44948974278318	4	4.24264068711928	5.19615242270663	0	7	1	0	1.6094379124341	1.38629436111989	5.38635003164995	-1.16763908955195	-0.631311707575614	-0.573790052030204
0159.AA34.42378.20201023.SAL	8894	m42378	20201023	2020-10-23	18558	post	222	222	33.63	53	2	3	4	4	6	18	8	0	4	1	53	0	0	0	2	3	0	0	1	0	0	0	0	1	1	2	2	2.44948974278318	4.24264068711928	1	8	1	0	1.6094379124341	0.693147180559945	2.35069099009329	0.252846654714406	-0.242402545471955	0.0115038383607277
0159.AA34.42384.20201019.SAL	4715	m42384	20201019	2020-10-19	18554	post	218	218	40.01667	40	4	2	6	1	9	17	6	0	2	3	40	1	0	0	4	2	1	1	1	0	0	1	0	1	0	2.44948974278318	1	3	4.12310562561766	1	6	1	0	1.09861228866811	1.38629436111989	3.49877896729598	2.31101334140924	0.364511670124068	-1.1987052388347
0159.AA34.42394.20201028.SAL	9927	m42394	20201028	2020-10-28	18563	post	227	227	22.67	31	3	1	1	0	6	17	4	2	3	2	31	0	0	0	3	1	0	1	1	0	0	0	0	1	0	1	0	2.44948974278318	4.12310562561766	1	4	1	1.09861228866811	1.38629436111989	1.09861228866811	2.0327516406387	1.35776949434125	0.225158453630771	0.0688370843428049
0159.AA34.42398.20201022.SAL	6780	m42398	20201022	2020-10-22	18557	post	221	221	31.81	60	3	0	7	6	8	18	10	3	1	0	60	1	0	0	3	0	1	1	1	0	0	1	0	1	0	2.64575131106459	2.44948974278318	2.82842712474619	4.24264068711928	0	10	1	1.38629436111989	0.693147180559945	0	4.93526741614583	-0.26745232031717	-0.442061154200603	-0.181941105025483
0159.AA34.42400.20201019.SAL	9353	m42400	20201019	2020-10-19	18554	post	218	218	NA	31	3	4	0	5	3	11	5	0	2	1	31	1	0	0	3	4	0	1	1	0	0	0	0	1	0	0	2.23606797749979	1.73205080756888	3.3166247903554	1	5	1	0	1.09861228866811	0.693147180559945	0.583159044906309	2.35374289543866	0.854953308639682	0.263884714150976
0159.AA34.42402.20201015.SAL	5414	m42402	20201015	2020-10-15	18550	post	214	214	28.279	73	4	3	2	0	4	11	5	0	0	1	73	1	0	0	4	3	0	1	0	0	0	0	0	1	0	1.4142135623731	0	2	3.3166247903554	1	5	1	0	0	0.693147180559945	-0.0711746468145171	1.63411942963017	-0.608951050612549	0.471943952571206
0159.AA34.42409.20201011.SAL	9400	m42409	20201011	2020-10-11	18546	post	210	210	26.55	51	4	3	3	10	9	15	7	1	3	0	51	1	0	0	4	3	NA	1	0	0	0	0	0	1	0	1.73205080756888	3.16227766016838	3	3.87298334620742	1	7	1	0.693147180559945	1.38629436111989	0	2.57223515657722	2.33405406182019	0.224648983197056	1.37904843275213
0159.AA34.42425.20201010.SAL	4134	m42425	20201010	2020-10-10	18545	post	209	209	30.98521	32	1	2	1	6	1	12	2	0	1	0	32	0	0	0	1	2	0	0	1	1	0	0	0	1	1	1	2.44948974278318	1	3.46410161513775	0	2	1	0	0.693147180559945	0	1.20389370479161	-1.93434669798442	-0.227407515773145	-1.95092285759162
0159.AA34.42433.20200724.SAL	38092	m42433	20200724	2020-07-24	18467	post	131	131	22.24601	53	1	1	4	15	12	25	5	3	0	0	53	0	0	0	1	1	0	0	1	1	0	0	0	0	1	2	3.87298334620742	3.46410161513775	5	0	5	1	1.38629436111989	0	0	3.67419473651058	-3.32418725941663	-1.73858565466216	0.709155252820676
0159.AA34.42435.20200727.SAL	14666	m42435	20200727	2020-07-27	18470	post	134	134	20.6	40	5	2	3	4	3	17	5	0	2	3	40	1	0	0	5	2	1	1	0	0	0	0	0	1	1	1.73205080756888	2	1.73205080756888	4.12310562561766	1	5	1	0	1.09861228866811	1.38629436111989	2.44494067025031	2.68404561781965	0.400199861103822	-0.461017878695462
0159.AA34.42436.20201020.SAL	10019	m42436	20201020	2020-10-20	18555	post	219	219	23.71	29	3	2	0	4	3	7	8	2	4	0	29	0	0	0	3	2	0	1	0	0	0	0	0	1	0	0	2	1.73205080756888	2.64575131106459	1	8	1	1.09861228866811	1.6094379124341	0	1.0177120953072	2.05425517815034	1.29233467612516	0.85855291958318
0159.AA34.42437.20200829.SAL	2661	m42437	20200829	2020-08-29	18503	post	167	167	22.46095	22	3	1	5	8	7	11	8	3	4	1	22	1	0	0	3	1	1	1	0	0	0	0	0	1	0	2.23606797749979	2.82842712474619	2.64575131106459	3.3166247903554	0	8	1	1.38629436111989	1.6094379124341	0.693147180559945	4.40759809802295	1.9071983494646	1.63135323864415	-0.876673892621165
0159.AA34.42439.20200803.SAL	2358	m42439	20200803	2020-08-03	18477	post	141	141	25.54295	71	1	3	0	0	1	10	5	0	2	0	71	0	0	0	1	3	0	1	1	1	0	0	0	1	1	0	0	1	3.16227766016838	1	5	1	0	1.09861228866811	0	-1.1988605279841	-0.766829718199336	-0.769514301161423	-0.388242563264489
0159.AA34.42444.20200909.SAL	4988	m42444	20200909	2020-09-09	18514	post	178	178	23.52	39	3	3	1	1	3	20	8	1	2	1	39	1	0	0	3	3	0	1	0	0	0	0	0	1	0	1	1	1.73205080756888	4.47213595499958	1	8	1	0.693147180559945	1.09861228866811	0.693147180559945	1.83136295129524	2.34007706678409	0.895256443470071	0.769562085991235
0159.AA34.42447.20200803.SAL	14345	m42447	20200803	2020-08-03	18477	post	141	141	28.04	69	1	3	0	0	0	9	4	0	1	0	69	0	0	0	1	3	0	1	0	1	0	0	1	1	1	0	0	0	3	1	4	1	0	0.693147180559945	0	-1.82634351626482	-0.505298577729708	-1.09167934142446	-0.806826566460729
0159.AA34.42451.20200805.SAL	11868	m42451	20200805	2020-08-05	18479	post	143	143	30.16932	67	2	3	1	9	2	11	8	1	1	0	67	1	0	0	2	3	0	1	0	0	0	0	1	1	1	1	3	1.4142135623731	3.3166247903554	1	8	1	0.693147180559945	0.693147180559945	0	1.01013989705097	0.733400132244507	-0.861898934903988	1.10845469104016
0159.AA34.42453.20200824.SAL	4819	m42453	20200824	2020-08-24	18498	post	162	162	27.88	53	1	2	3	1	2	13	1	0	0	3	53	1	0	0	1	2	0	0	0	0	0	0	0	1	1	1.73205080756888	1	1.4142135623731	3.60555127546399	0	1	1	0	0	1.38629436111989	1.41216664059525	-0.625842373120523	0.0926509525807554	-2.36085689254765
0159.AA34.42459.20200904.SAL	7393	m42459	20200904	2020-09-04	18509	post	173	173	30.48	45	3	1	9	8	8	20	8	2	4	1	45	0	0	0	3	1	1	1	0	0	1	0	0	1	0	3	2.82842712474619	2.82842712474619	4.47213595499958	1	8	1	1.09861228866811	1.6094379124341	0.693147180559945	4.63237632979312	1.52900195762824	-0.308504077536499	0.700166787440788
0159.AA34.42470.20200822.SAL	7591	m42470	20200822	2020-08-22	18496	post	160	160	23.6	36	4	2	1	3	3	7	9	2	0	0	36	0	0	0	4	2	0	1	0	0	0	0	0	1	0	1	1.73205080756888	1.73205080756888	2.64575131106459	NA	9	1	1.09861228866811	0	0	0.912530833599144	1.4603111279518	0.152585342584549	1.66242367440025
0159.AA34.42471.20200819.SAL	22992	m42471	20200819	2020-08-19	18493	post	157	157	30.11304	50	4	1	2	0	3	17	5	0	1	2	50	1	0	0	4	1	0	1	0	0	0	0	0	1	0	1.4142135623731	0	1.73205080756888	4.12310562561766	1	5	1	0	0.693147180559945	1.09861228866811	1.47259887076354	1.88680268009411	0.10434189410886	-0.165197573126548
0159.AA34.42473.20200819.SAL	19230	m42473	20200819	2020-08-19	18493	post	157	157	22.60593	25	1	0	3	19	11	9	4	1	3	2	25	0	0	0	1	0	0	0	0	1	0	0	0	1	0	1.73205080756888	4.35889894354067	3.3166247903554	3	1	4	1	0.693147180559945	1.38629436111989	1.09861228866811	4.15941867625572	0.117928347152698	0.710190725360961	-1.17857680290704
0159.AA34.42475.20200823.SAL	8496	m42475	20200823	2020-08-23	18497	post	161	161	24.00886	21	1	1	4	5	16	18	5	1	4	3	21	1	0	0	1	1	0	1	1	0	0	0	0	1	0	2	2.23606797749979	4	4.24264068711928	1	5	1	0.693147180559945	1.6094379124341	1.38629436111989	4.42099997096439	1.6082972522997	0.854026609566147	-0.268242166414693
0159.AA34.42478.20200909.SAL	19931	m42478	20200909	2020-09-09	18514	post	178	178	30.71692	65	1	3	1	0	0	12	4	2	0	1	65	0	0	0	1	3	0	1	1	0	0	0	1	1	1	1	0	0	3.46410161513775	1	4	1	1.09861228866811	0	0.693147180559945	-0.771194269415308	-0.357944688420841	-1.58860474341477	0.135420437037034
0159.AA34.42485.20200820.SAL	11606	m42485	20200820	2020-08-20	18494	post	158	158	23.48238	21	1	3	2	7	4	12	7	2	1	1	21	1	0	0	1	3	0	1	0	0	0	1	0	1	0	1.4142135623731	2.64575131106459	2	3.46410161513775	1	7	1	1.09861228866811	0.693147180559945	0.693147180559945	2.85996130126608	2.09518104457553	1.64524145959166	-0.134950543091196
0159.AA34.42487.20200820.SAL	3707	m42487	20200820	2020-08-20	18494	post	158	158	29.70637	70	1	3	0	0	0	7	4	0	1	0	70	0	0	0	1	3	0	1	1	0	0	0	0	1	1	0	0	0	2.64575131106459	1	4	0	0	0.693147180559945	0	-2.23788582633705	-0.366108194434141	-1.21569004289193	-0.746023803461159
0159.AA34.42489.20200820.SAL	32409	m42489	20200820	2020-08-20	18494	post	158	158	27.67	47	3	2	1	5	3	12	6	0	1	1	47	0	0	0	3	2	0	1	0	0	0	0	0	1	1	1	2.23606797749979	1.73205080756888	3.46410161513775	1	6	1	0	0.693147180559945	0.693147180559945	1.10243307117954	1.25105323847872	-0.115176492726891	0.61307706364931
0159.AA34.42490.20200821.SAL	827	m42490	20200821	2020-08-21	18495	post	159	159	25.62	58	1	1	4	0	4	14	5	0	2	2	58	1	0	0	1	1	0	0	0	0	0	0	1	1	1	2	0	2	3.74165738677394	1	5	1	0	1.09861228866811	1.09861228866811	1.88349692692852	-0.11472851338969	-0.436041474444861	-1.7595716035489
0159.AA34.42496.20200908.SAL	8755	m42496	20200908	2020-09-08	18513	post	177	177	24.37	66	5	2	2	2	4	13	4	0	1	0	66	0	0	0	5	2	0	1	1	1	1	0	1	1	0	1.4142135623731	1.4142135623731	2	3.60555127546399	1	4	1	0	0.693147180559945	0	0.651065710829305	-0.372549669449733	-2.95569841513101	0.73148393458276
0159.AA34.42497.20200820.SAL	42448	m42497	20200820	2020-08-20	18494	post	158	158	24.665	56	3	2	4	0	3	13	4	2	2	0	56	0	0	0	3	2	0	1	1	0	0	1	1	1	0	2	0	1.73205080756888	3.60555127546399	1	4	1	1.09861228866811	1.09861228866811	0	1.2039636789111	0.540808977115352	-1.19235064568785	-0.313096829514265
0159.AA34.42506.20200903.SAL	12391	m42506	20200903	2020-09-03	18508	post	172	172	26.25757	67	1	2	1	1	0	7	5	2	1	2	67	1	0	0	1	2	0	0	1	0	0	0	0	1	1	1	1	0	2.64575131106459	0	5	1	1.09861228866811	0.693147180559945	1.09861228866811	0.596240004145324	-1.18129051376592	0.149680452959423	-1.88528398044237
0159.AA34.42513.20200729.SAL	29636	m42513	20200729	2020-07-29	18472	post	136	136	22.49	59	1	2	0	13	3	11	9	2	2	1	59	1	0	0	1	2	0	1	0	0	0	0	1	1	1	0	3.60555127546399	1.73205080756888	3.3166247903554	1	9	1	1.09861228866811	1.09861228866811	0.693147180559945	1.93307417189637	0.764773141148844	-0.152145721758223	0.91691354818417
0159.AA34.42520.20200728.SAL	8702	m42520	20200728	2020-07-28	18471	post	135	135	34.06205	53	2	2	2	3	2	13	8	2	1	0	53	1	0	0	2	2	0	0	1	0	1	0	0	1	0	1.4142135623731	1.73205080756888	1.4142135623731	3.60555127546399	0	8	1	1.09861228866811	0.693147180559945	0	2.34902103827091	-1.2287228750157	-0.436785169338918	-0.171090216494915
0159.AA34.42521.20201009.SAL	2784	m42521	20201009	2020-10-09	18544	post	208	208	28.56294	61	3	1	2	9	6	7	10	0	2	3	61	1	0	0	3	1	0	0	1	0	1	0	0	1	1	1.4142135623731	3	2.44948974278318	2.64575131106459	0	10	1	0	1.09861228866811	1.38629436111989	3.06512396798796	-0.968687346038446	-0.518987552058888	-0.753229059615492
0159.AA34.42523.20200727.SAL	38325	m42523	20200727	2020-07-27	18470	post	134	134	22.35258	41	3	2	2	9	8	13	7	0	3	0	41	1	0	0	3	2	0	1	0	0	0	0	0	1	0	1.4142135623731	3	2.82842712474619	3.60555127546399	1	7	1	0	1.38629436111989	0	2.44813282978936	2.05770009566313	0.599752439847398	0.694728368210346
0159.AA34.42524.20200802.SAL	9995	m42524	20200802	2020-08-02	18476	post	140	140	24.03765	38	2	2	1	7	0	8	5	0	4	2	38	1	0	0	2	2	0	1	0	0	0	0	0	1	1	1	2.64575131106459	0	2.82842712474619	1	5	1	0	1.6094379124341	1.09861228866811	0.946367249351323	2.07368202919865	1.32776470051524	-1.02015766633007
0159.AA34.42526.20200828.SAL	5807	m42526	20200828	2020-08-28	18502	post	166	166	28.19	57	1	2	3	9	6	12	10	0	3	0	57	1	0	0	1	2	0	0	1	0	1	0	1	1	1	1.73205080756888	3	2.44948974278318	3.46410161513775	0	10	1	0	1.38629436111989	0	3.06805660947579	-1.74878217128678	-1.17460445934263	-0.592560322822488
0159.AC15.76002.20200720.SAL	7051	m76002	20200720	2020-07-20	18463	post	127	127	28.06939	42	5	2	2	15	12	13	11	2	3	1	42	1	0	0	5	2	NA	1	0	0	0	0	0	0	0	1.4142135623731	3.87298334620742	3.46410161513775	3.60555127546399	1	11	1	1.09861228866811	1.38629436111989	0.693147180559945	3.11834046222842	2.47838476289496	0.62330884800123	2.25345812256959
0159.AC15.76041.20200715.SAL	8990	m76041	20200715	2020-07-15	18458	post	122	122	17.36	10	NA	2	1	2	0	8	0	0	3	0	10	0	0	0	NA	2	1	1	0	0	0	1	0	0	NA	1	1.4142135623731	0	2.82842712474619	1	0	1	0	1.38629436111989	0	0.0208623325533988	2.28833532977673	1.8496142244195	-2.22433022100349
0159.AC15.76049.20200718.SAL	9593	m76049	20200718	2020-07-18	18461	post	125	125	16.52	15	1	4	10	0	0	0	3	0	4	1	15	1	0	0	1	4	0	1	0	0	0	0	0	0	0	3.16227766016838	0	0	0	1	3	1	0	1.6094379124341	0.693147180559945	-1.69610828159293	2.97953684586564	2.70010407483841	-2.66057579227679
0159.AK37.71010.20200715.SAL	10902	m71010	20200715	2020-07-15	18458	post	122	122	22.09	73	5	3	6	0	2	10	3	0	0	1	73	1	0	0	5	3	0	1	0	0	0	0	1	0	0	2.44948974278318	0	1.4142135623731	3.16227766016838	1	3	1	0	0	0.693147180559945	-0.88422714059727	1.47722432906843	-1.58849373718828	0.268022982639341
0159.AK37.71011.20200708.SAL	13235	m71011	20200708	2020-07-08	18451	post	115	115	20.93497	56	4	4	0	0	0	7	3	0	3	3	56	1	0	0	4	4	0	1	0	0	0	0	1	0	0	0	0	0	2.64575131106459	1	3	1	0	1.38629436111989	1.38629436111989	-2.12975414275017	2.6538251877809	0.433772225801593	-0.90684811184606
0159.AK37.71023.20200702.SAL	9464	m71023	20200702	2020-07-02	18445	post	109	109	29.06333	80	2	1	3	1	3	11	2	0	1	1	80	0	0	0	2	1	0	0	0	1	0	0	1	0	0	1.73205080756888	1	1.73205080756888	3.3166247903554	NA	2	0	0	0.693147180559945	0.693147180559945	0.099883256217152	-2.00015696899786	-2.35549975178422	-2.29183897493087
0159.AK37.71037.20200727.SAL	7111	m71037	20200727	2020-07-27	18470	post	134	134	34.66395	53	0	3	0	1	0	7	11	0	4	0	53	1	0	1	0	3	0	0	0	0	0	0	0	0	1	0	1	0	2.64575131106459	0	11	1	0	1.6094379124341	0	-0.700621468894226	-1.70958753515743	3.50299283620381	-0.541156055280358
0159.AK37.71040.20200726.SAL	14083	m71040	20200726	2020-07-26	18469	post	133	133	34.14905	61	0	2	0	0	0	7	2	0	1	0	61	0	0	0	0	2	0	1	1	0	1	0	1	0	1	0	0	0	2.64575131106459	1	2	0	0	0.693147180559945	0	-2.39951601160121	-1.64246617423012	-2.30235889544818	-0.96944077107654
0159.AK37.71041.20200723.SAL	2037	m71041	20200723	2020-07-23	18466	post	130	130	24.73	66	1	2	0	1	3	12	9	0	2	0	66	1	0	0	1	2	0	1	1	0	0	0	1	0	1	0	1	1.73205080756888	3.46410161513775	1	9	1	0	1.09861228866811	0	-0.174574195291171	-0.439397151042538	-0.88308602722641	0.681763457931465
0159.AK37.71048.20200717.SAL	7130	m71048	20200717	2020-07-17	18460	post	124	124	25.30937	71	2	3	0	1	0	8	2	0	1	0	71	0	0	0	2	3	0	1	0	0	0	0	1	0	1	0	1	0	2.82842712474619	1	2	1	0	0.693147180559945	0	-2.49963884971027	0.176439062014601	-1.09648490377696	-0.00675201219084455
0159.AK37.71062.20200721.SAL	8697	m71062	20200721	2020-07-21	18464	post	128	128	24.51762	65	2	1	3	2	1	7	1	2	4	0	65	0	0	0	2	1	0	0	0	1	0	0	1	0	1	1.73205080756888	1.4142135623731	1	2.64575131106459	0	1	1	1.09861228866811	1.6094379124341	0	0.28598879912058	-2.13139204099943	-1.00716222222201	-2.17207608822087
0159.AK37.71073.20200726.SAL	12935	m71073	20200726	2020-07-26	18469	post	133	133	30.96	84	2	3	0	1	0	8	2	0	1	0	84	0	0	0	2	3	0	1	0	0	0	0	1	0	1	0	1	0	2.82842712474619	1	2	1	0	0.693147180559945	0	-2.68171837527967	-0.0399884476743544	-1.43466689608324	0.0823408715401044
0159.AQ22.10431.20200910.SAL	3709	m10431	20200910	2020-09-10	18515	post	179	179	27.1	58	3	3	0	0	0	11	3	0	1	1	58	0	0	0	3	3	0	1	1	0	0	0	0	0	1	0	0	0	3.3166247903554	1	3	1	0	0.693147180559945	0.693147180559945	-2.12873783739616	0.47580639897206	-0.475831627227633	0.120183243583445
0159.AQ22.10436.20201021.SAL	13158	m10436	20201021	2020-10-21	18556	post	220	220	23.95	40	4	4	1	3	5	13	4	0	3	0	40	1	0	0	4	4	0	1	0	0	0	0	0	0	1	1	1.73205080756888	2.23606797749979	3.60555127546399	1	4	1	0	1.38629436111989	0	0.0156342292117287	2.01937524197651	0.500157130120814	0.762297957262994
0159.AQ22.10455.20200915.SAL	6994	m10455	20200915	2020-09-15	18520	post	184	184	26.86	51	4	3	0	0	0	8	1	0	2	3	51	0	0	0	4	3	0	0	0	0	0	0	0	0	0	0	0	0	2.82842712474619	1	1	1	0	1.09861228866811	1.38629436111989	-1.85257681854208	1.54344759722645	0.742320020754278	-1.36027092888165
0159.AQ22.10468.20200903.SAL	9628	m10468	20200903	2020-09-03	18508	post	172	172	29.48	31	3	3	1	6	3	17	3	0	3	0	31	0	0	0	3	3	1	0	0	0	0	0	0	0	0	1	2.44948974278318	1.73205080756888	4.12310562561766	1	3	1	0	1.38629436111989	0	1.11496039619657	1.44637632092599	0.840180572456978	-0.600670932072785
0159.AQ29.10002.20200811.SAL	4885	m10002	20200811	2020-08-11	18485	post	149	149	28.67465	63	2	4	0	11	0	12	7	0	1	1	63	0	0	0	2	4	0	1	1	0	1	0	0	0	1	0	3.3166247903554	0	3.46410161513775	1	7	1	0	0.693147180559945	0.693147180559945	-0.761954980040493	0.116135966963976	-0.932266391324834	1.47983237328379
0159.AQ29.10003.20200729.SAL	9365	m10003	20200729	2020-07-29	18472	post	136	136	41.19	50	1	3	0	0	1	9	5	1	2	2	50	0	0	0	1	3	0	1	0	0	0	1	0	0	1	0	0	1	3	1	5	1	0.693147180559945	1.09861228866811	1.09861228866811	-0.656410919996314	0.908608136015651	1.02707391273564	-0.734459134325828
0159.AQ29.10011.20200727.SAL	13345	m10011	20200727	2020-07-27	18470	post	134	134	29.67766	53	3	4	0	1	0	8	8	0	1	1	53	0	0	0	3	4	1	1	1	0	0	0	0	0	0	0	1	0	2.82842712474619	1	8	1	0	0.693147180559945	0.693147180559945	-1.51473973823828	1.66058980804881	0.424712386854459	0.170943095587466
0159.AQ29.10012.20200722.SAL	17040	m10012	20200722	2020-07-22	18465	post	129	129	34.29	58	2	1	0	6	7	29	3	3	1	0	58	0	1	1	2	1	0	0	0	0	0	0	0	0	1	0	2.44948974278318	2.64575131106459	5.3851648071345	0	3	1	1.38629436111989	0.693147180559945	0	1.87116729436153	-4.21025961810472	2.88870553289276	2.50172894510465
0159.AQ29.10013.20200712.SAL	7626	m10013	20200712	2020-07-12	18455	post	119	119	27.26	68	3	2	0	2	5	14	6	0	1	0	68	0	0	0	3	2	0	1	1	0	0	0	0	0	0	0	1.4142135623731	2.23606797749979	3.74165738677394	1	6	1	0	0.693147180559945	0	-0.323419393379423	0.19881627973065	-0.976843730566285	1.50055168437812
0159.AQ29.10017.20200707.SAL	13837	m10017	20200707	2020-07-07	18450	post	114	114	28.55	56	3	2	0	2	3	10	8	2	3	3	56	1	0	0	3	2	0	1	1	0	0	0	0	0	0	0	1.4142135623731	1.73205080756888	3.16227766016838	1	8	1	1.09861228866811	1.38629436111989	1.38629436111989	0.699291157214489	1.43739057387503	0.563549049419303	0.751990416268965
0159.AQ29.10020.20200803.SAL	9583	m10020	20200803	2020-08-03	18477	post	141	141	25.09625	54	3	3	0	2	1	8	10	0	1	1	54	0	0	0	3	3	0	1	0	0	0	0	0	0	0	0	1.4142135623731	1	2.82842712474619	1	10	1	0	0.693147180559945	0.693147180559945	-0.83825203501142	1.65124540077996	0.581595378146193	1.14832313377524
0159.AQ29.10021.20200722.SAL	2311	m10021	20200722	2020-07-22	18465	post	129	129	24.89824	71	4	2	1	2	2	18	1	0	1	0	71	0	0	0	4	2	0	1	1	0	0	0	0	1	1	1	1.4142135623731	1.4142135623731	4.24264068711928	1	1	1	0	0.693147180559945	0	0.100882635392371	0.157158321918085	-1.79552259877473	0.710355992026616
0159.AQ29.10022.20200727.SAL	11546	m10022	20200727	2020-07-27	18470	post	134	134	22.67	60	2	3	0	1	0	7	6	2	1	1	60	0	0	0	2	3	1	1	1	0	0	0	0	0	0	0	1	0	2.64575131106459	1	6	1	1.09861228866811	0.693147180559945	0.693147180559945	-1.16398653902765	0.953928220193368	0.256177804502887	0.0842101039466422
0159.AQ29.10030.20200710.SAL	8137	m10030	20200710	2020-07-10	18453	post	117	117	30.81439	71	2	2	0	1	0	7	7	0	1	0	71	0	0	0	2	2	0	1	1	0	0	0	0	0	0	0	1	0	2.64575131106459	0	7	1	0	0.693147180559945	0	-1.5270374182978	-0.648858899636385	-0.294019997537455	-0.155545467460901
0159.AQ29.10036.20200717.SAL	12157	m10036	20200717	2020-07-17	18460	post	124	124	28.23533	61	2	1	0	2	6	8	7	0	0	0	61	0	0	0	2	1	0	1	0	0	1	0	0	0	1	0	1.4142135623731	2.44948974278318	2.82842712474619	1	7	1	0	0	0	-0.192591349982102	-0.825291929975748	-1.19127239646025	1.56320972979538
0159.AQ29.10041.20200729.SAL	7836	m10041	20200729	2020-07-29	18472	post	136	136	25.70259	57	3	2	0	0	0	8	5	0	2	0	57	1	1	1	3	2	0	0	0	0	0	0	0	0	1	0	0	0	2.82842712474619	1	5	1	0	1.09861228866811	0	-1.8138528989465	-2.2277693197633	4.17826420186617	1.05333794855696
0159.AQ29.10047.20200713.SAL	5145	m10047	20200713	2020-07-13	18456	post	120	120	29.2025	51	1	1	5	0	0	8	3	1	0	0	51	0	1	1	1	1	1	1	1	1	0	0	0	0	0	2.23606797749979	0	0	2.82842712474619	1	3	1	0.693147180559945	0	0	-0.776014108448353	-3.27989595101716	2.87863997283426	0.654090770705821
0159.AQ29.10052.20200826.SAL	10576	m10052	20200826	2020-08-26	18500	post	164	164	22.07	59	3	1	0	2	10	9	4	2	0	0	59	0	0	0	3	1	0	0	0	0	1	0	0	0	0	0	1.4142135623731	3.16227766016838	3	0	4	1	1.09861228866811	0	0	0.834945382858904	-1.74444201353778	-1.00613439262727	0.533036301123467
0159.AQ29.10060.20200715.SAL	2485	m10060	20200715	2020-07-15	18458	post	122	122	NA	65	3	2	0	0	1	7	2	1	1	2	65	0	0	0	3	2	0	1	1	0	0	0	0	0	1	0	0	1	2.64575131106459	0	2	1	0.693147180559945	0.693147180559945	1.09861228866811	-1.36539556314829	-0.55598570811714	-0.524624945550231	-0.713128469566101
0159.AQ29.10066.20200729.SAL	8665	m10066	20200729	2020-07-29	18472	post	136	136	26.45	50	1	3	0	0	3	7	12	0	0	0	50	0	1	1	1	3	0	1	1	0	0	0	0	0	1	0	0	1.73205080756888	2.64575131106459	1	12	1	0	0	0	-1.58088257761125	-2.76555438070144	3.44130111655691	3.33089382327491
0159.AQ29.10067.20200924.SAL	8514	m10067	20200924	2020-09-24	18529	post	193	193	23.90671	60	3	1	4	1	4	11	10	0	1	2	60	0	0	0	3	1	0	1	0	0	0	0	0	0	0	2	1	2	3.3166247903554	1	10	1	0	0.693147180559945	1.09861228866811	1.09162705000538	1.16187022923789	-0.0934053491114981	0.807038792521419
0159.AQ29.10073.20200729.SAL	9176	m10073	20200729	2020-07-29	18472	post	136	136	25.42246	59	3	3	0	0	0	7	5	1	1	1	59	0	0	0	3	3	0	1	0	0	0	1	0	0	0	0	0	0	2.64575131106459	1	5	1	0.693147180559945	0.693147180559945	0.693147180559945	-1.59954925310297	1.42828261255065	0.662663945246995	-0.299954458844719
0159.AQ29.10077.20200724.SAL	2659	m10077	20200724	2020-07-24	18467	post	131	131	23.38224	60	5	2	0	3	0	8	5	0	1	3	60	0	0	1	5	2	0	0	1	0	0	1	0	0	1	0	1.73205080756888	0	2.82842712474619	1	5	1	0	0.693147180559945	1.38629436111989	-0.787369820978709	-0.86247064028749	1.40616016905389	0.150876288822044
0159.AQ29.10080.20200719.SAL	2559	m10080	20200719	2020-07-19	18462	post	126	126	24.93829	61	1	1	0	0	3	8	0	0	0	0	61	0	1	1	1	1	0	1	1	0	0	0	0	0	1	0	0	1.73205080756888	2.82842712474619	1	0	1	0	0	0	-1.97020665534332	-3.57838844082597	2.4110575432411	1.7778987775903
0159.AQ29.10081.20200722.SAL	10838	m10081	20200722	2020-07-22	18465	post	129	129	27.99742	57	2	3	2	1	1	8	3	0	1	3	57	0	0	0	2	3	0	1	1	0	0	0	0	0	1	1.4142135623731	1	1	2.82842712474619	1	3	1	0	0.693147180559945	1.38629436111989	-0.84722971970225	0.634088681993245	-0.404826997748427	-0.303127810783309
0159.AQ29.10082.20200804.SAL	9743	m10082	20200804	2020-08-04	18478	post	142	142	29.99521	66	1	2	0	0	0	7	2	0	2	1	66	0	0	0	1	2	0	1	1	0	0	0	0	0	0	0	0	0	2.64575131106459	1	2	1	0	1.09861228866811	0.693147180559945	-2.0892947299542	0.319045873130296	-0.00687941259885075	-0.865154477305817
0159.AQ29.10083.20200825.SAL	9292	m10083	20200825	2020-08-25	18499	post	163	163	28.708	48	2	1	0	0	0	12	9	3	0	0	48	0	1	1	2	1	0	0	0	0	0	0	0	0	1	0	0	0	3.46410161513775	0	9	1	1.38629436111989	0	0	-0.489736634109167	-4.130030077154	3.82725618506847	1.92391354897802
0159.AQ29.10092.20200906.SAL	8448	m10092	20200906	2020-09-06	18511	post	175	175	37.00468	64	4	3	0	0	0	8	0	0	0	0	64	0	0	0	4	3	0	1	0	1	0	1	0	0	1	0	0	0	2.82842712474619	1	0	1	0	0	0	-2.66481122272645	-0.169235959711026	-0.833853465319346	-0.696904227131944
0159.AQ29.10093.20200806.SAL	7712	m10093	20200806	2020-08-06	18480	post	144	144	21.92	60	3	3	0	3	0	11	6	0	0	1	60	1	0	0	3	3	NA	1	0	1	1	0	0	0	0	0	1.73205080756888	0	3.3166247903554	0	6	1	0	0	0.693147180559945	-0.567160255799075	-0.382309178294188	-0.383738754536792	-0.367871493167648
0159.AQ29.10104.20200726.SAL	4996	m10104	20200726	2020-07-26	18469	post	133	133	26.77	66	3	3	0	1	2	7	4	0	1	0	66	1	0	0	3	3	0	0	0	0	0	0	0	0	0	0	1	1.4142135623731	2.64575131106459	0	4	1	0	0.693147180559945	0	-0.984675622615656	-0.156158721000129	0.420794099872569	-0.984122266432208
0159.AQ29.10105.20200728.SAL	7103	m10105	20200728	2020-07-28	18471	post	135	135	21.51147	58	2	3	0	0	0	9	4	3	0	0	58	0	0	0	2	3	0	0	0	0	0	0	0	0	1	0	0	0	3	0	4	1	1.38629436111989	0	0	-1.56719857200763	-1.36621542735738	0.0255929623710822	-0.392549036347171
0159.AQ29.10106.20200831.SAL	7496	m10106	20200831	2020-08-31	18505	post	169	169	NA	50	3	2	0	5	7	10	10	3	0	1	50	0	0	0	3	2	0	1	1	0	1	0	0	0	0	0	2.23606797749979	2.64575131106459	3.16227766016838	1	10	1	1.38629436111989	0	0.693147180559945	1.05783475980591	-0.0283777369431701	-0.991582750967848	2.77987040084004
0159.AQ29.10110.20200803.SAL	11200	m10110	20200803	2020-08-03	18477	post	141	141	27.11111	53	1	2	0	7	9	20	9	0	0	3	53	0	0	0	1	2	0	0	1	0	1	1	0	0	1	0	2.64575131106459	3	4.47213595499958	NA	9	1	0	0	1.38629436111989	2.56759754920681	-1.92172628713375	-0.896335070240331	0.277487113613868
0159.AQ29.10111.20200726.SAL	7233	m10111	20200726	2020-07-26	18469	post	133	133	25.96841	56	2	3	0	0	0	8	11	0	1	3	56	1	1	1	2	3	0	1	1	0	0	0	0	0	1	0	0	0	2.82842712474619	1	11	1	0	0.693147180559945	1.38629436111989	-1.50583802231743	-1.52439702830351	4.20289734673094	2.06214799256924
0159.AQ29.10112.20200802.SAL	12452	m10112	20200802	2020-08-02	18476	post	140	140	21.13043	43	3	4	0	0	1	9	6	0	0	1	43	1	0	0	3	4	0	1	0	0	0	0	0	0	0	0	0	1	3	1	6	1	0	0	0.693147180559945	-1.57134751331475	1.93427609010512	0.791789895702105	0.50615715499264
0159.AQ29.10114.20200811.SAL	10001	m10114	20200811	2020-08-11	18485	post	149	149	20.36	67	2	1	0	6	6	18	7	0	0	0	67	0	0	0	2	1	0	0	1	0	0	0	0	0	0	0	2.44948974278318	2.44948974278318	4.24264068711928	1	7	1	0	0	0	0.924680364873893	-1.2926329628195	-1.26573312529662	1.36184547504131
0159.AQ29.10122.20200719.SAL	8477	m10122	20200719	2020-07-19	18462	post	126	126	30.5276	76	3	2	5	1	0	13	1	0	1	1	76	0	0	0	3	2	0	0	1	0	1	0	0	0	1	2.23606797749979	1	0	3.60555127546399	NA	1	1	0	0.693147180559945	0.693147180559945	-0.302389114245244	-1.58426573465798	-1.8779249456521	-0.93773341877344
0159.AQ29.10123.20200920.SAL	11635	m10123	20200920	2020-09-20	18525	post	189	189	34.23083	64	4	1	0	8	11	21	10	0	1	1	64	0	1	1	4	1	0	1	1	0	1	0	0	0	1	0	2.82842712474619	3.3166247903554	4.58257569495584	NA	10	1	0	0.693147180559945	0.693147180559945	1.66088640655764	-2.93535273991542	1.72145979746378	4.57953922814582
0159.AQ29.10128.20200905.SAL	13230	m10128	20200905	2020-09-05	18510	post	174	174	27.70286	69	1	2	0	3	3	8	2	0	1	0	69	1	0	0	1	2	0	0	1	0	0	0	0	0	1	0	1.73205080756888	1.73205080756888	2.82842712474619	1	2	1	0	0.693147180559945	0	-0.660589320469775	-1.18805435668511	-0.52826338703514	-0.536108100349569
0159.AQ29.10137.20200726.SAL	2804	m10137	20200726	2020-07-26	18469	post	133	133	22.876	67	3	3	0	1	4	8	5	0	0	1	67	0	0	0	3	3	0	0	0	0	0	0	0	0	1	0	1	2	2.82842712474619	NA	5	1	0	0	0.693147180559945	-0.963645889817777	-0.685439243455576	-0.435552424201485	-0.105738823534646
0159.AQ29.10142.20200708.SAL	12211	m10142	20200708	2020-07-08	18451	post	115	115	23.15	61	2	3	0	2	0	13	9	0	1	1	61	0	0	0	2	3	0	0	0	0	0	0	0	0	0	0	1.4142135623731	0	3.60555127546399	NA	9	1	0	0.693147180559945	0.693147180559945	-0.55020385646838	0.197866201092918	0.597302901740881	-0.100205895282085
0159.AQ29.10143.20200810.SAL	10917	m10143	20200810	2020-08-10	18484	post	148	148	26.69429	58	3	2	0	1	0	11	1	0	2	0	58	0	0	0	3	2	0	1	0	0	1	0	0	0	0	0	1	0	3.3166247903554	1	1	1	0	1.09861228866811	0	-1.48434417717975	0.655626440433004	-0.480586432886232	0.164086397437582
0159.AQ29.10146.20200709.SAL	9961	m10146	20200709	2020-07-09	18452	post	116	116	18.05044	62	2	1	0	5	6	8	3	0	0	0	62	0	0	0	2	1	0	0	1	0	0	0	0	0	1	0	2.23606797749979	2.44948974278318	2.82842712474619	0	3	1	0	0	0	0.053261174552179	-2.3685253230862	-1.1302085694986	-0.352427274194568
0159.AQ29.10148.20200711.SAL	9131	m10148	20200711	2020-07-11	18454	post	118	118	27.27	62	3	3	0	11	9	12	8	0	1	1	62	0	0	0	3	3	0	1	0	0	1	0	0	0	1	0	3.3166247903554	3	3.46410161513775	1	8	1	0	0.693147180559945	0.693147180559945	0.738196399297884	0.489471430832291	-0.902154862673256	2.17986251385101
0159.AQ29.10149.20200825.SAL	8881	m10149	20200825	2020-08-25	18499	post	163	163	NA	60	1	3	0	1	5	21	11	2	1	1	60	0	0	0	1	3	NA	1	0	0	1	0	0	0	1	0	1	2.23606797749979	4.58257569495584	1	11	1	1.09861228866811	0.693147180559945	0.693147180559945	0.98612996499823	-0.151669260451758	-0.472445879849988	2.34866957011498
0159.AQ29.10151.20200825.SAL	8961	m10151	20200825	2020-08-25	18499	post	163	163	NA	58	4	3	0	6	5	19	10	2	1	3	58	0	0	0	4	3	0	1	0	0	1	0	0	0	0	0	2.44948974278318	2.23606797749979	4.35889894354067	1	10	1	1.09861228866811	0.693147180559945	1.38629436111989	1.42063444871272	1.3795088490469	-0.482556809795506	2.68013144456574
0159.AQ29.10154.20200720.SAL	10964	m10154	20200720	2020-07-20	18463	post	127	127	32.14906	74	2	3	0	2	1	8	3	0	0	0	74	0	0	0	2	3	0	1	0	0	0	1	0	0	0	0	1.4142135623731	1	2.82842712474619	1	3	1	0	0	0	-1.55138605688781	0.446773471412116	-0.389104753746843	0.170410095699675
0159.AS41.40003.20200819.SAL	10648	m40003	20200819	2020-08-19	18493	post	157	157	25.6	63	3	2	1	0	1	7	3	0	2	2	63	1	0	0	3	2	0	1	1	0	0	0	0	1	1	1	0	1	2.64575131106459	1	3	1	0	1.09861228866811	1.09861228866811	-0.337731835229885	0.983380521864358	-0.213682218742213	-0.986491515762736
0159.AS41.40006.20200809.SAL	6092	m40006	20200809	2020-08-09	18483	post	147	147	39.288	40	2	2	4	0	4	18	6	0	4	3	40	1	0	0	2	2	NA	0	0	0	0	0	0	1	0	2	0	2	4.24264068711928	0	6	0	0	1.6094379124341	1.38629436111989	2.57282762090399	0.722111803067779	0.735064210884542	-2.99478072331173
0159.AS41.40011.20201012.SAL	7597	m40011	20201012	2020-10-12	18547	post	211	211	16.428	71	3	2	0	1	2	13	2	0	0	0	71	1	0	0	3	2	0	0	0	0	0	0	0	1	0	0	1	1.4142135623731	3.60555127546399	0	2	1	0	0	0	0.105605686721565	-0.611519844131541	-0.427724643806587	-1.00499400000932
0159.AS41.40019.20200811.SAL	3041	m40019	20200811	2020-08-11	18485	post	149	149	25.24	63	1	3	0	2	1	10	6	0	1	0	63	0	0	0	1	3	0	1	1	0	0	0	0	1	1	0	1.4142135623731	1	3.16227766016838	1	6	1	0	0.693147180559945	0	-0.644818916233791	-0.0192629727313206	-0.523906410236891	0.534040849100265
0159.AS41.40020.20200819.SAL	11588	m40020	20200819	2020-08-19	18493	post	157	157	22.26	46	3	2	5	6	6	20	5	0	4	1	46	1	0	0	3	2	0	1	0	0	0	0	0	1	0	2.23606797749979	2.44948974278318	2.44948974278318	4.47213595499958	1	5	0	0	1.6094379124341	0.693147180559945	2.7131488707084	2.05144693868184	-0.255760599386877	-0.381470702340651
0159.AS41.40030.20200820.SAL	35845	m40030	20200820	2020-08-20	18494	post	158	158	31.61465	49	1	2	0	5	1	10	9	2	3	3	49	1	0	0	1	2	0	0	0	0	0	0	0	1	1	0	2.23606797749979	1	3.16227766016838	0	9	1	1.09861228866811	1.38629436111989	1.38629436111989	2.09816295463932	0.00482261567542161	1.53960796264054	-1.28628630782729
0159.AS41.40032.20200823.SAL	7341	m40032	20200823	2020-08-23	18497	post	161	161	23.74642	67	1	0	2	9	20	23	9	0	0	0	67	1	0	0	1	0	0	0	0	0	0	0	0	1	0	1.4142135623731	3	4.47213595499958	4.79583152331272	0	9	1	0	0	0	4.43805129713452	-1.55404708408786	-0.74361360510796	0.372350765568229
0159.AS41.40037.20200810.SAL	33419	m40037	20200810	2020-08-10	18484	post	148	148	26.85	62	1	2	0	0	0	7	6	0	1	2	62	0	0	0	1	2	1	1	0	0	0	0	0	1	0	0	0	0	2.64575131106459	1	6	1	0	0.693147180559945	1.09861228866811	-0.698445244634193	1.44004619350099	0.799260442284526	-1.38176311977806
0159.AS41.40038.20201017.SAL	4449	m40038	20201017	2020-10-17	18552	post	216	216	38.9186	59	3	2	3	0	0	10	6	0	2	1	59	1	0	0	3	2	1	1	1	1	1	0	0	1	0	1.73205080756888	0	0	3.16227766016838	1	6	1	0	1.09861228866811	0.693147180559945	0.603435675041588	0.474783792428289	-0.537615734947463	-1.47297975793898
0159.AS41.40041.20200817.SAL	9913	m40041	20200817	2020-08-17	18491	post	155	155	30.13	60	3	1	0	6	7	21	5	0	1	1	60	0	0	1	3	1	0	0	0	0	0	0	0	1	0	0	2.44948974278318	2.64575131106459	4.58257569495584	1	5	1	0	0.693147180559945	0.693147180559945	1.89137990868905	-0.763607574004803	1.25866614059656	1.31542085990026
0159.AS41.40042.20200815.SAL	14102	m40042	20200815	2020-08-15	18489	post	153	153	43.52831	51	1	0	8	0	6	23	3	0	2	3	51	1	1	0	1	0	0	1	1	1	0	1	0	1	0	2.82842712474619	0	2.44948974278318	4.79583152331272	1	3	1	0	1.09861228866811	1.38629436111989	3.44640495397081	-1.39272770296113	1.52440168493647	-1.22027332208057
0159.AS41.40043.20200809.SAL	10219	m40043	20200809	2020-08-09	18483	post	147	147	29.34	70	1	2	6	1	4	18	5	1	2	0	70	1	0	0	1	2	0	0	0	0	1	1	0	1	0	2.44948974278318	1	2	4.24264068711928	0	5	1	0.693147180559945	1.09861228866811	0	3.05572506809223	-1.1290461250566	-0.286778225196468	-1.6576704968941
0159.AS41.40045.20201013.SAL	7559	m40045	20201013	2020-10-13	18548	post	212	212	30.79731	65	1	2	2	6	7	13	7	0	2	1	65	0	0	0	1	2	0	0	1	0	1	1	0	1	1	1.4142135623731	2.44948974278318	2.64575131106459	3.60555127546399	1	7	1	0	1.09861228866811	0.693147180559945	2.65323801208175	-1.133448320518	-0.980611636657402	-0.492016626009755
0159.AS41.40048.20200813.SAL	10924	m40048	20200813	2020-08-13	18487	post	151	151	31.58	41	3	3	1	0	0	8	4	0	3	3	41	1	0	0	3	3	0	0	0	0	0	0	0	1	0	1	0	0	2.82842712474619	1	4	1	0	1.38629436111989	1.38629436111989	-0.0462466447159463	2.14964365691408	1.57144510833076	-2.0681309987797
0159.AS41.40049.20200902.SAL	8062	m40049	20200902	2020-09-02	18507	post	171	171	24.96	58	2	3	1	7	2	8	6	0	3	0	58	1	0	0	2	3	0	1	0	0	0	0	0	1	1	1	2.64575131106459	1.4142135623731	2.82842712474619	1	6	1	0	1.38629436111989	0	0.580227846898892	1.4189443201371	0.455580443306295	0.139139608619
0159.AS41.40050.20200902.SAL	9138	m40050	20200902	2020-09-02	18507	post	171	171	32.96	69	5	3	0	0	0	7	7	0	1	0	69	0	0	0	5	3	0	1	1	0	1	0	0	1	0	0	0	0	2.64575131106459	1	7	1	0	0.693147180559945	0	-1.71591050294689	0.802322386148973	-1.18776483947499	1.02374368203333
0159.AS41.40058.20201013.SAL	12350	m40058	20201013	2020-10-13	18548	post	212	212	41.93085	50	4	1	0	7	9	17	8	0	0	3	50	1	0	0	4	1	1	0	0	0	0	0	0	1	1	0	2.64575131106459	3	4.12310562561766	0	8	1	0	0	1.38629436111989	3.2150429166504	0.0177590906880716	0.0750124136382717	-0.666408727526251
0159.AS41.40071.20200815.SAL	12253	m40071	20200815	2020-08-15	18489	post	153	153	19.41	76	3	3	1	5	2	16	8	1	1	0	76	1	0	0	3	3	0	1	0	0	0	0	0	1	0	1	2.23606797749979	1.4142135623731	4	1	8	0	0.693147180559945	0.693147180559945	0	0.830531578440823	1.14707663946176	-1.02477607284562	1.05055669401868
0159.AS41.40072.20200820.SAL	7467	m40072	20200820	2020-08-20	18494	post	158	158	28.97116	58	5	2	0	5	3	8	4	1	2	0	58	1	0	0	5	2	0	0	1	0	0	0	0	1	0	0	2.23606797749979	1.73205080756888	2.82842712474619	0	4	1	0.693147180559945	1.09861228866811	0	0.895343747671051	0.0232593403250032	-0.120066697604154	-0.513724379577954
0159.AS41.40075.20200811.SAL	23012	m40075	20200811	2020-08-11	18485	post	149	149	25.96	70	4	1	1	3	6	13	2	1	1	0	70	1	0	0	4	1	0	1	1	0	0	0	0	1	0	1	1.73205080756888	2.44948974278318	3.60555127546399	0	2	1	0.693147180559945	0.693147180559945	0	1.48903649977745	-0.176403978717513	-1.10619963314121	-0.00376262297776948
0159.AS41.40082.20200811.SAL	11901	m40082	20200811	2020-08-11	18485	post	149	149	20.2	64	3	1	3	15	9	14	10	0	0	0	64	1	0	0	3	1	0	1	1	0	0	0	0	1	0	1.73205080756888	3.87298334620742	3	3.74165738677394	1	10	1	0	0	0	2.90186990548472	0.369862476072241	-1.2235998490551	2.00179652919818
0159.AS41.40089.20200814.SAL	11196	m40089	20200814	2020-08-14	18488	post	152	152	33.08	66	1	1	0	4	2	19	8	2	1	0	66	0	0	0	1	1	0	0	0	0	0	0	0	1	1	0	2	1.4142135623731	4.35889894354067	0	8	1	1.09861228866811	0.693147180559945	0	1.94579535230224	-1.72695191963202	-0.24513502921166	0.0983283608630227
0159.AS41.40097.20200812.SAL	13192	m40097	20200812	2020-08-12	18486	post	150	150	35.58	65	4	3	4	0	0	15	12	2	3	0	65	0	0	0	4	3	0	1	1	0	1	0	0	1	0	2	0	0	3.87298334620742	1	12	1	1.09861228866811	1.38629436111989	0	0.697058129542735	0.851784579704457	-0.859346162809926	1.6699328564768
0159.AS41.40099.20200814.SAL	10883	m40099	20200814	2020-08-14	18488	post	152	152	34.27384	61	1	1	2	1	2	8	5	2	0	3	61	0	0	0	1	1	0	0	1	0	1	0	0	1	1	1.4142135623731	1	1.4142135623731	2.82842712474619	0	5	1	1.09861228866811	0	1.38629436111989	1.64850068179321	-2.28027772702207	-1.14986757657697	-1.08319225185534
0159.AS41.40101.20200829.SAL	5464	m40101	20200829	2020-08-29	18503	post	167	167	24.78	50	4	2	1	2	1	8	2	1	1	3	50	0	0	0	4	2	0	0	0	0	0	1	0	1	0	1	1.4142135623731	1	2.82842712474619	0	2	1	0.693147180559945	0.693147180559945	1.38629436111989	1.26210980295643	0.607428959819387	0.585794493536862	-2.26003489369204
0159.AS41.40102.20200828.SAL	11582	m40102	20200828	2020-08-28	18502	post	166	166	37.2	60	2	1	1	4	7	16	6	2	1	2	60	1	0	0	2	1	0	1	0	0	1	0	0	1	0	1	2	2.64575131106459	4	1	6	0	1.09861228866811	0.693147180559945	1.09861228866811	2.62638227427037	0.500873092770273	-1.16375701276977	0.454994606304527
0159.AS41.40103.20200819.SAL	6216	m40103	20200819	2020-08-19	18493	post	157	157	47.85	43	1	1	2	17	16	25	2	0	1	3	43	0	0	0	1	1	0	0	1	0	1	0	0	1	1	1.4142135623731	4.12310562561766	4	5	0	2	1	0	0.693147180559945	1.38629436111989	4.63327127595364	-1.75772696794276	-1.32829833120937	-0.59380550196355
0159.AY44.33003.20200908.SAL	11354	m33003	20200908	2020-09-08	18513	post	177	177	27.92	50	1	3	0	12	8	12	6	1	2	2	50	1	0	0	1	3	0	0	1	0	0	0	0	0	1	0	3.46410161513775	2.82842712474619	3.46410161513775	0	6	1	0.693147180559945	1.09861228866811	1.09861228866811	1.84573521387075	-0.804033716452526	0.503097535539382	-0.429895602215108
0159.AY44.33005.20200902.SAL	12306	m33005	20200902	2020-09-02	18507	post	171	171	30.26444	64	2	2	0	0	0	8	2	3	0	1	64	1	0	0	2	2	0	1	1	1	0	0	0	0	1	0	0	0	2.82842712474619	0	2	1	1.38629436111989	0	0.693147180559945	-1.35796409097163	-1.72930583894662	-0.64007568761138	-0.949790838656371
0159.AY44.33007.20200829.SAL	19302	m33007	20200829	2020-08-29	18503	post	167	167	24.88743	53	3	3	1	1	11	9	1	0	1	1	53	0	0	0	3	3	0	1	0	0	0	0	0	0	0	1	1	3.3166247903554	3	0	1	1	0	0.693147180559945	0.693147180559945	-0.0571721519212282	0.75995352465366	-0.0332940631008085	-0.469453072952289
0159.AY44.33026.20200821.SAL	11162	m33026	20200821	2020-08-21	18495	post	159	159	19.32125	56	4	3	0	0	0	12	5	0	1	0	56	1	0	0	4	3	1	1	0	0	0	0	0	0	0	0	0	0	3.46410161513775	1	5	1	0	0.693147180559945	0	-1.46689920153282	1.93040797622053	0.570841288505191	-0.153940921021668
0159.AY44.33028.20200803.SAL	9834	m33028	20200803	2020-08-03	18477	post	141	141	NA	58	1	3	0	2	1	8	3	0	1	0	58	0	1	1	1	3	0	0	0	0	0	0	0	0	0	0	1.4142135623731	1	2.82842712474619	0	3	1	0	0.693147180559945	0	-1.35835916890472	-3.08030891702653	4.09337530675601	0.605705556732169
0159.AY44.33030.20200808.SAL	18242	m33030	20200808	2020-08-08	18482	post	146	146	29.76	58	1	3	0	0	0	8	3	2	2	3	58	1	0	0	1	3	0	1	1	0	0	0	0	0	0	0	0	0	2.82842712474619	1	3	1	1.09861228866811	1.09861228866811	1.38629436111989	-1.28784107265813	1.10876718150018	0.793928932090688	-0.707531117782596
0159.AY44.33032.20201013.SAL	10656	m33032	20201013	2020-10-13	18548	post	212	212	32.59	32	2	3	0	1	0	9	7	0	2	1	32	1	0	0	2	3	1	1	1	0	0	0	0	0	0	0	1	0	3	1	7	1	0	1.09861228866811	0.693147180559945	-0.485356826106316	1.89176323693193	1.44485604683444	-0.775063620689099
0159.AY44.33034.20200808.SAL	13530	m33034	20200808	2020-08-08	18482	post	146	146	34.50927	62	3	3	0	0	0	7	4	2	1	3	62	0	0	0	3	3	0	1	0	0	1	0	0	0	0	0	0	0	2.64575131106459	NA	4	1	1.09861228866811	0.693147180559945	1.38629436111989	-1.6195624964375	1.17744483998219	-0.0636138268746783	0.376088939309265
0159.AY44.33038.20200809.SAL	11155	m33038	20200809	2020-08-09	18483	post	147	147	41.92868	63	2	3	0	0	0	20	4	0	2	0	63	1	1	1	2	3	0	0	0	0	0	0	0	0	0	0	0	0	4.47213595499958	1	4	1	0	1.09861228866811	0	-1.2922100224603	-1.93541877530485	4.10829286842778	1.3205880154413
0159.AY44.33041.20200902.SAL	5504	m33041	20200902	2020-09-02	18507	post	171	171	45.6	82	1	1	3	5	3	7	6	1	1	0	82	0	0	0	1	1	0	0	1	1	0	1	0	0	1	1.73205080756888	2.23606797749979	1.73205080756888	2.64575131106459	0	6	1	0.693147180559945	0.693147180559945	0	1.1805504784957	-3.31832738632985	-1.18233165182121	-1.51560324509934
0159.AY44.33042.20200831.SAL	7091	m33042	20200831	2020-08-31	18505	post	169	169	32.04	31	3	2	0	5	1	10	6	3	1	1	31	1	0	0	3	2	0	0	0	0	0	0	0	0	1	0	2.23606797749979	1	3.16227766016838	1	6	1	1.38629436111989	0.693147180559945	0.693147180559945	0.80127804480994	0.626026700307126	1.03757535598705	0.374754315698237
0159.AY44.33043.20200805.SAL	10203	m33043	20200805	2020-08-05	18479	post	143	143	33.75	64	2	3	0	0	0	11	2	2	1	0	64	1	0	0	2	3	0	1	1	0	1	1	0	0	0	0	0	0	3.3166247903554	1	2	1	1.09861228866811	0.693147180559945	0	-1.13608066022011	-0.0467714399596478	-0.445860943946266	-0.138329265385847
0159.AY44.33046.20200903.SAL	30574	m33046	20200903	2020-09-03	18508	post	172	172	28.18981	59	3	2	0	1	0	9	6	1	1	2	59	1	0	0	3	2	0	1	0	1	0	0	0	0	1	0	1	0	3	1	6	1	0.693147180559945	0.693147180559945	1.09861228866811	-0.789695246508975	0.418820309231058	0.21193696034177	-0.104738610535917
0159.AY44.33051.20201010.SAL	9704	m33051	20201010	2020-10-10	18545	post	209	209	21.8	32	4	3	0	2	1	11	6	2	0	1	32	1	0	0	4	3	0	1	0	0	0	0	0	0	0	0	1.4142135623731	1	3.3166247903554	1	6	1	1.09861228866811	0	0.693147180559945	-0.189706125208653	2.0135187435727	0.770190598052661	1.35055267087439
0159.AY44.33055.20201021.SAL	7694	m33055	20201021	2020-10-21	18556	post	220	220	36.61	33	5	1	0	4	2	11	9	0	2	1	33	1	0	0	5	1	0	1	0	0	0	0	0	0	0	0	2	1.4142135623731	3.3166247903554	1	9	1	0	1.09861228866811	0.693147180559945	0.852746669463244	2.27159835514289	1.00666262571069	0.961748757228054
0159.AY44.33056.20200823.SAL	10214	m33056	20200823	2020-08-23	18497	post	161	161	25.82	69	4	3	0	0	1	9	4	0	2	2	69	1	0	0	4	3	0	1	1	0	1	1	0	0	1	0	0	1	3	1	4	1	0	1.09861228866811	1.09861228866811	-0.927171893110511	0.535408683496952	-0.613606542089337	-0.396000235205039
0159.AY44.33058.20200910.SAL	3899	m33058	20200910	2020-09-10	18515	post	179	179	27.87	53	1	1	0	0	0	8	4	0	2	0	53	1	0	0	1	1	0	1	1	0	0	1	0	1	1	0	0	0	2.82842712474619	1	4	1	0	1.09861228866811	0	-0.272191661558079	-0.0353562661142872	0.427672749231968	-1.62491543873632
0159.AY44.33071.20200826.SAL	7236	m33071	20200826	2020-08-26	18500	post	164	164	25.24	64	2	2	0	1	0	8	6	1	0	0	64	1	0	0	2	2	0	0	1	0	1	0	0	0	1	0	1	0	2.82842712474619	1	6	1	0.693147180559945	0	0	-0.966740196017831	-1.63417640326889	-0.998990000088365	0.468483248477612
0159.AY44.33072.20200914.SAL	8326	m33072	20200914	2020-09-14	18519	post	183	183	29.76	42	4	3	0	2	0	8	7	1	1	1	42	1	0	0	4	3	1	1	0	0	0	0	0	1	1	0	1.4142135623731	0	2.82842712474619	0	7	1	0.693147180559945	0.693147180559945	0.693147180559945	0.296969295993381	1.53594658191012	1.12904898912951	-0.91934390649475
0159.AY44.33073.20200827.SAL	9590	m33073	20200827	2020-08-27	18501	post	165	165	23.29	57	1	1	2	5	5	8	8	0	2	1	57	0	0	0	1	1	0	1	0	0	0	0	0	0	0	1.4142135623731	2.23606797749979	2.23606797749979	2.82842712474619	1	8	1	0	1.09861228866811	0.693147180559945	1.06469446170701	0.811635571356334	0.346699331885999	0.357410595156182
0159.AY44.33081.20200824.SAL	7575	m33081	20200824	2020-08-24	18498	post	162	162	23.73645	61	2	4	0	2	3	7	8	0	3	3	61	0	0	0	2	4	0	1	0	0	1	0	0	0	1	0	1.4142135623731	1.73205080756888	2.64575131106459	1	8	1	0	1.38629436111989	1.38629436111989	-0.675203739439209	1.14247131767292	0.189709083812831	0.652530154346476
0159.AY44.33083.20200824.SAL	9734	m33083	20200824	2020-08-24	18498	post	162	162	27.46	66	5	2	2	0	1	11	8	2	1	2	66	1	0	0	5	2	0	1	1	0	0	0	0	1	1	1.4142135623731	0	1	3.3166247903554	1	8	1	1.09861228866811	0.693147180559945	1.09861228866811	0.667679131444281	1.11578633035021	-0.669178611246228	0.81550161810268
0159.AY44.33088.20200828.SAL	8458	m33088	20200828	2020-08-28	18502	post	166	166	28.34	73	3	3	0	1	0	8	2	1	0	0	73	1	0	0	3	3	0	1	0	0	0	0	0	0	0	0	1	0	2.82842712474619	1	2	0	0.693147180559945	0	0	-2.35720794976522	0.665179594125286	-0.976049205760445	0.170589730884417
0159.AY44.33103.20200708.SAL	3891	m33103	20200708	2020-07-08	18451	post	115	115	35.91066	49	3	3	0	4	4	20	3	2	0	1	49	1	0	0	3	3	0	0	0	0	0	0	0	0	1	0	2	2	4.47213595499958	1	3	1	1.09861228866811	0	0.693147180559945	0.75094470936751	0.159335198243633	-0.161206728554657	0.95009157020418
0159.AY44.33109.20200828.SAL	7856	m33109	20200828	2020-08-28	18502	post	166	166	34.72	38	3	1	1	0	0	9	7	0	4	1	38	1	0	0	3	1	0	0	0	0	0	0	0	1	1	1	0	0	3	0	7	1	0	1.6094379124341	0.693147180559945	0.968028672280728	0.270300723785537	1.43326019507543	-2.42502002160613
0159.AY44.33118.20200827.SAL	8464	m33118	20200827	2020-08-27	18501	post	165	165	24.97	67	2	2	0	1	0	8	4	0	3	2	67	0	0	1	2	2	0	0	1	0	0	0	0	0	1	0	1	0	2.82842712474619	0	4	1	0	1.38629436111989	1.09861228866811	-1.14804817449433	-2.22760613306051	1.78097542618188	-0.973024740742436
0159.AY44.33121.20200826.SAL	8052	m33121	20200826	2020-08-26	18500	post	164	164	24.95	72	5	3	0	0	0	8	8	0	2	0	72	0	0	0	5	3	0	1	1	0	1	0	0	0	0	0	0	0	2.82842712474619	1	8	1	0	1.09861228866811	0	-2.14918224513875	0.650752208663802	-1.03934054841782	1.34069527676314
0159.AY44.33122.20200721.SAL	8425	m33122	20200721	2020-07-21	18464	post	128	128	27.78228	82	3	2	0	0	1	12	9	0	2	1	82	0	0	0	3	2	0	1	0	0	0	0	0	0	1	0	0	1	3.46410161513775	1	9	0	0	1.09861228866811	0.693147180559945	-1.33582836501977	0.254524939589843	-1.06228327379725	0.439678726577857
0159.AY44.33138.20200808.SAL	5657	m33138	20200808	2020-08-08	18482	post	146	146	24.88844	71	1	1	3	17	9	13	9	1	2	1	71	1	0	0	1	1	0	0	0	0	0	0	1	0	1	1.73205080756888	4.12310562561766	3	3.60555127546399	1	9	1	0.693147180559945	1.09861228866811	0.693147180559945	3.01845656412152	-0.655153482736219	-0.864623180123017	0.558191319932086
0159.AY44.33142.20200828.SAL	3965	m33142	20200828	2020-08-28	18502	post	166	166	17.7427	67	2	2	0	0	0	8	0	0	2	1	67	1	0	0	2	2	0	1	0	0	0	0	0	0	0	0	0	0	2.82842712474619	1	0	1	0	1.09861228866811	0.693147180559945	-1.93590471296511	1.24714019632703	0.515012888581728	-1.1890817335815
0159.AY44.33153.20200827.SAL	9177	m33153	20200827	2020-08-27	18501	post	165	165	24.65491	76	5	2	2	18	6	19	2	3	2	1	76	1	0	0	5	2	0	1	0	0	0	1	0	1	1	1.4142135623731	4.24264068711928	2.44948974278318	4.35889894354067	1	2	1	1.38629436111989	1.09861228866811	0.693147180559945	3.05509049589634	1.41610256860944	-0.917269546522237	0.948908617683148
0159.AY44.33156.20200813.SAL	6679	m33156	20200813	2020-08-13	18487	post	151	151	30.54365	66	5	1	2	9	11	21	9	2	2	2	66	0	0	0	5	1	NA	1	1	0	0	1	0	0	0	1.4142135623731	3	3.3166247903554	4.58257569495584	1	9	1	1.09861228866811	1.09861228866811	1.09861228866811	3.37049342220479	0.996789086289288	-0.917489695826782	1.71204703442706
0159.AY44.33157.20200813.SAL	9123	m33157	20200813	2020-08-13	18487	post	151	151	20.02	77	5	4	3	0	0	8	2	0	2	0	77	1	0	0	5	4	0	1	0	0	0	0	0	0	0	1.73205080756888	0	0	2.82842712474619	1	2	1	0	1.09861228866811	0	-2.25359580930452	2.08468125404497	-0.221049803074532	-0.0576784221846061
0159.AY44.33163.20200829.SAL	7044	m33163	20200829	2020-08-29	18503	post	167	167	33.82722	75	1	3	0	0	0	9	6	0	0	0	75	0	0	0	1	3	0	0	1	0	0	1	0	0	1	0	0	0	3	1	6	1	0	0	0	-1.86382958989022	-1.54792618964798	-0.637085513987727	-0.590527661019337
0159.AY44.33165.20200804.SAL	19077	m33165	20200804	2020-08-04	18478	post	142	142	41.2486	75	2	3	0	0	0	8	6	2	2	1	75	1	0	0	2	3	0	1	1	0	1	0	0	0	1	0	0	0	2.82842712474619	0	6	1	1.09861228866811	1.09861228866811	0.693147180559945	-1.16902322953232	-0.910417097367674	-0.432616451353445	-0.252239760544706
0159.AY44.33168.20200909.SAL	11283	m33168	20200909	2020-09-09	18514	post	178	178	35.07	55	2	4	0	1	2	10	3	1	4	3	55	1	0	0	2	4	0	1	0	0	0	0	0	0	1	0	1	1.4142135623731	3.16227766016838	1	3	1	0.693147180559945	1.6094379124341	1.38629436111989	-0.640295846355488	1.8953563619162	1.06428757363014	-0.286390893011963
0159.AY44.33170.20200806.SAL	17617	m33170	20200806	2020-08-06	18480	post	144	144	35.7195	56	3	2	2	13	15	23	10	1	2	2	56	1	0	0	3	2	0	0	0	0	0	0	0	1	1	1.4142135623731	3.60555127546399	3.87298334620742	4.79583152331272	0	10	1	0.693147180559945	1.09861228866811	1.09861228866811	4.63659376228371	0.0109403519137417	0.095155403350533	0.443886722950304
0159.AY44.33171.20200902.SAL	7377	m33171	20200902	2020-09-02	18507	post	171	171	24.29136	75	4	4	0	0	0	7	1	1	2	3	75	0	0	0	4	4	NA	1	0	0	0	0	0	0	0	0	0	0	2.64575131106459	1	1	1	0.693147180559945	1.09861228866811	1.38629436111989	-2.60394243637437	2.1249543452961	0.177506831761624	-0.265249384047936
0159.AY44.33175.20200807.SAL	16688	m33175	20200807	2020-08-07	18481	post	145	145	19.47	6	3	4	0	2	1	7	9	0	4	2	6	1	0	0	3	4	0	1	0	0	0	0	0	0	1	0	1.4142135623731	1	2.64575131106459	NA	9	1	0	1.6094379124341	1.09861228866811	-0.148028655557311	3.05723192326736	2.513018947096	0.0356979111932264
0159.AY44.33184.20200817.SAL	10052	m33184	20200817	2020-08-17	18491	post	155	155	27.67228	80	4	2	0	0	0	7	7	1	1	0	80	1	0	0	4	2	1	1	1	0	0	0	0	0	0	0	0	0	2.64575131106459	1	7	1	0.693147180559945	0.693147180559945	0	-1.56714650609144	0.750997494494942	-0.356195585728365	0.273752140175798
0159.AY44.33198.20200805.SAL	19050	m33198	20200805	2020-08-05	18479	post	143	143	30.85	63	5	4	1	2	1	10	6	1	3	0	63	0	0	0	5	4	0	1	0	0	0	0	0	0	0	1	1.4142135623731	1	3.16227766016838	1	6	1	0.693147180559945	1.38629436111989	0	-0.992310256635827	2.14159146782605	0.023100406928832	1.42482781762539
0159.AY44.33200.20200805.SAL	12568	m33200	20200805	2020-08-05	18479	post	143	143	30.16	64	4	2	5	10	9	17	10	2	1	1	64	0	0	0	4	2	0	1	0	0	0	0	0	0	1	2.23606797749979	3.16227766016838	3	4.12310562561766	1	10	1	1.09861228866811	0.693147180559945	0.693147180559945	2.41759922998324	0.839738846875958	-0.905825871009679	2.62072214656117
0159.AY44.33201.20200731.SAL	11657	m33201	20200731	2020-07-31	18474	post	138	138	26.09559	53	3	2	3	2	2	11	6	0	3	2	53	0	0	0	3	2	0	1	1	0	0	0	0	0	0	1.73205080756888	1.4142135623731	1.4142135623731	3.3166247903554	1	6	1	0	1.38629436111989	1.09861228866811	0.511520845989916	1.30595145696449	-0.0701535500253255	0.144753444030803
0159.AY44.33207.20200810.SAL	13566	m33207	20200810	2020-08-10	18484	post	148	148	25.4	73	3	3	0	0	1	7	7	0	1	0	73	0	0	0	3	3	0	1	1	0	0	0	0	0	0	0	0	1	2.64575131106459	1	7	1	0	0.693147180559945	0	-2.13750237771106	0.462252891437279	-0.575129863660833	0.923697614733448
0159.AY44.33211.20200826.SAL	13325	m33211	20200826	2020-08-26	18500	post	164	164	25.6148	55	3	3	0	5	4	10	7	2	1	0	55	1	0	0	3	3	0	1	0	0	0	0	0	0	0	0	2.23606797749979	2	3.16227766016838	1	7	1	1.09861228866811	0.693147180559945	0	0.128681494266526	1.4243019743587	0.421316000617706	1.71006838187295
0159.AY44.33215.20200810.SAL	10653	m33215	20200810	2020-08-10	18484	post	148	148	20.47423	72	5	4	0	9	16	8	4	0	1	0	72	1	0	0	5	4	0	1	0	0	0	0	0	0	0	0	3	4	2.82842712474619	1	4	1	0	0.693147180559945	0	-0.271245391282325	1.89913802627451	-0.519132539032397	1.91158693723888
0159.AY44.33242.20200811.SAL	22403	m33242	20200811	2020-08-11	18485	post	149	149	23.45402	70	5	4	1	1	2	14	3	0	1	0	70	0	0	0	5	4	0	1	1	0	0	0	0	0	0	1	1	1.4142135623731	3.74165738677394	1	3	1	0	0.693147180559945	0	-1.38414912988819	1.17706751467178	-1.26001059409097	1.36166277664073
0159.AY44.33244.20200804.SAL	16765	m33244	20200804	2020-08-04	18478	post	142	142	26.80696	71	5	3	0	1	1	17	7	2	1	0	71	0	0	0	5	3	1	1	1	0	0	0	0	0	1	0	1	1	4.12310562561766	1	7	1	1.09861228866811	0.693147180559945	0	-0.538121942231376	0.538636904602726	-1.13045084314912	1.81174798136407
0159.AY44.33246.20200715.SAL	10856	m33246	20200715	2020-07-15	18458	post	122	122	22.86	70	4	4	0	0	0	8	6	2	1	0	70	1	0	0	4	4	0	1	1	0	0	0	0	0	0	0	0	0	2.82842712474619	1	6	1	1.09861228866811	0.693147180559945	0	-2.21481853914517	1.1464988901388	-0.164422725041232	1.14297309594603
0159.AY44.33254.20200716.SAL	4509	m33254	20200716	2020-07-16	18459	post	123	123	37.08367	76	5	2	0	6	2	20	7	1	1	1	76	1	0	0	5	2	0	0	1	0	1	0	0	0	0	0	2.44948974278318	1.4142135623731	4.47213595499958	1	7	1	0.693147180559945	0.693147180559945	0.693147180559945	1.1019152937059	-0.238357234461192	-1.45432065373167	1.66169568504933
0159.AY44.33257.20200724.SAL	55394	m33257	20200724	2020-07-24	18467	post	131	131	27.34	53	3	4	2	5	0	10	6	1	1	0	53	0	0	0	3	4	0	1	1	0	0	0	0	0	0	1.4142135623731	2.23606797749979	0	3.16227766016838	1	6	1	0.693147180559945	0.693147180559945	0	-0.856965611370443	1.14778888152165	-0.264540885591765	1.26559998026488
0159.AY44.33259.20200914.SAL	10523	m33259	20200914	2020-09-14	18519	post	183	183	19.21	57	4	3	0	1	2	17	1	0	0	1	57	1	0	0	4	3	0	1	0	0	0	0	0	0	0	0	1	1.4142135623731	4.12310562561766	1	1	1	0	0	0.693147180559945	-0.830022141402371	1.5659542061742	-0.31093094774404	0.684127209942369
0159.AY44.33261.20200720.SAL	2761	m33261	20200720	2020-07-20	18463	post	127	127	30.30824	71	1	3	2	0	0	10	2	0	1	0	71	1	0	0	1	3	0	1	1	0	0	0	0	0	1	1.4142135623731	0	0	3.16227766016838	1	2	1	0	0.693147180559945	0	-1.76332680968292	-0.182149846301942	-0.582468026565912	-0.521607903805181
0159.AY44.33264.20200811.SAL	23627	m33264	20200811	2020-08-11	18485	post	149	149	29.56282	76	4	2	1	0	1	10	7	2	1	0	76	0	0	0	4	2	0	0	0	0	1	0	0	0	0	1	0	1	3.16227766016838	1	7	1	1.09861228866811	0.693147180559945	0	-0.461179543893054	-0.425279919009129	-1.02691231416676	1.01185403040991
0159.AY44.33274.20200811.SAL	19796	m33274	20200811	2020-08-11	18485	post	149	149	31.06605	69	5	3	0	7	2	11	8	3	2	0	69	0	0	0	5	3	0	1	0	0	0	0	0	0	1	0	2.64575131106459	1.4142135623731	3.3166247903554	1	8	1	1.38629436111989	1.09861228866811	0	-0.270434229988175	1.11571802769021	-0.486691446265932	2.57952126944091
0159.AY44.33277.20200819.SAL	5552	m33277	20200819	2020-08-19	18493	post	157	157	29.02	64	4	2	0	0	0	9	8	1	2	0	64	1	0	0	4	2	0	1	0	0	0	0	0	1	0	0	0	0	3	1	8	1	0.693147180559945	1.09861228866811	0	-0.626571704406545	1.71104443263557	0.512247827525782	0.474527288487929
0159.AY44.33282.20200822.SAL	18235	m33282	20200822	2020-08-22	18496	post	160	160	27.09	53	4	4	0	1	1	7	6	1	4	0	53	1	0	0	4	4	0	1	0	0	0	0	0	0	0	0	1	1	2.64575131106459	1	6	1	0.693147180559945	1.6094379124341	0	-1.27141144492184	2.38065424081534	1.07795017182867	0.710333336547334
0159.AY44.33283.20200720.SAL	14630	m33283	20200720	2020-07-20	18463	post	127	127	24.41	68	4	4	0	0	0	8	6	1	2	2	68	0	0	0	4	4	0	1	0	0	0	0	0	0	0	0	0	0	2.82842712474619	1	6	1	0.693147180559945	1.09861228866811	1.09861228866811	-2.13497799132929	2.12465741656729	0.466515055257066	0.534730798759138
0159.AY44.33288.20200722.SAL	10641	m33288	20200722	2020-07-22	18465	post	129	129	32.28	64	3	2	0	7	1	21	9	2	2	1	64	0	0	0	3	2	0	1	1	0	0	0	0	1	0	0	2.64575131106459	1	4.58257569495584	1	9	1	1.09861228866811	1.09861228866811	0.693147180559945	1.65120531927941	0.93822535938369	-0.47975466967334	1.81325577982766
0159.AY44.33289.20200711.SAL	16391	m33289	20200711	2020-07-11	18454	post	118	118	28.94	80	4	1	0	1	1	9	7	0	2	0	80	0	0	0	4	1	0	0	1	0	0	0	0	0	1	0	1	1	3	0	7	1	0	1.09861228866811	0	-0.618963976951156	-1.7426551500882	-0.974912623742835	-0.300989084217104
0159.AY44.33293.20200822.SAL	11785	m33293	20200822	2020-08-22	18496	post	160	160	33.66522	71	2	1	3	1	1	7	6	2	2	1	71	0	0	0	2	1	0	0	1	0	0	0	1	0	1	1.73205080756888	1	1	2.64575131106459	0	6	1	1.09861228866811	1.09861228866811	0.693147180559945	0.533640190996989	-1.9606494164588	-1.25155618371245	-1.16985043410836
0159.AY44.33297.20200715.SAL	15039	m33297	20200715	2020-07-15	18458	post	122	122	23.57	80	3	4	0	5	0	15	9	0	2	3	80	0	0	0	3	4	0	1	0	0	0	0	0	0	1	0	2.23606797749979	0	3.87298334620742	1	9	1	0	1.09861228866811	1.38629436111989	-0.918187641281505	1.44312525129416	-0.0766884137419531	1.19159548413208
0159.AY44.33303.20201019.SAL	7653	m33303	20201019	2020-10-19	18554	post	218	218	25.8	54	4	3	0	3	1	13	5	0	2	2	54	0	0	0	4	3	0	1	1	0	0	0	0	0	0	0	1.73205080756888	1	3.60555127546399	1	5	1	0	1.09861228866811	1.09861228866811	-0.575624904667198	1.5965484214082	-0.127445599415591	0.754994962647863
0159.AY44.33307.20200715.SAL	5506	m33307	20200715	2020-07-15	18458	post	122	122	27.61735	78	3	3	0	2	2	8	8	1	2	0	78	0	1	1	3	3	NA	1	1	0	0	0	0	0	1	0	1.4142135623731	1.4142135623731	2.82842712474619	1	8	1	0.693147180559945	1.09861228866811	0	-1.53517022502201	-2.39029251726967	2.74887000843362	3.558309967874
0159.AY44.33308.20200722.SAL	11983	m33308	20200722	2020-07-22	18465	post	129	129	28.32	76	4	3	0	3	1	10	4	0	0	0	76	1	0	1	4	3	0	1	0	1	0	0	0	0	0	0	1.73205080756888	1	3.16227766016838	1	4	1	0	0	0	-1.68855095218911	-0.706381195740759	0.829057121983988	1.69688462974832
0159.AY44.33314.20200718.SAL	6885	m33314	20200718	2020-07-18	18461	post	125	125	24.75	53	3	2	3	5	3	16	6	2	3	0	53	1	0	0	3	2	0	1	0	0	0	0	0	0	0	1.73205080756888	2.23606797749979	1.73205080756888	4	1	6	1	1.09861228866811	1.38629436111989	0	1.54480997934259	1.4873284304778	0.323728561353079	1.12910984205258
0159.AY44.33319.20200723.SAL	12178	m33319	20200723	2020-07-23	18466	post	130	130	23.1227	74	4	3	0	0	0	8	6	1	2	0	74	1	0	0	4	3	0	1	0	0	0	0	0	1	1	0	0	0	2.82842712474619	1	6	1	0.693147180559945	1.09861228866811	0	-1.39989069730309	1.32776385697558	0.0519798215017869	0.401017991000953
0159.AY44.33323.20200719.SAL	12649	m33323	20200719	2020-07-19	18462	post	126	126	22.51444	41	3	3	0	4	0	11	8	2	4	0	41	1	0	0	3	3	0	0	0	0	0	0	0	0	0	0	2	0	3.3166247903554	1	8	1	1.09861228866811	1.6094379124341	0	0.10503412207759	1.36743047272012	1.55687477693011	0.298451962837277
0159.AY44.33325.20200814.SAL	51231	m33325	20200814	2020-08-14	18488	post	152	152	24.37	61	3	3	0	2	3	12	3	0	3	2	61	1	0	0	3	3	0	1	0	0	0	0	0	0	1	0	1.4142135623731	1.73205080756888	3.46410161513775	1	3	1	0	1.38629436111989	1.09861228866811	-0.405205604743196	1.5934697104912	0.397766213709451	-0.00529488832189381
0159.AY44.33326.20200722.SAL	2330	m33326	20200722	2020-07-22	18465	post	129	129	30.61714	62	3	3	0	5	2	8	4	2	0	1	62	0	0	0	3	3	0	1	1	0	0	0	0	0	0	0	2.23606797749979	1.4142135623731	2.82842712474619	NA	4	1	1.09861228866811	0	0.693147180559945	-0.809631703248075	0.532601282910907	-0.746043650751969	1.49321757356959
0159.AY44.33330.20200811.SAL	50615	m33330	20200811	2020-08-11	18485	post	149	149	25.32227	74	1	2	4	3	2	8	5	2	3	0	74	1	0	0	1	2	0	0	1	0	0	0	0	0	0	2	1.73205080756888	1.4142135623731	2.82842712474619	1	5	1	1.09861228866811	1.38629436111989	0	0.720192287944984	-0.495616171835386	-0.146305773373622	-0.361400614326541
0159.AY44.33332.20200819.SAL	12456	m33332	20200819	2020-08-19	18493	post	157	157	26.21	81	5	4	0	2	0	9	8	0	0	0	81	1	0	0	5	4	0	1	1	0	0	0	0	0	0	0	1.4142135623731	0	3	1	8	1	0	0	0	-2.19779266078313	1.06722532715048	-0.946559854111977	1.82747862539279
0159.AZ03.32000.20201009.SAL	4700	m32000	20201009	2020-10-09	18544	post	208	208	29.43	82	4	4	0	0	0	7	1	0	0	0	82	0	0	0	4	4	0	0	0	0	0	0	0	0	1	0	0	0	2.64575131106459	0	1	1	0	0	0	-3.1751466172692	-0.922675321018146	-0.863958037914355	-0.797858105198665
0159.AZ03.32001.20200916.SAL	9281	m32001	20200916	2020-09-16	18521	post	185	185	19.86254	82	1	2	4	2	1	12	6	0	2	1	82	1	0	0	1	2	0	0	0	0	0	0	0	0	1	2	1.4142135623731	1	3.46410161513775	0	6	0	0	1.09861228866811	0.693147180559945	0.563007313199956	-1.33967080684632	-0.702121841855793	-1.99984488693567
0159.AZ03.32003.20201024.SAL	7782	m32003	20201024	2020-10-24	18559	post	223	223	25.32021	90	4	2	4	9	5	14	6	0	0	0	90	1	0	0	4	2	0	0	0	0	0	0	0	0	1	2	3	2.23606797749979	3.74165738677394	0	6	1	0	0	0	1.18475056738303	-1.2994368508133	-1.5292975283198	0.473195839942393
0159.AZ03.32005.20200930.SAL	4315	m32005	20200930	2020-09-30	18535	post	199	199	24.93992	70	3	1	0	7	8	14	2	1	0	0	70	0	0	0	3	1	0	0	1	1	0	0	1	0	1	0	2.64575131106459	2.82842712474619	3.74165738677394	1	2	1	0.693147180559945	0	0	0.492911964657666	-2.56396215854947	-2.85341806370374	0.713907098011243
0159.AZ03.32007.20200917.SAL	5234	m32007	20200917	2020-09-17	18522	post	186	186	22.83358	73	2	3	0	2	1	8	3	0	1	3	73	1	0	0	2	3	0	0	0	0	0	0	0	0	1	0	1.4142135623731	1	2.82842712474619	0	3	0	0	0.693147180559945	1.38629436111989	-0.890582458127705	-0.644030159056156	-0.313854180058859	-2.14677667301561
0159.AZ03.32008.20200919.SAL	6550	m32008	20200919	2020-09-19	18524	post	188	188	21.93	71	3	3	0	2	1	9	2	0	0	0	71	0	0	0	3	3	0	1	0	0	0	0	0	0	1	0	1.4142135623731	1	3	1	2	1	0	0	0	-2.06278982014797	0.257471956213239	-0.962840721521244	0.959776559118297
0159.AZ03.32009.20201021.SAL	16993	m32009	20201021	2020-10-21	18556	post	220	220	NA	72	2	3	1	0	0	10	8	0	3	0	72	0	0	0	2	3	0	0	1	0	0	0	0	0	1	1	0	0	3.16227766016838	0	8	0	0	1.38629436111989	0	-1.33160519405742	-1.61116600548499	-0.850086463644185	-1.47131991209973
0159.AZ03.32013.20200922.SAL	9218	m32013	20200922	2020-09-22	18527	post	191	191	24.86	90	3	3	0	0	0	12	1	2	0	0	90	0	0	0	3	3	0	1	0	0	0	0	0	0	1	0	0	0	3.46410161513775	1	1	0	1.09861228866811	0	0	-2.89013046987109	-0.455148419231944	-2.08210889894415	0.638167596530745
0159.AZ03.32016.20200924.SAL	8617	m32016	20200924	2020-09-24	18529	post	193	193	26.13	78	2	2	3	4	1	7	9	2	0	2	78	1	0	0	2	2	0	0	0	0	0	0	0	0	1	1.73205080756888	2	1	2.64575131106459	0	9	1	1.09861228866811	0	1.09861228866811	0.902479843616986	-1.1050985226255	-0.155127634621481	-0.312564373873533
0159.AZ03.32019.20201013.SAL	5547	m32019	20201013	2020-10-13	18548	post	212	212	NA	84	5	3	0	0	0	7	3	0	0	0	84	0	0	0	5	3	0	0	1	0	0	0	0	0	1	0	0	0	2.64575131106459	0	3	1	0	0	0	-2.80510635693672	-1.50880745518561	-1.52113643501923	-0.375714774852719
0159.AZ03.32020.20201007.SAL	8817	m32020	20201007	2020-10-07	18542	post	206	206	32.57	79	2	3	0	0	1	10	2	0	1	0	79	0	0	0	2	3	0	1	0	0	0	0	0	0	1	0	0	1	3.16227766016838	1	2	1	0	0.693147180559945	0	-2.34980609804161	0.111579502695081	-0.680304755397792	0.29064243603222
0159.AZ03.32021.20201004.SAL	9313	m32021	20201004	2020-10-04	18539	post	203	203	25.67286	83	4	3	2	3	1	11	2	2	1	0	83	0	0	0	4	3	0	1	0	0	0	0	0	0	1	1.4142135623731	1.73205080756888	1	3.3166247903554	1	2	1	1.09861228866811	0.693147180559945	0	-0.980358355594928	0.509208549502761	-1.28898930309832	1.35368600282814
0159.AZ03.32022.20201010.SAL	5478	m32022	20201010	2020-10-10	18545	post	209	209	NA	75	2	2	0	0	0	8	0	0	0	1	75	0	0	0	2	2	0	0	0	1	0	0	0	0	1	0	0	0	2.82842712474619	0	0	1	0	0	0.693147180559945	-2.09747641566182	-2.23796626699232	-0.789932309719978	-2.17489438165506
0159.AZ03.32023.20200921.SAL	10779	m32023	20200921	2020-09-21	18526	post	190	190	27.41429	82	2	2	0	0	0	12	2	0	0	0	82	0	0	0	2	2	0	1	1	0	0	0	1	0	1	0	0	0	3.46410161513775	1	2	1	0	0	0	-2.50735246878663	-1.1720466210226	-2.36370747470024	0.338393251509718
0159.AZ03.32024.20200925.SAL	11722	m32024	20200925	2020-09-25	18530	post	194	194	40.92	73	3	2	0	0	2	9	8	0	1	1	73	1	0	0	3	2	0	0	1	0	0	0	0	0	1	0	0	1.4142135623731	3	0	8	1	0	0.693147180559945	0.693147180559945	-0.473560509500952	-1.30698768091947	-0.2624805730378	-0.781710061607046
0159.AZ03.32025.20200904.SAL	7322	m32025	20200904	2020-09-04	18509	post	173	173	28.41831	68	3	2	0	0	0	8	6	0	1	0	68	1	0	0	3	2	0	0	0	0	1	0	0	0	1	0	0	0	2.82842712474619	1	6	1	0	0.693147180559945	0	-1.45485277637636	-0.646588491431354	-0.390318298603724	-0.176351738305764
0159.AZ03.32026.20200922.SAL	12138	m32026	20200922	2020-09-22	18527	post	191	191	NA	79	4	2	1	4	6	9	5	1	2	0	79	0	0	0	4	2	0	0	0	0	0	0	0	0	1	1	2	2.44948974278318	3	0	5	1	0.693147180559945	1.09861228866811	0	0.419560621318754	-0.997130910827399	-0.767223725764443	0.0998155748150615
0159.AZ03.32027.20201005.SAL	3046	m32027	20201005	2020-10-05	18540	post	204	204	NA	87	3	3	0	2	10	14	6	0	1	0	87	0	0	0	3	3	0	0	0	0	1	0	1	0	1	0	1.4142135623731	3.16227766016838	3.74165738677394	NA	6	1	0	0.693147180559945	0	-0.0454148867726855	-1.66332500499324	-2.34697761401904	0.88462123940661
0159.AZ03.32028.20200925.SAL	7544	m32028	20200925	2020-09-25	18530	post	194	194	29.76	74	4	3	0	0	0	15	2	0	0	2	74	1	0	0	4	3	0	1	0	0	0	0	0	0	1	0	0	0	3.87298334620742	1	2	1	0	0	1.09861228866811	-1.93533387412424	1.01137248636773	-0.620075071749048	0.279574975633452
0159.AZ03.32032.20200922.SAL	7478	m32032	20200922	2020-09-22	18527	post	191	191	33.18272	78	1	2	0	6	11	9	8	0	1	0	78	1	0	0	1	2	0	1	0	0	0	0	0	0	1	0	2.44948974278318	3.3166247903554	3	0	8	1	0	0.693147180559945	0	0.643249678702658	-0.824527934846884	-0.21031801111627	0.56243818667918
0159.AZ03.32035.20201007.SAL	10025	m32035	20201007	2020-10-07	18542	post	206	206	28.61167	88	3	2	0	0	0	8	3	3	0	0	88	1	0	0	3	2	0	0	0	0	0	0	0	0	1	0	0	0	2.82842712474619	0	3	1	1.38629436111989	0	0	-1.63243073224297	-1.67836612413369	-0.662127933116261	-0.529757429845261
0159.AZ03.32037.20201020.SAL	22355	m32037	20201020	2020-10-20	18555	post	219	219	21.95108	72	1	3	2	3	3	12	6	1	1	0	72	1	0	0	1	3	0	0	1	0	1	1	0	0	1	1.4142135623731	1.73205080756888	1.73205080756888	3.46410161513775	1	6	1	0.693147180559945	0.693147180559945	0	1.03030301355134	-1.51742464539423	-0.950784694770378	-0.0395876941104402
0159.AZ03.32039.20201014.SAL	11404	m32039	20201014	2020-10-14	18549	post	213	213	27.56	74	3	4	1	8	1	9	10	0	1	0	74	1	0	0	3	4	0	1	0	0	0	0	1	0	1	1	2.82842712474619	1	3	1	10	1	0	0.693147180559945	0	-0.544243529953482	0.95591259461717	-0.878825063434104	1.49725090506883
0159.AZ03.32046.20201010.SAL	8586	m32046	20201010	2020-10-10	18545	post	209	209	27.67569	73	1	2	3	2	4	16	8	1	1	0	73	0	0	0	1	2	0	1	1	0	1	0	0	0	1	1.73205080756888	1.4142135623731	2	4	1	8	0	0.693147180559945	0.693147180559945	0	0.708757245425474	-1.51908526650105	-2.45231751375767	1.30554029204248
0159.AZ03.32047.20200922.SAL	12404	m32047	20200922	2020-09-22	18527	post	191	191	25.36	73	3	3	2	0	1	8	1	1	0	0	73	0	0	0	3	3	0	1	0	0	0	0	0	0	1	1.4142135623731	0	1	2.82842712474619	0	1	1	0.693147180559945	0	0	-1.70624288519718	-0.586868217142783	-0.988876505593773	-0.1550665803696
0159.AZ03.32049.20201018.SAL	8137	m32049	20201018	2020-10-18	18553	post	217	217	NA	68	2	2	0	2	7	10	4	2	1	0	68	0	0	0	2	2	0	0	0	0	0	0	0	0	1	0	1.4142135623731	2.64575131106459	3.16227766016838	0	4	1	1.09861228866811	0.693147180559945	0	0.222400284379766	-1.55651957727849	-0.358758746126898	-0.0264811536984834
0159.AZ03.32050.20201005.SAL	12075	m32050	20201005	2020-10-05	18540	post	204	204	30.63542	71	1	1	2	9	15	26	8	3	1	1	71	1	0	0	1	1	1	0	1	0	0	0	0	0	1	1.4142135623731	3	3.87298334620742	5.09901951359278	1	8	0	1.38629436111989	0.693147180559945	0.693147180559945	3.80140853211383	-1.44316303130113	-1.61399183481342	0.468337264709103
0159.AZ03.32051.20201004.SAL	6640	m32051	20201004	2020-10-04	18539	post	203	203	25.29	70	3	3	0	0	0	15	3	1	1	0	70	1	0	0	3	3	0	1	0	0	0	0	0	0	1	0	0	0	3.87298334620742	1	3	0	0.693147180559945	0.693147180559945	0	-1.93892360589268	0.406913981179471	-0.910389517507409	0.137244697467108
0159.AZ03.32055.20200916.SAL	7710	m32055	20200916	2020-09-16	18521	post	185	185	25.18	72	5	3	0	0	0	9	3	0	1	0	72	0	0	0	5	3	0	0	0	0	1	0	1	0	1	0	0	0	3	1	3	1	0	0.693147180559945	0	-2.38692501170297	-0.441163616105364	-1.88880694645823	0.12804995187208
0159.AZ03.32060.20201005.SAL	9056	m32060	20201005	2020-10-05	18540	post	204	204	40.44	71	3	3	0	0	0	9	1	0	0	2	71	1	0	0	3	3	0	1	1	0	0	0	0	0	1	0	0	0	3	1	1	1	0	0	1.09861228866811	-2.39217854069632	0.368550063383573	-0.771359381578417	-0.242685262359159
0159.AZ03.32061.20200918.SAL	5338	m32061	20200918	2020-09-18	18523	post	187	187	23.85	69	1	2	1	6	8	13	8	1	0	0	69	1	0	0	1	2	0	0	1	0	1	0	0	0	1	1	2.44948974278318	2.82842712474619	3.60555127546399	1	8	0	0.693147180559945	0	0	1.30438676927221	-2.247157433569	-2.22475214943271	1.00956354756569
0159.AZ03.32062.20200920.SAL	3227	m32062	20200920	2020-09-20	18525	post	189	189	NA	74	2	2	0	7	4	8	2	0	2	2	74	0	0	0	2	2	0	0	0	0	0	0	0	0	1	0	2.64575131106459	2	2.82842712474619	0	2	0	0	1.09861228866811	1.09861228866811	-0.157822584408404	-1.09548256604482	-0.812142560617616	-1.74441904579422
0159.AZ03.32064.20201004.SAL	10040	m32064	20201004	2020-10-04	18539	post	203	203	28.32	74	1	1	0	0	4	14	8	3	1	0	74	1	1	1	1	1	0	0	0	0	0	0	0	0	1	0	0	2	3.74165738677394	0	8	1	1.38629436111989	0.693147180559945	0	0.448211768281946	-4.39722620666297	3.62811923532888	1.68713862122819
0159.AZ03.32065.20201016.SAL	4544	m32065	20201016	2020-10-16	18551	post	215	215	26.46	71	3	3	1	0	1	9	2	1	0	0	71	0	0	0	3	3	0	1	0	0	0	0	0	0	1	1	0	1	3	1	2	1	0.693147180559945	0	0	-1.93300268505757	0.170539640457644	-1.00748862614438	0.838361569260344
0159.AZ03.32067.20201019.SAL	6782	m32067	20201019	2020-10-19	18554	post	218	218	28.28973	68	1	2	0	0	0	7	6	1	1	0	68	0	0	0	1	2	0	0	1	0	1	0	0	0	1	0	0	0	2.64575131106459	1	6	1	0.693147180559945	0.693147180559945	0	-1.51213577384579	-1.89309132832377	-0.882293964670954	0.00716514651100296
0159.AZ03.32068.20201013.SAL	8202	m32068	20201013	2020-10-13	18548	post	212	212	27.05444	86	2	3	2	1	2	15	7	0	0	1	86	1	0	0	2	3	0	0	1	0	1	0	0	0	1	1.4142135623731	1	1.4142135623731	3.87298334620742	1	7	1	0	0	0.693147180559945	0.126259972386393	-1.47491771263046	-1.83218703011304	0.670522748243782
0159.AZ03.32069.20200925.SAL	7761	m32069	20200925	2020-09-25	18530	post	194	194	22.79	74	5	4	0	1	1	11	2	0	1	1	74	0	0	0	5	4	0	1	0	0	0	0	1	0	1	0	1	1	3.3166247903554	1	2	1	0	0.693147180559945	0.693147180559945	-2.16570329577877	1.25627956671124	-1.51245719852411	0.755648186365691
0159.AZ03.32070.20201015.SAL	4837	m32070	20201015	2020-10-15	18550	post	214	214	34.39	84	3	2	3	6	1	9	4	0	2	0	84	1	0	0	3	2	0	0	0	0	0	0	0	0	1	1.73205080756888	2.44948974278318	1	3	1	4	1	0	1.09861228866811	0	-0.00244911122229191	-0.165366958159168	-0.613446222687428	-0.238686711105244
0159.AZ03.32071.20200919.SAL	10259	m32071	20200919	2020-09-19	18524	post	188	188	31.44	62	2	2	0	7	8	10	3	2	2	0	62	1	0	0	2	2	0	1	1	1	1	0	0	0	1	0	2.64575131106459	2.82842712474619	3.16227766016838	1	3	1	1.09861228866811	1.09861228866811	0	0.743299326716161	-1.26027374304289	-1.31495448311204	0.986443083881196
0159.AZ03.32072.20201026.SAL	6708	m32072	20201026	2020-10-26	18561	post	225	225	26.94211	74	1	1	3	6	6	8	7	1	0	0	74	1	0	0	1	1	NA	0	1	1	0	0	0	0	1	1.73205080756888	2.44948974278318	2.44948974278318	2.82842712474619	0	7	1	0.693147180559945	0	0	1.52668042348548	-3.21302600500914	-1.25962175813622	-0.598035715257196
0159.AZ03.32077.20201018.SAL	6059	m32077	20201018	2020-10-18	18553	post	217	217	34.39	90	1	1	0	14	8	18	7	3	0	1	90	1	0	0	1	1	0	1	0	0	0	0	0	0	1	0	3.74165738677394	2.82842712474619	4.24264068711928	1	7	1	1.38629436111989	0	0.693147180559945	1.82795154038539	-0.699171127002728	-1.18529635952311	2.34004182532273
0159.AZ03.32080.20201008.SAL	8747	m32080	20201008	2020-10-08	18543	post	207	207	32.32	75	2	2	3	8	8	17	9	0	1	1	75	0	0	0	2	2	0	0	1	0	1	0	0	0	1	1.73205080756888	2.82842712474619	2.82842712474619	4.12310562561766	0	9	1	0	0.693147180559945	0.693147180559945	2.29125219295997	-2.21639620322561	-1.70809380506233	0.570635078884166
0159.AZ03.32081.20201007.SAL	6408	m32081	20201007	2020-10-07	18542	post	206	206	26.57	75	2	2	5	11	14	30	6	2	0	0	75	1	0	0	2	2	1	0	1	0	0	0	0	0	1	2.23606797749979	3.3166247903554	3.74165738677394	5.47722557505166	0	6	0	1.09861228866811	0	0	3.59995419012155	-2.29237838218123	-2.37584074665856	0.261070781396481
0159.AZ03.32082.20201019.SAL	8521	m32082	20201019	2020-10-19	18554	post	218	218	25.63	77	1	0	0	0	3	10	5	0	1	1	77	1	0	0	1	0	0	1	1	0	0	0	1	0	1	0	0	1.73205080756888	3.16227766016838	0	5	1	0	0.693147180559945	0.693147180559945	-0.123455781662333	-1.83729588221315	-1.33628734359904	-1.09587969001484
0159.AZ03.32084.20201019.SAL	4036	m32084	20201019	2020-10-19	18554	post	218	218	33.63121	84	2	3	0	0	0	7	1	0	1	0	84	1	0	0	2	3	0	1	1	0	0	0	0	0	1	0	0	0	2.64575131106459	0	1	0	0	0.693147180559945	0	-2.84785955238243	-1.1817402855261	-1.36486448132844	-1.56438917474477
0159.AZ03.32085.20200915.SAL	5948	m32085	20200915	2020-09-15	18520	post	184	184	26.76	78	5	2	0	0	0	7	4	0	1	1	78	0	0	0	5	2	0	1	NA	NA	NA	NA	NA	NA	1	0	0	0	2.64575131106459	1	4	1	0	0.693147180559945	0.693147180559945	-2.39718151192634	0.421459277196761	-1.18906380579809	0.372968231174729
0159.AZ03.32089.20201016.SAL	9897	m32089	20201016	2020-10-16	18551	post	215	215	NA	74	4	3	1	6	6	14	4	0	1	0	74	0	0	0	4	3	0	1	1	0	0	0	0	0	1	1	2.44948974278318	2.44948974278318	3.74165738677394	1	4	1	0	0.693147180559945	0	-0.197949471306048	0.166866563543859	-1.68410219837801	1.74893034809444
0159.AZ03.32091.20201021.SAL	5751	m32091	20201021	2020-10-21	18556	post	220	220	36.09	73	1	3	1	0	2	8	3	0	1	0	73	0	0	0	1	3	0	0	1	0	0	0	0	0	1	1	0	1.4142135623731	2.82842712474619	0	3	0	0	0.693147180559945	0	-1.4788294648748	-2.2113060824166	-1.38545290461261	-1.79846133094972
0159.AZ03.32093.20200917.SAL	5279	m32093	20200917	2020-09-17	18522	post	186	186	28.65	76	2	3	0	0	0	8	7	0	1	0	76	0	0	0	2	3	0	1	0	0	0	0	0	0	1	0	0	0	2.82842712474619	0	7	1	0	0.693147180559945	0	-2.20084805684645	-0.477666437183908	-0.0808873256897746	-0.180125328910436
0159.AZ03.32095.20200925.SAL	12499	m32095	20200925	2020-09-25	18530	post	194	194	35.67	76	3	1	2	2	3	8	3	0	1	0	76	1	0	0	3	1	1	0	1	0	0	1	0	0	1	1.4142135623731	1.4142135623731	1.73205080756888	2.82842712474619	0	3	1	0	0.693147180559945	0	0.96786549984592	-1.61451787669126	-0.643655267986775	-2.38375616730625
0159.AZ03.32096.20200919.SAL	10888	m32096	20200919	2020-09-19	18524	post	188	188	21.33341	72	1	2	1	0	0	9	3	2	0	1	72	1	0	0	1	2	0	0	0	0	0	0	0	0	1	1	0	0	3	0	3	1	1.09861228866811	0	0.693147180559945	-0.695752697462721	-1.53004417885136	-0.0128114722844061	-1.49966398137335
0159.AZ03.32098.20200922.SAL	11656	m32098	20200922	2020-09-22	18527	post	191	191	24.64939	73	1	2	0	7	7	14	5	0	2	1	73	1	0	0	1	2	0	0	1	0	0	0	0	0	1	0	2.64575131106459	2.64575131106459	3.74165738677394	0	5	1	0	1.09861228866811	0.693147180559945	1.2207784337321	-1.60432447975109	-0.332027323858361	-0.741674650986517
0159.AZ03.32099.20201021.SAL	9517	m32099	20201021	2020-10-21	18556	post	220	220	33.01	71	4	2	0	2	1	11	3	0	1	0	71	0	0	0	4	2	0	0	1	1	1	0	0	0	1	0	1.4142135623731	1	3.3166247903554	1	3	1	0	0.693147180559945	0	-0.955063493432727	-1.97562209707231	-2.03310929486218	0.208772794906922
[truncated: 17 more columns]
