# Supplementary material for: Gut and oral microbiota associations with viral mitigation behaviors during the COVID-19 pandemic
Source: Front Cell Infect Microbiol. 2022 Sep 9;12:966361. doi: 10.3389/fcimb.2022.966361 (PMC9500509; doi:10.3389/fcimb.2022.966361)
Supplement: Supplementary file 2 [file DataSheet_1.zip › ST.paired_diff.questionnaire.metadata.tsv]

Sample_ID	total	medbio_id	collection_date_str	collection_date_form	collection_date_int	prepost_cat	days_post_lockdown	days_post_lockdown_abs	interp_BMI	days_between	dBMI	pre_days_fr_lockdown	post_days_fr_lockdown	pre_bmi	post_bmi	prop_pre_lockdown	prop_post_lockdown	q01_age	q05_educationLevel	q07_health	q17_sum_general_ailments	q20_GAD7_anxiety	q21_PHQ9_depression	q22_ISI_sleep	q38q39q41_sum_covid_worries	q46_diet_change	q47_num_cohabit	q48_num_pets	orig_q01_age	q02_isFemale	q03_isEthBlack	q03_isEthOther	orig_q05_educationLevel	orig_q07_health	q10_hadFever	q11_exercise_gt_onceweek_pre	q12a_high_bp	q12b_diabetes	q12h_sleep_apnea	q12j_asthma	q12l_cancer	q12n_immune_system	q13_smoking_history	sqrt_q17_sum_general_ailments	sqrt_q20_GAD7_anxiety	sqrt_q21_PHQ9_depression	sqrt_q22_ISI_sleep	q26_exercise_gt_onceweek_post	orig_q38q39q41_sum_covid_worries
0159.AA34.42301.20181213.ST	6688	m42301	20181213	2018-12-13	17878	pre	-458	458	25.50123	673	0.188770000000002	458	215	25.50123	25.69	0.680534918276374	0.319465081723626	28	4	3	4	8	9	12	8	0	4	1	28	1	0	0	4	3	0	0	0	0	0	0	0	0	0	2	2.82842712474619	3	3.46410161513775	0	8
0159.AA34.42301.20201016.ST	13229	m42301	20201016	2020-10-16	18551	post	215	215	25.69	673	0.188770000000002	458	215	25.50123	25.69	0.680534918276374	0.319465081723626	28	4	3	4	8	9	12	8	0	4	1	28	1	0	0	4	3	0	0	0	0	0	0	0	0	0	2	2.82842712474619	3	3.46410161513775	0	8
0159.AA34.42306.20181205.ST	9492	m42306	20181205	2018-12-05	17870	pre	-466	466	24.40462	671	-0.12462	466	205	24.40462	24.28	0.694485842026826	0.305514157973174	38	3	3	1	3	1	12	2	2	1	0	38	0	0	0	3	3	0	1	0	0	0	0	0	1	1	1	1.73205080756888	1	3.46410161513775	1	2
0159.AA34.42306.20201006.ST	19818	m42306	20201006	2020-10-06	18541	post	205	205	24.28	671	-0.12462	466	205	24.40462	24.28	0.694485842026826	0.305514157973174	38	3	3	1	3	1	12	2	2	1	0	38	0	0	0	3	3	0	1	0	0	0	0	0	1	1	1	1.73205080756888	1	3.46410161513775	1	2
0159.AA34.42311.20181213.ST	11097	m42311	20181213	2018-12-13	17878	pre	-458	458	26.18111	683	1.54519	458	225	26.18111	27.7263	0.670571010248902	0.329428989751098	71	1	2	0	0	0	11	1	0	3	1	71	1	0	0	1	2	0	0	1	0	0	0	0	1	1	0	0	0	3.3166247903554	NA	1
0159.AA34.42311.20201026.ST	9818	m42311	20201026	2020-10-26	18561	post	225	225	27.7263	683	1.54519	458	225	26.18111	27.7263	0.670571010248902	0.329428989751098	71	1	2	0	0	0	11	1	0	3	1	71	1	0	0	1	2	0	0	1	0	0	0	0	1	1	0	0	0	3.3166247903554	NA	1
0159.AA34.42328.20190211.ST	14357	m42328	20190211	2019-02-11	17938	pre	-398	398	20.37571	617	2.16429	398	219	20.37571	22.54	0.645056726094003	0.354943273905997	28	3	3	3	14	9	7	7	1	2	1	28	1	0	0	3	3	0	1	0	0	0	0	0	1	0	1.73205080756888	3.74165738677394	3	2.64575131106459	1	7
0159.AA34.42328.20201020.ST	2465	m42328	20201020	2020-10-20	18555	post	219	219	22.54	617	2.16429	398	219	20.37571	22.54	0.645056726094003	0.354943273905997	28	3	3	3	14	9	7	7	1	2	1	28	1	0	0	3	3	0	1	0	0	0	0	0	1	0	1.73205080756888	3.74165738677394	3	2.64575131106459	1	7
0159.AA34.42329.20190116.ST	32183	m42329	20190116	2019-01-16	17912	pre	-424	424	18.279	648	1.56681	424	224	18.279	19.84581	0.654320987654321	0.345679012345679	58	1	2	6	1	1	9	0	0	3	0	58	1	0	0	1	2	0	0	1	0	0	1	0	1	1	2.44948974278318	1	1	3	0	0
0159.AA34.42329.20201025.ST	6427	m42329	20201025	2020-10-25	18560	post	224	224	19.84581	648	1.56681	424	224	18.279	19.84581	0.654320987654321	0.345679012345679	58	1	2	6	1	1	9	0	0	3	0	58	1	0	0	1	2	0	0	1	0	0	1	0	1	1	2.44948974278318	1	1	3	0	0
0159.AA34.42349.20190203.ST	10852	m42349	20190203	2019-02-03	17930	pre	-406	406	23.17557	627	-2.93557	406	221	23.17557	20.24	0.647527910685805	0.352472089314195	50	4	1	8	19	18	11	7	3	0	2	50	1	0	0	4	1	0	1	0	0	0	0	0	1	0	2.82842712474619	4.35889894354067	4.24264068711928	3.3166247903554	1	7
0159.AA34.42349.20201022.ST	8629	m42349	20201022	2020-10-22	18557	post	221	221	20.24	627	-2.93557	406	221	23.17557	20.24	0.647527910685805	0.352472089314195	50	4	1	8	19	18	11	7	3	0	2	50	1	0	0	4	1	0	1	0	0	0	0	0	1	0	2.82842712474619	4.35889894354067	4.24264068711928	3.3166247903554	1	7
0159.AA34.42362.20190305.ST	33386	m42362	20190305	2019-03-05	17960	pre	-376	376	34.32118	535	-1.08261	376	159	34.32118	33.23857	0.702803738317757	0.297196261682243	68	2	2	3	1	1	7	8	1	4	1	68	0	0	0	2	2	NA	0	1	1	1	0	1	1	1	1.73205080756888	1	1	2.64575131106459	1	8
0159.AA34.42362.20200821.ST	44061	m42362	20200821	2020-08-21	18495	post	159	159	33.23857	535	-1.08261	376	159	34.32118	33.23857	0.702803738317757	0.297196261682243	68	2	2	3	1	1	7	8	1	4	1	68	0	0	0	2	2	NA	0	1	1	1	0	1	1	1	1.73205080756888	1	1	2.64575131106459	1	8
0159.AA34.42365.20190318.ST	14204	m42365	20190318	2019-03-18	17973	pre	-363	363	28.61558	570	2.04442	363	207	28.61558	30.66	0.636842105263158	0.363157894736842	24	3	3	2	12	13	30	7	2	0	1	24	1	0	0	3	3	1	0	0	0	0	0	0	1	1	1.4142135623731	3.46410161513775	3.60555127546399	5.47722557505166	0	7
0159.AA34.42365.20201008.ST	3504	m42365	20201008	2020-10-08	18543	post	207	207	30.66	570	2.04442	363	207	28.61558	30.66	0.636842105263158	0.363157894736842	24	3	3	2	12	13	30	7	2	0	1	24	1	0	0	3	3	1	0	0	0	0	0	0	1	1	1.4142135623731	3.46410161513775	3.60555127546399	5.47722557505166	0	7
0159.AA34.42366.20190305.ST	17446	m42366	20190305	2019-03-05	17960	pre	-376	376	23.76211	564	-0.231719999999999	376	188	23.76211	23.53039	0.666666666666667	0.333333333333333	53	3	3	0	6	1	7	6	1	3	1	53	1	0	0	3	3	0	0	0	0	0	0	0	1	1	0	2.44948974278318	1	2.64575131106459	0	6
0159.AA34.42366.20200919.ST	6939	m42366	20200919	2020-09-19	18524	post	188	188	23.53039	564	-0.231719999999999	376	188	23.76211	23.53039	0.666666666666667	0.333333333333333	53	3	3	0	6	1	7	6	1	3	1	53	1	0	0	3	3	0	0	0	0	0	0	0	1	1	0	2.44948974278318	1	2.64575131106459	0	6
0159.AA34.42369.20200916.ST	5232	m42369	20200916	2020-09-16	18521	post	185	185	19.58	NA	NA	NA	NA	NA	NA	NA	NA	46	4	1	4	1	3	16	8	0	1	1	46	1	0	0	4	1	0	1	0	0	0	0	0	1	0	2	1	1.73205080756888	4	1	8
0159.AA34.42372.20190318.ST	3636	m42372	20190318	2019-03-18	17973	pre	-363	363	41.34714	577	-1.13714	363	214	41.34714	40.21	0.629116117850953	0.370883882149047	41	4	0	6	16	18	27	7	0	4	3	41	1	0	0	4	0	0	0	1	1	0	0	0	0	1	2.44948974278318	4	4.24264068711928	5.19615242270663	0	7
0159.AA34.42372.20201015.ST	8453	m42372	20201015	2020-10-15	18550	post	214	214	40.21	577	-1.13714	363	214	41.34714	40.21	0.629116117850953	0.370883882149047	41	4	0	6	16	18	27	7	0	4	3	41	1	0	0	4	0	0	0	1	1	0	0	0	0	1	2.44948974278318	4	4.24264068711928	5.19615242270663	0	7
0159.AA34.42375.20190318.ST	26032	m42375	20190318	2019-03-18	17973	pre	-363	363	25.06	NA	NA	NA	NA	NA	NA	NA	NA	47	1	1	3	9	12	12	8	3	1	2	47	1	0	0	1	1	0	1	0	0	0	1	0	1	1	1.73205080756888	3	3.46410161513775	3.46410161513775	1	8
0159.AA34.42378.20190328.ST	17398	m42378	20190328	2019-03-28	17983	pre	-353	353	35.24339	575	-1.61339	353	222	35.24339	33.63	0.613913043478261	0.386086956521739	53	2	3	4	4	6	18	8	0	4	1	53	0	0	0	2	3	0	0	1	0	0	0	0	1	1	2	2	2.44948974278318	4.24264068711928	1	8
0159.AA34.42378.20201023.ST	8076	m42378	20201023	2020-10-23	18558	post	222	222	33.63	575	-1.61339	353	222	35.24339	33.63	0.613913043478261	0.386086956521739	53	2	3	4	4	6	18	8	0	4	1	53	0	0	0	2	3	0	0	1	0	0	0	0	1	1	2	2	2.44948974278318	4.24264068711928	1	8
0159.AA34.42384.20190328.ST	11279	m42384	20190328	2019-03-28	17983	pre	-353	353	35.54	NA	NA	NA	NA	NA	NA	NA	NA	40	4	2	6	1	9	17	6	0	2	3	40	1	0	0	4	2	1	1	1	0	0	1	0	1	0	2.44948974278318	1	3	4.12310562561766	1	6
0159.AA34.42394.20190415.ST	24919	m42394	20190415	2019-04-15	18001	pre	-335	335	25.55122	562	-2.88122	335	227	25.55122	22.67	0.596085409252669	0.403914590747331	31	3	1	1	0	6	17	4	2	3	2	31	0	0	0	3	1	0	1	1	0	0	0	0	1	0	1	0	2.44948974278318	4.12310562561766	1	4
0159.AA34.42394.20201028.ST	8930	m42394	20201028	2020-10-28	18563	post	227	227	22.67	562	-2.88122	335	227	25.55122	22.67	0.596085409252669	0.403914590747331	31	3	1	1	0	6	17	4	2	3	2	31	0	0	0	3	1	0	1	1	0	0	0	0	1	0	1	0	2.44948974278318	4.12310562561766	1	4
0159.AA34.42398.20190408.ST	31694	m42398	20190408	2019-04-08	17994	pre	-342	342	36.7	563	-4.89	342	221	36.7	31.81	0.607460035523979	0.392539964476021	60	3	0	7	6	8	18	10	3	1	0	60	1	0	0	3	0	1	1	1	0	0	1	0	1	0	2.64575131106459	2.44948974278318	2.82842712474619	4.24264068711928	0	10
0159.AA34.42398.20201022.ST	16526	m42398	20201022	2020-10-22	18557	post	221	221	31.81	563	-4.89	342	221	36.7	31.81	0.607460035523979	0.392539964476021	60	3	0	7	6	8	18	10	3	1	0	60	1	0	0	3	0	1	1	1	0	0	1	0	1	0	2.64575131106459	2.44948974278318	2.82842712474619	4.24264068711928	0	10
0159.AA34.42400.20190423.ST	29029	m42400	20190423	2019-04-23	18009	pre	-327	327	NA	545	NA	327	218	NA	NA	0.6	0.4	31	3	4	0	5	3	11	5	0	2	1	31	1	0	0	3	4	0	1	1	0	0	0	0	1	0	0	2.23606797749979	1.73205080756888	3.3166247903554	1	5
0159.AA34.42400.20201019.ST	15888	m42400	20201019	2020-10-19	18554	post	218	218	NA	545	NA	327	218	NA	NA	0.6	0.4	31	3	4	0	5	3	11	5	0	2	1	31	1	0	0	3	4	0	1	1	0	0	0	0	1	0	0	2.23606797749979	1.73205080756888	3.3166247903554	1	5
0159.AA34.42401.20190425.ST	54984	m42401	20190425	2019-04-25	18011	pre	-325	325	36.7675	527	-3.65071	325	202	36.7675	33.11679	0.616698292220114	0.383301707779886	60	3	2	1	4	10	11	7	1	0	1	60	0	0	0	3	2	0	1	1	0	0	0	0	1	0	1	2	3.16227766016838	3.3166247903554	1	7
0159.AA34.42401.20201003.ST	9071	m42401	20201003	2020-10-03	18538	post	202	202	33.11679	527	-3.65071	325	202	36.7675	33.11679	0.616698292220114	0.383301707779886	60	3	2	1	4	10	11	7	1	0	1	60	0	0	0	3	2	0	1	1	0	0	0	0	1	0	1	2	3.16227766016838	3.3166247903554	1	7
0159.AA34.42402.20190425.ST	29355	m42402	20190425	2019-04-25	18011	pre	-325	325	27.76802	539	0.51098	325	214	27.76802	28.279	0.602968460111317	0.397031539888683	73	4	3	2	0	4	11	5	0	0	1	73	1	0	0	4	3	0	1	0	0	0	0	0	1	0	1.4142135623731	0	2	3.3166247903554	1	5
0159.AA34.42402.20201015.ST	14552	m42402	20201015	2020-10-15	18550	post	214	214	28.279	539	0.51098	325	214	27.76802	28.279	0.602968460111317	0.397031539888683	73	4	3	2	0	4	11	5	0	0	1	73	1	0	0	4	3	0	1	0	0	0	0	0	1	0	1.4142135623731	0	2	3.3166247903554	1	5
0159.AA34.42403.20190422.ST	5704	m42403	20190422	2019-04-22	18008	pre	-328	328	30.55	NA	NA	NA	NA	NA	NA	NA	NA	NA	NA	NA	NA	NA	NA	NA	NA	NA	NA	NA	NA	NA	NA	NA	NA	NA	NA	NA	NA	NA	NA	NA	NA	NA	NA	NA	NA	NA	NA	NA	NA
0159.AA34.42406.20190430.ST	10624	m42406	20190430	2019-04-30	18016	pre	-320	320	31.53972	NA	NA	NA	NA	NA	NA	NA	NA	NA	NA	NA	NA	NA	NA	NA	NA	NA	NA	NA	NA	NA	NA	NA	NA	NA	NA	NA	NA	NA	NA	NA	NA	NA	NA	NA	NA	NA	NA	NA	NA
0159.AA34.42407.20190423.ST	10175	m42407	20190423	2019-04-23	18009	pre	-327	327	26.27688	530	-3.44199	327	203	26.27688	22.83489	0.616981132075472	0.383018867924528	39	5	4	1	1	1	9	6	1	3	1	39	0	0	0	5	4	1	1	0	0	0	1	0	1	0	1	1	1	3	1	6
0159.AA34.42407.20201004.ST	14351	m42407	20201004	2020-10-04	18539	post	203	203	22.83489	530	-3.44199	327	203	26.27688	22.83489	0.616981132075472	0.383018867924528	39	5	4	1	1	1	9	6	1	3	1	39	0	0	0	5	4	1	1	0	0	0	1	0	1	0	1	1	1	3	1	6
0159.AA34.42409.20190428.ST	30855	m42409	20190428	2019-04-28	18014	pre	-322	322	25.7584	532	0.791599999999999	322	210	25.7584	26.55	0.605263157894737	0.394736842105263	51	4	3	3	10	9	15	7	1	3	0	51	1	0	0	4	3	NA	1	0	0	0	0	0	1	0	1.73205080756888	3.16227766016838	3	3.87298334620742	1	7
0159.AA34.42409.20201011.ST	15184	m42409	20201011	2020-10-11	18546	post	210	210	26.55	532	0.791599999999999	322	210	25.7584	26.55	0.605263157894737	0.394736842105263	51	4	3	3	10	9	15	7	1	3	0	51	1	0	0	4	3	NA	1	0	0	0	0	0	1	0	1.73205080756888	3.16227766016838	3	3.87298334620742	1	7
0159.AA34.42411.20190504.ST	22486	m42411	20190504	2019-05-04	18020	pre	-316	316	28.765	NA	NA	NA	NA	NA	NA	NA	NA	68	2	2	1	5	6	14	7	1	1	0	68	0	0	0	2	2	0	0	1	1	1	0	0	0	1	1	2.23606797749979	2.44948974278318	3.74165738677394	0	7
0159.AA34.42412.20190424.ST	28574	m42412	20190424	2019-04-24	18010	pre	-326	326	23.88698	NA	NA	NA	NA	NA	NA	NA	NA	NA	NA	NA	NA	NA	NA	NA	NA	NA	NA	NA	NA	NA	NA	NA	NA	NA	NA	NA	NA	NA	NA	NA	NA	NA	NA	NA	NA	NA	NA	NA	NA
0159.AA34.42413.20190513.ST	9317	m42413	20190513	2019-05-13	18029	pre	-307	307	32.3761	NA	NA	NA	NA	NA	NA	NA	NA	NA	NA	NA	NA	NA	NA	NA	NA	NA	NA	NA	NA	NA	NA	NA	NA	NA	NA	NA	NA	NA	NA	NA	NA	NA	NA	NA	NA	NA	NA	NA	NA
0159.AA34.42414.20190612.ST	12398	m42414	20190612	2019-06-12	18059	pre	-277	277	22.09857	NA	NA	NA	NA	NA	NA	NA	NA	NA	NA	NA	NA	NA	NA	NA	NA	NA	NA	NA	NA	NA	NA	NA	NA	NA	NA	NA	NA	NA	NA	NA	NA	NA	NA	NA	NA	NA	NA	NA	NA
0159.AA34.42415.20190506.ST	7605	m42415	20190506	2019-05-06	18022	pre	-314	314	38.48519	NA	NA	NA	NA	NA	NA	NA	NA	NA	NA	NA	NA	NA	NA	NA	NA	NA	NA	NA	NA	NA	NA	NA	NA	NA	NA	NA	NA	NA	NA	NA	NA	NA	NA	NA	NA	NA	NA	NA	NA
0159.AA34.42416.20190508.ST	7047	m42416	20190508	2019-05-08	18024	pre	-312	312	27.21356	NA	NA	NA	NA	NA	NA	NA	NA	70	3	0	3	2	4	12	3	1	1	0	70	0	0	0	3	0	0	0	1	0	1	0	1	1	0	1.73205080756888	1.4142135623731	2	3.46410161513775	0	3
0159.AA34.42417.20190518.ST	19612	m42417	20190518	2019-05-18	18034	pre	-302	302	28.27	503	-0.913399999999999	302	201	28.27	27.3566	0.600397614314115	0.399602385685885	68	4	1	3	9	9	25	7	3	1	0	68	1	0	0	4	1	0	0	0	0	0	0	0	1	1	1.73205080756888	3	3	5	1	7
0159.AA34.42417.20201002.ST	11706	m42417	20201002	2020-10-02	18537	post	201	201	27.3566	503	-0.913399999999999	302	201	28.27	27.3566	0.600397614314115	0.399602385685885	68	4	1	3	9	9	25	7	3	1	0	68	1	0	0	4	1	0	0	0	0	0	0	0	1	1	1.73205080756888	3	3	5	1	7
0159.AA34.42421.20190526.ST	7632	m42421	20190526	2019-05-26	18042	pre	-294	294	NA	NA	NA	NA	NA	NA	NA	NA	NA	NA	NA	NA	NA	NA	NA	NA	NA	NA	NA	NA	NA	NA	NA	NA	NA	NA	NA	NA	NA	NA	NA	NA	NA	NA	NA	NA	NA	NA	NA	NA	NA
0159.AA34.42422.20190602.ST	17494	m42422	20190602	2019-06-02	18049	pre	-287	287	25.53065	490	0.622769999999999	287	203	25.53065	26.15342	0.585714285714286	0.414285714285714	30	2	3	1	4	2	12	5	0	1	2	30	0	0	0	2	3	0	1	0	0	0	0	0	1	0	1	2	1.4142135623731	3.46410161513775	1	5
0159.AA34.42422.20201004.ST	11908	m42422	20201004	2020-10-04	18539	post	203	203	26.15342	490	0.622769999999999	287	203	25.53065	26.15342	0.585714285714286	0.414285714285714	30	2	3	1	4	2	12	5	0	1	2	30	0	0	0	2	3	0	1	0	0	0	0	0	1	0	1	2	1.4142135623731	3.46410161513775	1	5
0159.AA34.42423.20190503.ST	6342	m42423	20190503	2019-05-03	18019	pre	-317	317	19.12029	NA	NA	NA	NA	NA	NA	NA	NA	NA	NA	NA	NA	NA	NA	NA	NA	NA	NA	NA	NA	NA	NA	NA	NA	NA	NA	NA	NA	NA	NA	NA	NA	NA	NA	NA	NA	NA	NA	NA	NA
0159.AA34.42424.20190529.ST	26448	m42424	20190529	2019-05-29	18045	pre	-291	291	20.06871	NA	NA	NA	NA	NA	NA	NA	NA	30	1	3	2	11	4	17	7	0	4	1	30	0	0	0	1	3	NA	0	0	0	0	1	0	1	0	1.4142135623731	3.3166247903554	2	4.12310562561766	1	7
0159.AA34.42425.20190602.ST	10416	m42425	20190602	2019-06-02	18049	pre	-287	287	34.82538	496	-3.84017	287	209	34.82538	30.98521	0.578629032258065	0.421370967741935	32	1	2	1	6	1	12	2	0	1	0	32	0	0	0	1	2	0	0	1	1	0	0	0	1	1	1	2.44948974278318	1	3.46410161513775	0	2
0159.AA34.42425.20201010.ST	2293	m42425	20201010	2020-10-10	18545	post	209	209	30.98521	496	-3.84017	287	209	34.82538	30.98521	0.578629032258065	0.421370967741935	32	1	2	1	6	1	12	2	0	1	0	32	0	0	0	1	2	0	0	1	1	0	0	0	1	1	1	2.44948974278318	1	3.46410161513775	0	2
0159.AA34.42427.20190604.ST	30030	m42427	20190604	2019-06-04	18051	pre	-285	285	24.225	NA	NA	NA	NA	NA	NA	NA	NA	NA	NA	NA	NA	NA	NA	NA	NA	NA	NA	NA	NA	NA	NA	NA	NA	NA	NA	NA	NA	NA	NA	NA	NA	NA	NA	NA	NA	NA	NA	NA	NA
0159.AA34.42430.20190612.ST	34057	m42430	20190612	2019-06-12	18059	pre	-277	277	21.11373	460	0.0662699999999994	277	183	21.11373	21.18	0.602173913043478	0.397826086956522	48	4	4	2	5	3	11	7	0	2	2	48	1	0	0	4	4	0	1	0	0	0	0	0	1	0	1.4142135623731	2.23606797749979	1.73205080756888	3.3166247903554	1	7
0159.AA34.42430.20200914.ST	9785	m42430	20200914	2020-09-14	18519	post	183	183	21.18	460	0.0662699999999994	277	183	21.11373	21.18	0.602173913043478	0.397826086956522	48	4	4	2	5	3	11	7	0	2	2	48	1	0	0	4	4	0	1	0	0	0	0	0	1	0	1.4142135623731	2.23606797749979	1.73205080756888	3.3166247903554	1	7
0159.AA34.42433.20190617.ST	17449	m42433	20190617	2019-06-17	18064	pre	-272	272	21.442	408	0.83081	272	136	21.442	22.27281	0.666666666666667	0.333333333333333	53	1	1	4	15	12	25	5	3	0	0	53	0	0	0	1	1	0	0	1	1	0	0	0	0	1	2	3.87298334620742	3.46410161513775	5	0	5
0159.AA34.42433.20200729.ST	6001	m42433	20200729	2020-07-29	18472	post	136	136	22.27281	408	0.83081	272	136	21.442	22.27281	0.666666666666667	0.333333333333333	53	1	1	4	15	12	25	5	3	0	0	53	0	0	0	1	1	0	0	1	1	0	0	0	0	1	2	3.87298334620742	3.46410161513775	5	0	5
0159.AA34.42435.20190518.ST	16007	m42435	20190518	2019-05-18	18034	pre	-302	302	19.39714	436	1.20286	302	134	19.39714	20.6	0.692660550458716	0.307339449541284	40	5	2	3	4	3	17	5	0	2	3	40	1	0	0	5	2	1	1	0	0	0	0	0	1	1	1.73205080756888	2	1.73205080756888	4.12310562561766	1	5
0159.AA34.42435.20200727.ST	10500	m42435	20200727	2020-07-27	18470	post	134	134	20.6	436	1.20286	302	134	19.39714	20.6	0.692660550458716	0.307339449541284	40	5	2	3	4	3	17	5	0	2	3	40	1	0	0	5	2	1	1	0	0	0	0	0	1	1	1.73205080756888	2	1.73205080756888	4.12310562561766	1	5
0159.AA34.42436.20190628.ST	14203	m42436	20190628	2019-06-28	18075	pre	-261	261	23.47016	480	0.239840000000001	261	219	23.47016	23.71	0.54375	0.45625	29	3	2	0	4	3	7	8	2	4	0	29	0	0	0	3	2	0	1	0	0	0	0	0	1	0	0	2	1.73205080756888	2.64575131106459	1	8
0159.AA34.42436.20201020.ST	17029	m42436	20201020	2020-10-20	18555	post	219	219	23.71	480	0.239840000000001	261	219	23.47016	23.71	0.54375	0.45625	29	3	2	0	4	3	7	8	2	4	0	29	0	0	0	3	2	0	1	0	0	0	0	0	1	0	0	2	1.73205080756888	2.64575131106459	1	8
0159.AA34.42437.20190622.ST	28627	m42437	20190622	2019-06-22	18069	pre	-267	267	21.80604	434	0.654910000000001	267	167	21.80604	22.46095	0.615207373271889	0.384792626728111	22	3	1	5	8	7	11	8	3	4	1	22	1	0	0	3	1	1	1	0	0	0	0	0	1	0	2.23606797749979	2.82842712474619	2.64575131106459	3.3166247903554	0	8
0159.AA34.42437.20200829.ST	26412	m42437	20200829	2020-08-29	18503	post	167	167	22.46095	434	0.654910000000001	267	167	21.80604	22.46095	0.615207373271889	0.384792626728111	22	3	1	5	8	7	11	8	3	4	1	22	1	0	0	3	1	1	1	0	0	0	0	0	1	0	2.23606797749979	2.82842712474619	2.64575131106459	3.3166247903554	0	8
0159.AA34.42438.20190621.ST	9701	m42438	20190621	2019-06-21	18068	pre	-268	268	27.64807	NA	NA	NA	NA	NA	NA	NA	NA	NA	NA	NA	NA	NA	NA	NA	NA	NA	NA	NA	NA	NA	NA	NA	NA	NA	NA	NA	NA	NA	NA	NA	NA	NA	NA	NA	NA	NA	NA	NA	NA
0159.AA34.42439.20190621.ST	8955	m42439	20190621	2019-06-21	18068	pre	-268	268	25.50012	409	0.0428300000000021	268	141	25.50012	25.54295	0.655256723716381	0.344743276283619	71	1	3	0	0	1	10	5	0	2	0	71	0	0	0	1	3	0	1	1	1	0	0	0	1	1	0	0	1	3.16227766016838	1	5
0159.AA34.42439.20200803.ST	12699	m42439	20200803	2020-08-03	18477	post	141	141	25.54295	409	0.0428300000000021	268	141	25.50012	25.54295	0.655256723716381	0.344743276283619	71	1	3	0	0	1	10	5	0	2	0	71	0	0	0	1	3	0	1	1	1	0	0	0	1	1	0	0	1	3.16227766016838	1	5
0159.AA34.42441.20190629.ST	9342	m42441	20190629	2019-06-29	18076	pre	-260	260	28.33529	NA	NA	NA	NA	NA	NA	NA	NA	NA	NA	NA	NA	NA	NA	NA	NA	NA	NA	NA	NA	NA	NA	NA	NA	NA	NA	NA	NA	NA	NA	NA	NA	NA	NA	NA	NA	NA	NA	NA	NA
0159.AA34.42443.20190710.ST	9897	m42443	20190710	2019-07-10	18087	pre	-249	249	18.06148	NA	NA	NA	NA	NA	NA	NA	NA	NA	NA	NA	NA	NA	NA	NA	NA	NA	NA	NA	NA	NA	NA	NA	NA	NA	NA	NA	NA	NA	NA	NA	NA	NA	NA	NA	NA	NA	NA	NA	NA
0159.AA34.42444.20190706.ST	6321	m42444	20190706	2019-07-06	18083	pre	-253	253	23.52	431	0	253	178	23.52	23.52	0.587006960556845	0.412993039443155	39	3	3	1	1	3	20	8	1	2	1	39	1	0	0	3	3	0	1	0	0	0	0	0	1	0	1	1	1.73205080756888	4.47213595499958	1	8
0159.AA34.42444.20200909.ST	11828	m42444	20200909	2020-09-09	18514	post	178	178	23.52	431	0	253	178	23.52	23.52	0.587006960556845	0.412993039443155	39	3	3	1	1	3	20	8	1	2	1	39	1	0	0	3	3	0	1	0	0	0	0	0	1	0	1	1	1.73205080756888	4.47213595499958	1	8
0159.AA34.42445.20190716.ST	16092	m42445	20190716	2019-07-16	18093	pre	-243	243	23.65	NA	NA	NA	NA	NA	NA	NA	NA	NA	NA	NA	NA	NA	NA	NA	NA	NA	NA	NA	NA	NA	NA	NA	NA	NA	NA	NA	NA	NA	NA	NA	NA	NA	NA	NA	NA	NA	NA	NA	NA
0159.AA34.42446.20190715.ST	26727	m42446	20190715	2019-07-15	18092	pre	-244	244	28.416	NA	NA	NA	NA	NA	NA	NA	NA	NA	NA	NA	NA	NA	NA	NA	NA	NA	NA	NA	NA	NA	NA	NA	NA	NA	NA	NA	NA	NA	NA	NA	NA	NA	NA	NA	NA	NA	NA	NA	NA
0159.AA34.42448.20190731.ST	8658	m42448	20190731	2019-07-31	18108	pre	-228	228	25.22575	NA	NA	NA	NA	NA	NA	NA	NA	NA	NA	NA	NA	NA	NA	NA	NA	NA	NA	NA	NA	NA	NA	NA	NA	NA	NA	NA	NA	NA	NA	NA	NA	NA	NA	NA	NA	NA	NA	NA	NA
0159.AA34.42451.20190905.ST	8396	m42451	20190905	2019-09-05	18144	pre	-192	192	30.53449	335	-0.365170000000003	192	143	30.53449	30.16932	0.573134328358209	0.426865671641791	67	2	3	1	9	2	11	8	1	1	0	67	1	0	0	2	3	0	1	0	0	0	0	1	1	1	1	3	1.4142135623731	3.3166247903554	1	8
0159.AA34.42451.20200805.ST	12415	m42451	20200805	2020-08-05	18479	post	143	143	30.16932	335	-0.365170000000003	192	143	30.53449	30.16932	0.573134328358209	0.426865671641791	67	2	3	1	9	2	11	8	1	1	0	67	1	0	0	2	3	0	1	0	0	0	0	1	1	1	1	3	1.4142135623731	3.3166247903554	1	8
0159.AA34.42452.20190801.ST	39812	m42452	20190801	2019-08-01	18109	pre	-227	227	26.89162	NA	NA	NA	NA	NA	NA	NA	NA	NA	NA	NA	NA	NA	NA	NA	NA	NA	NA	NA	NA	NA	NA	NA	NA	NA	NA	NA	NA	NA	NA	NA	NA	NA	NA	NA	NA	NA	NA	NA	NA
0159.AA34.42453.20190809.ST	5907	m42453	20190809	2019-08-09	18117	pre	-219	219	30.64333	381	-2.76333	219	162	30.64333	27.88	0.574803149606299	0.425196850393701	53	1	2	3	1	2	13	1	0	0	3	53	1	0	0	1	2	0	0	0	0	0	0	0	1	1	1.73205080756888	1	1.4142135623731	3.60555127546399	0	1
0159.AA34.42453.20200824.ST	3081	m42453	20200824	2020-08-24	18498	post	162	162	27.88	381	-2.76333	219	162	30.64333	27.88	0.574803149606299	0.425196850393701	53	1	2	3	1	2	13	1	0	0	3	53	1	0	0	1	2	0	0	0	0	0	0	0	1	1	1.73205080756888	1	1.4142135623731	3.60555127546399	0	1
0159.AA34.42454.20190801.ST	4425	m42454	20190801	2019-08-01	18109	pre	-227	227	19.86	416	-0.37247	227	189	19.86	19.48753	0.545673076923077	0.454326923076923	28	5	2	0	7	8	21	9	0	2	1	28	1	0	0	5	2	0	0	0	0	0	0	0	1	1	0	2.64575131106459	2.82842712474619	4.58257569495584	0	9
0159.AA34.42454.20200920.ST	1090	m42454	20200920	2020-09-20	18525	post	189	189	19.48753	416	-0.37247	227	189	19.86	19.48753	0.545673076923077	0.454326923076923	28	5	2	0	7	8	21	9	0	2	1	28	1	0	0	5	2	0	0	0	0	0	0	0	1	1	0	2.64575131106459	2.82842712474619	4.58257569495584	0	9
0159.AA34.42455.20190812.ST	6648	m42455	20190812	2019-08-12	18120	pre	-216	216	39.81167	NA	NA	NA	NA	NA	NA	NA	NA	NA	NA	NA	NA	NA	NA	NA	NA	NA	NA	NA	NA	NA	NA	NA	NA	NA	NA	NA	NA	NA	NA	NA	NA	NA	NA	NA	NA	NA	NA	NA	NA
0159.AA34.42456.20190803.ST	10258	m42456	20190803	2019-08-03	18111	pre	-225	225	26.99	408	0	225	183	26.99	26.99	0.551470588235294	0.448529411764706	42	4	3	1	5	9	10	4	0	3	1	42	0	0	0	4	3	0	1	0	0	0	1	0	1	0	1	2.23606797749979	3	3.16227766016838	1	4
0159.AA34.42456.20200914.ST	8229	m42456	20200914	2020-09-14	18519	post	183	183	26.99	408	0	225	183	26.99	26.99	0.551470588235294	0.448529411764706	42	4	3	1	5	9	10	4	0	3	1	42	0	0	0	4	3	0	1	0	0	0	1	0	1	0	1	2.23606797749979	3	3.16227766016838	1	4
0159.AA34.42457.20190805.ST	10288	m42457	20190805	2019-08-05	18113	pre	-223	223	39.96	NA	NA	NA	NA	NA	NA	NA	NA	NA	NA	NA	NA	NA	NA	NA	NA	NA	NA	NA	NA	NA	NA	NA	NA	NA	NA	NA	NA	NA	NA	NA	NA	NA	NA	NA	NA	NA	NA	NA	NA
0159.AA34.42459.20200904.ST	37025	m42459	20200904	2020-09-04	18509	post	173	173	30.48	NA	NA	NA	NA	NA	NA	NA	NA	45	3	1	9	8	8	20	8	2	4	1	45	0	0	0	3	1	1	1	0	0	1	0	0	1	0	3	2.82842712474619	2.82842712474619	4.47213595499958	1	8
0159.AA34.42460.20191014.ST	6094	m42460	20191014	2019-10-14	18183	pre	-153	153	16.74464	NA	NA	NA	NA	NA	NA	NA	NA	NA	NA	NA	NA	NA	NA	NA	NA	NA	NA	NA	NA	NA	NA	NA	NA	NA	NA	NA	NA	NA	NA	NA	NA	NA	NA	NA	NA	NA	NA	NA	NA
0159.AA34.42461.20190814.ST	8765	m42461	20190814	2019-08-14	18122	pre	-214	214	32.44209	NA	NA	NA	NA	NA	NA	NA	NA	NA	NA	NA	NA	NA	NA	NA	NA	NA	NA	NA	NA	NA	NA	NA	NA	NA	NA	NA	NA	NA	NA	NA	NA	NA	NA	NA	NA	NA	NA	NA	NA
0159.AA34.42462.20190813.ST	6218	m42462	20190813	2019-08-13	18121	pre	-215	215	22.92	NA	NA	NA	NA	NA	NA	NA	NA	NA	NA	NA	NA	NA	NA	NA	NA	NA	NA	NA	NA	NA	NA	NA	NA	NA	NA	NA	NA	NA	NA	NA	NA	NA	NA	NA	NA	NA	NA	NA	NA
0159.AA34.42464.20191002.ST	6036	m42464	20191002	2019-10-02	18171	pre	-165	165	25.33453	NA	NA	NA	NA	NA	NA	NA	NA	NA	NA	NA	NA	NA	NA	NA	NA	NA	NA	NA	NA	NA	NA	NA	NA	NA	NA	NA	NA	NA	NA	NA	NA	NA	NA	NA	NA	NA	NA	NA	NA
0159.AA34.42468.20190913.ST	7643	m42468	20190913	2019-09-13	18152	pre	-184	184	24.21192	NA	NA	NA	NA	NA	NA	NA	NA	NA	NA	NA	NA	NA	NA	NA	NA	NA	NA	NA	NA	NA	NA	NA	NA	NA	NA	NA	NA	NA	NA	NA	NA	NA	NA	NA	NA	NA	NA	NA	NA
0159.AA34.42470.20190830.ST	7548	m42470	20190830	2019-08-30	18138	pre	-198	198	23.69825	358	-0.0982500000000002	198	160	23.69825	23.6	0.553072625698324	0.446927374301676	36	4	2	1	3	3	7	9	2	0	0	36	0	0	0	4	2	0	1	0	0	0	0	0	1	0	1	1.73205080756888	1.73205080756888	2.64575131106459	NA	9
0159.AA34.42470.20200822.ST	62315	m42470	20200822	2020-08-22	18496	post	160	160	23.6	358	-0.0982500000000002	198	160	23.69825	23.6	0.553072625698324	0.446927374301676	36	4	2	1	3	3	7	9	2	0	0	36	0	0	0	4	2	0	1	0	0	0	0	0	1	0	1	1.73205080756888	1.73205080756888	2.64575131106459	NA	9
0159.AA34.42471.20190830.ST	5239	m42471	20190830	2019-08-30	18138	pre	-198	198	31.73064	NA	NA	NA	NA	NA	NA	NA	NA	50	4	1	2	0	3	17	5	0	1	2	50	1	0	0	4	1	0	1	0	0	0	0	0	1	0	1.4142135623731	0	1.73205080756888	4.12310562561766	1	5
0159.AA34.42475.20190911.ST	8411	m42475	20190911	2019-09-11	18150	pre	-186	186	23.20345	347	0.805409999999998	186	161	23.20345	24.00886	0.536023054755043	0.463976945244957	21	1	1	4	5	16	18	5	1	4	3	21	1	0	0	1	1	0	1	1	0	0	0	0	1	0	2	2.23606797749979	4	4.24264068711928	1	5
0159.AA34.42475.20200823.ST	39911	m42475	20200823	2020-08-23	18497	post	161	161	24.00886	347	0.805409999999998	186	161	23.20345	24.00886	0.536023054755043	0.463976945244957	21	1	1	4	5	16	18	5	1	4	3	21	1	0	0	1	1	0	1	1	0	0	0	0	1	0	2	2.23606797749979	4	4.24264068711928	1	5
0159.AA34.42476.20191015.ST	6799	m42476	20191015	2019-10-15	18184	pre	-152	152	21.10952	NA	NA	NA	NA	NA	NA	NA	NA	NA	NA	NA	NA	NA	NA	NA	NA	NA	NA	NA	NA	NA	NA	NA	NA	NA	NA	NA	NA	NA	NA	NA	NA	NA	NA	NA	NA	NA	NA	NA	NA
0159.AA34.42477.20190918.ST	11643	m42477	20190918	2019-09-18	18157	pre	-179	179	29.36472	393	-5.79472	179	214	29.36472	23.57	0.455470737913486	0.544529262086514	20	1	3	1	5	0	10	9	1	4	1	20	1	0	0	1	3	NA	1	0	0	0	0	0	1	0	1	2.23606797749979	0	3.16227766016838	1	9
0159.AA34.42477.20201015.ST	17436	m42477	20201015	2020-10-15	18550	post	214	214	23.57	393	-5.79472	179	214	29.36472	23.57	0.455470737913486	0.544529262086514	20	1	3	1	5	0	10	9	1	4	1	20	1	0	0	1	3	NA	1	0	0	0	0	0	1	0	1	2.23606797749979	0	3.16227766016838	1	9
0159.AA34.42478.20190916.ST	1678	m42478	20190916	2019-09-16	18155	pre	-181	181	31.74529	359	-1.02837	181	178	31.74529	30.71692	0.504178272980501	0.495821727019499	65	1	3	1	0	0	12	4	2	0	1	65	0	0	0	1	3	0	1	1	0	0	0	1	1	1	1	0	0	3.46410161513775	1	4
0159.AA34.42478.20200909.ST	2621	m42478	20200909	2020-09-09	18514	post	178	178	30.71692	359	-1.02837	181	178	31.74529	30.71692	0.504178272980501	0.495821727019499	65	1	3	1	0	0	12	4	2	0	1	65	0	0	0	1	3	0	1	1	0	0	0	1	1	1	1	0	0	3.46410161513775	1	4
0159.AA34.42480.20191103.ST	6471	m42480	20191103	2019-11-03	18203	pre	-133	133	33.0201	NA	NA	NA	NA	NA	NA	NA	NA	NA	NA	NA	NA	NA	NA	NA	NA	NA	NA	NA	NA	NA	NA	NA	NA	NA	NA	NA	NA	NA	NA	NA	NA	NA	NA	NA	NA	NA	NA	NA	NA
0159.AA34.42481.20201003.ST	2349	m42481	20201003	2020-10-03	18538	post	202	202	26.47	NA	NA	NA	NA	NA	NA	NA	NA	64	4	0	3	12	21	33	4	0	1	1	64	0	0	0	4	0	0	1	1	0	1	0	0	1	0	1.73205080756888	3.46410161513775	4.58257569495584	5.74456264653803	1	4
0159.AA34.42485.20190917.ST	36865	m42485	20190917	2019-09-17	18156	pre	-180	180	21.80496	338	1.67742	180	158	21.80496	23.48238	0.532544378698225	0.467455621301775	21	1	3	2	7	4	12	7	2	1	1	21	1	0	0	1	3	0	1	0	0	0	1	0	1	0	1.4142135623731	2.64575131106459	2	3.46410161513775	1	7
0159.AA34.42485.20200820.ST	35436	m42485	20200820	2020-08-20	18494	post	158	158	23.48238	338	1.67742	180	158	21.80496	23.48238	0.532544378698225	0.467455621301775	21	1	3	2	7	4	12	7	2	1	1	21	1	0	0	1	3	0	1	0	0	0	1	0	1	0	1.4142135623731	2.64575131106459	2	3.46410161513775	1	7
0159.AA34.42487.20190921.ST	27266	m42487	20190921	2019-09-21	18160	pre	-176	176	28.70852	334	0.99785	176	158	28.70852	29.70637	0.526946107784431	0.473053892215569	70	1	3	0	0	0	7	4	0	1	0	70	0	0	0	1	3	0	1	1	0	0	0	0	1	1	0	0	0	2.64575131106459	1	4
0159.AA34.42487.20200820.ST	5830	m42487	20200820	2020-08-20	18494	post	158	158	29.70637	334	0.99785	176	158	28.70852	29.70637	0.526946107784431	0.473053892215569	70	1	3	0	0	0	7	4	0	1	0	70	0	0	0	1	3	0	1	1	0	0	0	0	1	1	0	0	0	2.64575131106459	1	4
0159.AA34.42489.20190928.ST	39574	m42489	20190928	2019-09-28	18167	pre	-169	169	27.94857	327	-0.278569999999998	169	158	27.94857	27.67	0.516819571865443	0.483180428134557	47	3	2	1	5	3	12	6	0	1	1	47	0	0	0	3	2	0	1	0	0	0	0	0	1	1	1	2.23606797749979	1.73205080756888	3.46410161513775	1	6
0159.AA34.42489.20200820.ST	8411	m42489	20200820	2020-08-20	18494	post	158	158	27.67	327	-0.278569999999998	169	158	27.94857	27.67	0.516819571865443	0.483180428134557	47	3	2	1	5	3	12	6	0	1	1	47	0	0	0	3	2	0	1	0	0	0	0	0	1	1	1	2.23606797749979	1.73205080756888	3.46410161513775	1	6
0159.AA34.42492.20191121.ST	6238	m42492	20191121	2019-11-21	18221	pre	-115	115	24.07	NA	NA	NA	NA	NA	NA	NA	NA	NA	NA	NA	NA	NA	NA	NA	NA	NA	NA	NA	NA	NA	NA	NA	NA	NA	NA	NA	NA	NA	NA	NA	NA	NA	NA	NA	NA	NA	NA	NA	NA
0159.AA34.42496.20191018.ST	9536	m42496	20191018	2019-10-18	18187	pre	-149	149	24.37	326	0	149	177	24.37	24.37	0.457055214723926	0.542944785276074	66	5	2	2	2	4	13	4	0	1	0	66	0	0	0	5	2	0	1	1	1	1	0	1	1	0	1.4142135623731	1.4142135623731	2	3.60555127546399	1	4
0159.AA34.42496.20200908.ST	8517	m42496	20200908	2020-09-08	18513	post	177	177	24.37	326	0	149	177	24.37	24.37	0.457055214723926	0.542944785276074	66	5	2	2	2	4	13	4	0	1	0	66	0	0	0	5	2	0	1	1	1	1	0	1	1	0	1.4142135623731	1.4142135623731	2	3.60555127546399	1	4
0159.AA34.42497.20191019.ST	9588	m42497	20191019	2019-10-19	18188	pre	-148	148	23.90241	306	0.762589999999999	148	158	23.90241	24.665	0.483660130718954	0.516339869281046	56	3	2	4	0	3	13	4	2	2	0	56	0	0	0	3	2	0	1	1	0	0	1	1	1	0	2	0	1.73205080756888	3.60555127546399	1	4
0159.AA34.42497.20200820.ST	3431	m42497	20200820	2020-08-20	18494	post	158	158	24.665	306	0.762589999999999	148	158	23.90241	24.665	0.483660130718954	0.516339869281046	56	3	2	4	0	3	13	4	2	2	0	56	0	0	0	3	2	0	1	1	0	0	1	1	1	0	2	0	1.73205080756888	3.60555127546399	1	4
0159.AA34.42502.20191031.ST	29514	m42502	20191031	2019-10-31	18200	pre	-136	136	31.81114	330	0.0124599999999973	136	194	31.81114	31.8236	0.412121212121212	0.587878787878788	37	3	2	1	2	2	8	2	0	1	1	37	0	0	0	3	2	0	1	0	0	0	0	0	1	0	1	1.4142135623731	1.4142135623731	2.82842712474619	1	2
0159.AA34.42502.20200925.ST	13690	m42502	20200925	2020-09-25	18530	post	194	194	31.8236	330	0.0124599999999973	136	194	31.81114	31.8236	0.412121212121212	0.587878787878788	37	3	2	1	2	2	8	2	0	1	1	37	0	0	0	3	2	0	1	0	0	0	0	0	1	0	1	1.4142135623731	1.4142135623731	2.82842712474619	1	2
0159.AA34.42504.20191031.ST	27528	m42504	20191031	2019-10-31	18200	pre	-136	136	31.43	NA	NA	NA	NA	NA	NA	NA	NA	77	3	1	4	7	7	14	7	0	1	0	77	1	0	0	3	1	0	0	1	0	1	0	0	1	1	2	2.64575131106459	2.64575131106459	3.74165738677394	0	7
0159.AA34.42506.20191107.ST	17038	m42506	20191107	2019-11-07	18207	pre	-129	129	25.58104	NA	NA	NA	NA	NA	NA	NA	NA	67	1	2	1	1	0	7	5	2	1	2	67	1	0	0	1	2	0	0	1	0	0	0	0	1	1	1	1	0	2.64575131106459	0	5
0159.AA34.42507.20191110.ST	19394	m42507	20191110	2019-11-10	18210	pre	-126	126	25.06	311	1.56556	126	185	25.06	26.62556	0.405144694533762	0.594855305466238	62	4	2	2	3	3	15	7	1	1	0	62	0	0	0	4	2	0	1	1	0	0	0	1	1	0	1.4142135623731	1.73205080756888	1.73205080756888	3.87298334620742	1	7
0159.AA34.42507.20200916.ST	11760	m42507	20200916	2020-09-16	18521	post	185	185	26.62556	311	1.56556	126	185	25.06	26.62556	0.405144694533762	0.594855305466238	62	4	2	2	3	3	15	7	1	1	0	62	0	0	0	4	2	0	1	1	0	0	0	1	1	0	1.4142135623731	1.73205080756888	1.73205080756888	3.87298334620742	1	7
0159.AA34.42508.20191111.ST	25348	m42508	20191111	2019-11-11	18211	pre	-125	125	21.25143	NA	NA	NA	NA	NA	NA	NA	NA	NA	NA	NA	NA	NA	NA	NA	NA	NA	NA	NA	NA	NA	NA	NA	NA	NA	NA	NA	NA	NA	NA	NA	NA	NA	NA	NA	NA	NA	NA	NA	NA
0159.AA34.42509.20191204.ST	4826	m42509	20191204	2019-12-04	18234	pre	-102	102	37.36235	NA	NA	NA	NA	NA	NA	NA	NA	NA	NA	NA	NA	NA	NA	NA	NA	NA	NA	NA	NA	NA	NA	NA	NA	NA	NA	NA	NA	NA	NA	NA	NA	NA	NA	NA	NA	NA	NA	NA	NA
0159.AA34.42513.20191124.ST	23342	m42513	20191124	2019-11-24	18224	pre	-112	112	22.49	248	0	112	136	22.49	22.49	0.451612903225806	0.548387096774194	59	1	2	0	13	3	11	9	2	2	1	59	1	0	0	1	2	0	1	0	0	0	0	1	1	1	0	3.60555127546399	1.73205080756888	3.3166247903554	1	9
0159.AA34.42513.20200729.ST	13176	m42513	20200729	2020-07-29	18472	post	136	136	22.49	248	0	112	136	22.49	22.49	0.451612903225806	0.548387096774194	59	1	2	0	13	3	11	9	2	2	1	59	1	0	0	1	2	0	1	0	0	0	0	1	1	1	0	3.60555127546399	1.73205080756888	3.3166247903554	1	9
0159.AA34.42515.20191210.ST	30568	m42515	20191210	2019-12-10	18240	pre	-96	96	34.86	NA	NA	NA	NA	NA	NA	NA	NA	NA	NA	NA	NA	NA	NA	NA	NA	NA	NA	NA	NA	NA	NA	NA	NA	NA	NA	NA	NA	NA	NA	NA	NA	NA	NA	NA	NA	NA	NA	NA	NA
0159.AA34.42520.20200116.ST	6024	m42520	20200116	2020-01-16	18277	pre	-59	59	33.07	194	0.992049999999999	59	135	33.07	34.06205	0.304123711340206	0.695876288659794	53	2	2	2	3	2	13	8	2	1	0	53	1	0	0	2	2	0	0	1	0	1	0	0	1	0	1.4142135623731	1.73205080756888	1.4142135623731	3.60555127546399	0	8
0159.AA34.42520.20200728.ST	9733	m42520	20200728	2020-07-28	18471	post	135	135	34.06205	194	0.992049999999999	59	135	33.07	34.06205	0.304123711340206	0.695876288659794	53	2	2	2	3	2	13	8	2	1	0	53	1	0	0	2	2	0	0	1	0	1	0	0	1	0	1.4142135623731	1.73205080756888	1.4142135623731	3.60555127546399	0	8
0159.AA34.42521.20200208.ST	19633	m42521	20200208	2020-02-08	18300	pre	-36	36	25.8924	244	2.67054	36	208	25.8924	28.56294	0.147540983606557	0.852459016393443	61	3	1	2	9	6	7	10	0	2	3	61	1	0	0	3	1	0	0	1	0	1	0	0	1	1	1.4142135623731	3	2.44948974278318	2.64575131106459	0	10
0159.AA34.42521.20201009.ST	6334	m42521	20201009	2020-10-09	18544	post	208	208	28.56294	244	2.67054	36	208	25.8924	28.56294	0.147540983606557	0.852459016393443	61	3	1	2	9	6	7	10	0	2	3	61	1	0	0	3	1	0	0	1	0	1	0	0	1	1	1.4142135623731	3	2.44948974278318	2.64575131106459	0	10
0159.AA34.42523.20200208.ST	33353	m42523	20200208	2020-02-08	18300	pre	-36	36	21.77677	170	0.575810000000001	36	134	21.77677	22.35258	0.211764705882353	0.788235294117647	41	3	2	2	9	8	13	7	0	3	0	41	1	0	0	3	2	0	1	0	0	0	0	0	1	0	1.4142135623731	3	2.82842712474619	3.60555127546399	1	7
0159.AA34.42523.20200727.ST	22779	m42523	20200727	2020-07-27	18470	post	134	134	22.35258	170	0.575810000000001	36	134	21.77677	22.35258	0.211764705882353	0.788235294117647	41	3	2	2	9	8	13	7	0	3	0	41	1	0	0	3	2	0	1	0	0	0	0	0	1	0	1.4142135623731	3	2.82842712474619	3.60555127546399	1	7
0159.AA34.42524.20200206.ST	6007	m42524	20200206	2020-02-06	18298	pre	-38	38	22.24	178	1.79765	38	140	22.24	24.03765	0.213483146067416	0.786516853932584	38	2	2	1	7	0	8	5	0	4	2	38	1	0	0	2	2	0	1	0	0	0	0	0	1	1	1	2.64575131106459	0	2.82842712474619	1	5
0159.AA34.42524.20200802.ST	12571	m42524	20200802	2020-08-02	18476	post	140	140	24.03765	178	1.79765	38	140	22.24	24.03765	0.213483146067416	0.786516853932584	38	2	2	1	7	0	8	5	0	4	2	38	1	0	0	2	2	0	1	0	0	0	0	0	1	1	1	2.64575131106459	0	2.82842712474619	1	5
0159.AA34.42526.20200225.ST	10477	m42526	20200225	2020-02-25	18317	pre	-19	19	28.19	185	0	19	166	28.19	28.19	0.102702702702703	0.897297297297297	57	1	2	3	9	6	12	10	0	3	0	57	1	0	0	1	2	0	0	1	0	1	0	1	1	1	1.73205080756888	3	2.44948974278318	3.46410161513775	0	10
0159.AA34.42526.20200828.ST	9737	m42526	20200828	2020-08-28	18502	post	166	166	28.19	185	0	19	166	28.19	28.19	0.102702702702703	0.897297297297297	57	1	2	3	9	6	12	10	0	3	0	57	1	0	0	1	2	0	0	1	0	1	0	1	1	1	1.73205080756888	3	2.44948974278318	3.46410161513775	0	10
0159.AB10.100802.20200814.ST	16173	m100802	20200814	2020-08-14	18488	post	152	152	23.49	338	0.260249999999999	186	152	23.22975	23.49	0.550295857988166	0.449704142011834	47	3	2	0	0	0	7	5	0	3	2	47	1	0	0	3	2	0	1	0	0	0	0	0	0	0	0	0	0	2.64575131106459	1	5
0159.AB10.26016.20180423.ST	11174	m26016	20180423	2018-04-23	17644	pre	-692	692	23.68986	912	2.84184	692	220	23.68986	26.5317	0.758771929824561	0.241228070175439	33	4	3	0	0	0	12	3	0	3	1	33	1	0	0	4	3	0	1	0	0	0	1	0	0	1	0	0	0	3.46410161513775	1	3
0159.AB10.26016.20201021.ST	17949	m26016	20201021	2020-10-21	18556	post	220	220	26.5317	912	2.84184	692	220	23.68986	26.5317	0.758771929824561	0.241228070175439	33	4	3	0	0	0	12	3	0	3	1	33	1	0	0	4	3	0	1	0	0	0	1	0	0	1	0	0	0	3.46410161513775	1	3
0159.AB10.26064.20180516.ST	9788	m26064	20180516	2018-05-16	17667	pre	-669	669	30.15538	887	0.324619999999999	669	218	30.15538	30.48	0.754227733934611	0.245772266065389	67	1	2	0	0	0	9	5	0	1	0	67	1	0	0	1	2	0	1	0	0	0	0	0	0	0	0	0	0	3	1	5
0159.AB10.26064.20201019.ST	10142	m26064	20201019	2020-10-19	18554	post	218	218	30.48	887	0.324619999999999	669	218	30.15538	30.48	0.754227733934611	0.245772266065389	67	1	2	0	0	0	9	5	0	1	0	67	1	0	0	1	2	0	1	0	0	0	0	0	0	0	0	0	0	3	1	5
0159.AB10.26129.20181002.ST	60979	m26129	20181002	2018-10-02	17806	pre	-530	530	25.28238	756	0.769500000000001	530	226	25.28238	26.05188	0.701058201058201	0.298941798941799	26	1	2	4	0	0	9	2	0	2	3	26	1	0	0	1	2	1	1	0	0	0	0	0	0	0	2	0	0	3	1	2
0159.AB10.26129.20201027.ST	14410	m26129	20201027	2020-10-27	18562	post	226	226	26.05188	756	0.769500000000001	530	226	25.28238	26.05188	0.701058201058201	0.298941798941799	26	1	2	4	0	0	9	2	0	2	3	26	1	0	0	1	2	1	1	0	0	0	0	0	0	0	2	0	0	3	1	2
0159.AB10.26204.20180827.ST	9974	m26204	20180827	2018-08-27	17770	pre	-566	566	29.28854	762	0.591759999999997	566	196	29.28854	29.8803	0.742782152230971	0.257217847769029	69	5	3	0	0	0	10	2	0	1	2	69	0	0	0	5	3	0	1	0	0	0	0	0	0	0	0	0	0	3.16227766016838	1	2
0159.AB10.26204.20200927.ST	9394	m26204	20200927	2020-09-27	18532	post	196	196	29.8803	762	0.591759999999997	566	196	29.28854	29.8803	0.742782152230971	0.257217847769029	69	5	3	0	0	0	10	2	0	1	2	69	0	0	0	5	3	0	1	0	0	0	0	0	0	0	0	0	0	3.16227766016838	1	2
0159.AB10.26221.20180907.ST	3454	m26221	20180907	2018-09-07	17781	pre	-555	555	20.48516	758	1.92561	555	203	20.48516	22.41077	0.732189973614776	0.267810026385224	61	2	3	0	5	0	15	6	2	3	1	61	1	0	0	2	3	0	0	1	0	0	0	0	0	0	0	2.23606797749979	0	3.87298334620742	1	6
0159.AB10.26221.20201004.ST	11702	m26221	20201004	2020-10-04	18539	post	203	203	22.41077	758	1.92561	555	203	20.48516	22.41077	0.732189973614776	0.267810026385224	61	2	3	0	5	0	15	6	2	3	1	61	1	0	0	2	3	0	0	1	0	0	0	0	0	0	0	2.23606797749979	0	3.87298334620742	1	6
0159.AB10.26254.20181210.ST	3579	m26254	20181210	2018-12-10	17875	pre	-461	461	28.64676	667	-0.27861	461	206	28.64676	28.36815	0.691154422788606	0.308845577211394	77	2	2	0	0	0	13	2	0	1	2	77	1	0	0	2	2	NA	0	0	0	1	0	0	1	0	0	0	0	3.60555127546399	1	2
0159.AB10.26254.20201007.ST	13877	m26254	20201007	2020-10-07	18542	post	206	206	28.36815	667	-0.27861	461	206	28.64676	28.36815	0.691154422788606	0.308845577211394	77	2	2	0	0	0	13	2	0	1	2	77	1	0	0	2	2	NA	0	0	0	1	0	0	1	0	0	0	0	3.60555127546399	1	2
0159.AB10.26269.20181101.ST	20159	m26269	20181101	2018-11-01	17836	pre	-500	500	29.5319	694	1.40995	500	194	29.5319	30.94185	0.720461095100865	0.279538904899135	58	5	4	0	0	0	7	8	2	2	1	58	0	0	0	5	4	0	1	0	0	0	0	0	0	0	0	0	0	2.64575131106459	1	8
0159.AB10.26269.20200925.ST	19379	m26269	20200925	2020-09-25	18530	post	194	194	30.94185	694	1.40995	500	194	29.5319	30.94185	0.720461095100865	0.279538904899135	58	5	4	0	0	0	7	8	2	2	1	58	0	0	0	5	4	0	1	0	0	0	0	0	0	0	0	0	0	2.64575131106459	1	8
0159.AB10.26354.20190116.ST	4323	m26354	20190116	2019-01-16	17912	pre	-424	424	22.30579	609	-1.70579	424	185	22.30579	20.6	0.696223316912972	0.303776683087028	60	4	2	1	5	3	7	6	1	1	0	60	1	0	0	4	2	0	1	0	0	0	0	0	0	0	1	2.23606797749979	1.73205080756888	2.64575131106459	1	6
0159.AB10.26354.20200916.ST	13485	m26354	20200916	2020-09-16	18521	post	185	185	20.6	609	-1.70579	424	185	22.30579	20.6	0.696223316912972	0.303776683087028	60	4	2	1	5	3	7	6	1	1	0	60	1	0	0	4	2	0	1	0	0	0	0	0	0	0	1	2.23606797749979	1.73205080756888	2.64575131106459	1	6
0159.AB10.26375.20190424.ST	16048	m26375	20190424	2019-04-24	18010	pre	-326	326	28.35	497	0	326	171	28.35	28.35	0.655935613682093	0.344064386317907	67	2	3	0	0	0	7	11	2	1	0	67	0	0	0	2	3	0	1	1	0	1	0	0	0	1	0	0	0	2.64575131106459	1	11
0159.AB10.26375.20200902.ST	6832	m26375	20200902	2020-09-02	18507	post	171	171	28.35	497	0	326	171	28.35	28.35	0.655935613682093	0.344064386317907	67	2	3	0	0	0	7	11	2	1	0	67	0	0	0	2	3	0	1	1	0	1	0	0	0	1	0	0	0	2.64575131106459	1	11
0159.AB10.26473.20190724.ST	7314	m26473	20190724	2019-07-24	18101	pre	-235	235	23.96	377	1.43	235	142	23.96	25.39	0.623342175066313	0.376657824933687	71	3	2	3	1	0	15	7	0	1	1	71	1	0	0	3	2	0	1	0	0	0	0	0	0	0	1.73205080756888	1	0	3.87298334620742	1	7
0159.AB10.26473.20200804.ST	5063	m26473	20200804	2020-08-04	18478	post	142	142	25.39	377	1.43	235	142	23.96	25.39	0.623342175066313	0.376657824933687	71	3	2	3	1	0	15	7	0	1	1	71	1	0	0	3	2	0	1	0	0	0	0	0	0	0	1.73205080756888	1	0	3.87298334620742	1	7
0159.AB10.26497.20201014.ST	13191	m26497	20201014	2020-10-14	18549	post	213	213	22.56396	454	0.285340000000001	241	213	22.27862	22.56396	0.530837004405286	0.469162995594714	59	3	2	0	2	0	8	2	0	1	0	59	1	0	0	3	2	0	1	0	0	0	0	0	0	0	0	1.4142135623731	0	2.82842712474619	1	2
0159.AB10.26504.20190520.ST	13760	m26504	20190520	2019-05-20	18036	pre	-300	300	37.45	472	-0.150000000000006	300	172	37.45	37.3	0.635593220338983	0.364406779661017	65	3	2	0	0	0	8	8	1	1	1	65	0	0	0	3	2	0	0	1	1	1	0	0	0	0	0	0	0	2.82842712474619	1	8
0159.AB10.26504.20200903.ST	44904	m26504	20200903	2020-09-03	18508	post	172	172	37.3	472	-0.150000000000006	300	172	37.45	37.3	0.635593220338983	0.364406779661017	65	3	2	0	0	0	8	8	1	1	1	65	0	0	0	3	2	0	0	1	1	1	0	0	0	0	0	0	0	2.82842712474619	1	8
0159.AB10.26506.20190503.ST	8192	m26506	20190503	2019-05-03	18019	pre	-317	317	22.62	488	1.185	317	171	22.62	23.805	0.649590163934426	0.350409836065574	70	3	2	0	0	0	7	0	2	0	2	70	1	0	0	3	2	0	1	1	1	0	0	0	0	1	0	0	0	2.64575131106459	1	0
0159.AB10.26506.20200902.ST	15453	m26506	20200902	2020-09-02	18507	post	171	171	23.805	488	1.185	317	171	22.62	23.805	0.649590163934426	0.350409836065574	70	3	2	0	0	0	7	0	2	0	2	70	1	0	0	3	2	0	1	1	1	0	0	0	0	1	0	0	0	2.64575131106459	1	0
0159.AB10.26508.20190612.ST	8280	m26508	20190612	2019-06-12	18059	pre	-277	277	18.79	434	0.789999999999999	277	157	18.79	19.58	0.638248847926267	0.361751152073733	29	3	2	0	0	1	7	1	0	1	1	29	1	0	0	3	2	1	1	0	0	0	0	0	0	0	0	0	1	2.64575131106459	1	1
0159.AB10.26508.20200819.ST	8794	m26508	20200819	2020-08-19	18493	post	157	157	19.58	434	0.789999999999999	277	157	18.79	19.58	0.638248847926267	0.361751152073733	29	3	2	0	0	1	7	1	0	1	1	29	1	0	0	3	2	1	1	0	0	0	0	0	0	0	0	0	1	2.64575131106459	1	1
0159.AB10.26515.20190724.ST	6691	m26515	20190724	2019-07-24	18101	pre	-235	235	30.73	384	-1.03	235	149	30.73	29.7	0.611979166666667	0.388020833333333	NA	2	0	0	0	0	15	4	0	1	1	NA	1	0	0	2	0	0	0	0	0	0	0	0	0	0	0	0	0	3.87298334620742	0	4
0159.AB10.26515.20200811.ST	20716	m26515	20200811	2020-08-11	18485	post	149	149	29.7	384	-1.03	235	149	30.73	29.7	0.611979166666667	0.388020833333333	NA	2	0	0	0	0	15	4	0	1	1	NA	1	0	0	2	0	0	0	0	0	0	0	0	0	0	0	0	0	3.87298334620742	0	4
0159.AB10.26517.20190514.ST	20158	m26517	20190514	2019-05-14	18030	pre	-306	306	32.71857	470	-0.918569999999999	306	164	32.71857	31.8	0.651063829787234	0.348936170212766	NA	2	2	0	0	0	7	8	2	1	3	NA	NA	0	1	2	2	0	1	0	1	0	0	0	0	0	0	0	0	2.64575131106459	1	8
0159.AB10.26517.20200826.ST	25407	m26517	20200826	2020-08-26	18500	post	164	164	31.8	470	-0.918569999999999	306	164	32.71857	31.8	0.651063829787234	0.348936170212766	NA	2	2	0	0	0	7	8	2	1	3	NA	NA	0	1	2	2	0	1	0	1	0	0	0	0	0	0	0	0	2.64575131106459	1	8
0159.AB10.26590.20191018.ST	12237	m26590	20191018	2019-10-18	18187	pre	-149	149	34.43903	292	0.710969999999996	149	143	34.43903	35.15	0.51027397260274	0.48972602739726	72	2	3	8	7	5	8	7	0	1	3	72	1	0	0	2	3	1	0	1	0	0	0	0	0	0	2.82842712474619	2.64575131106459	2.23606797749979	2.82842712474619	0	7
0159.AB10.26590.20200805.ST	8762	m26590	20200805	2020-08-05	18479	post	143	143	35.15	292	0.710969999999996	149	143	34.43903	35.15	0.51027397260274	0.48972602739726	72	2	3	8	7	5	8	7	0	1	3	72	1	0	0	2	3	1	0	1	0	0	0	0	0	0	2.82842712474619	2.64575131106459	2.23606797749979	2.82842712474619	0	7
0159.AB10.26591.20191021.ST	25475	m26591	20191021	2019-10-21	18190	pre	-146	146	28.74286	298	-0.392859999999999	146	152	28.74286	28.35	0.48993288590604	0.51006711409396	52	3	2	0	0	0	8	4	0	1	3	52	1	0	0	3	2	0	1	0	0	0	0	1	0	1	0	0	0	2.82842712474619	1	4
0159.AB10.26591.20200814.ST	9721	m26591	20200814	2020-08-14	18488	post	152	152	28.35	298	-0.392859999999999	146	152	28.74286	28.35	0.48993288590604	0.51006711409396	52	3	2	0	0	0	8	4	0	1	3	52	1	0	0	3	2	0	1	0	0	0	0	1	0	1	0	0	0	2.82842712474619	1	4
0159.AB10.26607.20200127.ST	11956	m26607	20200127	2020-01-27	18288	pre	-48	48	23.90179	174	-0.362749999999998	48	126	23.90179	23.53904	0.275862068965517	0.724137931034483	81	5	3	0	0	0	11	2	0	0	0	81	1	0	0	5	3	0	1	0	0	0	0	0	0	1	0	0	0	3.3166247903554	1	2
0159.AB10.26607.20200719.ST	12993	m26607	20200719	2020-07-19	18462	post	126	126	23.53904	174	-0.362749999999998	48	126	23.90179	23.53904	0.275862068965517	0.724137931034483	81	5	3	0	0	0	11	2	0	0	0	81	1	0	0	5	3	0	1	0	0	0	0	0	0	1	0	0	0	3.3166247903554	1	2
0159.AB10.26614.20191208.ST	28310	m26614	20191208	2019-12-08	18238	pre	-98	98	34.44256	248	2.73295	98	150	34.44256	37.17551	0.395161290322581	0.604838709677419	58	2	1	0	0	0	11	3	3	4	3	58	1	0	0	2	1	0	0	0	0	0	0	1	0	0	0	0	0	3.3166247903554	1	3
0159.AB10.26614.20200812.ST	19158	m26614	20200812	2020-08-12	18486	post	150	150	37.17551	248	2.73295	98	150	34.44256	37.17551	0.395161290322581	0.604838709677419	58	2	1	0	0	0	11	3	3	4	3	58	1	0	0	2	1	0	0	0	0	0	0	1	0	0	0	0	0	3.3166247903554	1	3
0159.AB10.26631.20191021.ST	6675	m26631	20191021	2019-10-21	18190	pre	-146	146	44.98897	340	-0.238970000000002	146	194	44.98897	44.75	0.429411764705882	0.570588235294118	57	2	2	0	0	4	9	5	2	1	3	57	1	0	0	2	2	0	0	0	0	0	0	0	0	0	0	0	2	3	1	5
0159.AB10.26631.20200925.ST	5024	m26631	20200925	2020-09-25	18530	post	194	194	44.75	340	-0.238970000000002	146	194	44.98897	44.75	0.429411764705882	0.570588235294118	57	2	2	0	0	4	9	5	2	1	3	57	1	0	0	2	2	0	0	0	0	0	0	0	0	0	0	0	2	3	1	5
0159.AB10.26659.20200305.ST	7112	m26659	20200305	2020-03-05	18326	pre	-10	10	29.09	139	0	10	129	29.09	29.09	0.0719424460431655	0.928057553956835	58	3	2	0	0	0	8	8	0	1	0	58	0	0	0	3	2	0	1	1	0	0	0	0	0	1	0	0	0	2.82842712474619	1	8
0159.AB10.26659.20200722.ST	11173	m26659	20200722	2020-07-22	18465	post	129	129	29.09	139	0	10	129	29.09	29.09	0.0719424460431655	0.928057553956835	58	3	2	0	0	0	8	8	0	1	0	58	0	0	0	3	2	0	1	1	0	0	0	0	0	1	0	0	0	2.82842712474619	1	8
0159.AB10.26675.20200130.ST	30347	m26675	20200130	2020-01-30	18291	pre	-45	45	31.42753	173	-0.407530000000001	45	128	31.42753	31.02	0.260115606936416	0.739884393063584	63	3	2	2	1	0	7	5	0	2	1	63	0	0	0	3	2	0	1	0	0	0	0	0	0	0	1.4142135623731	1	0	2.64575131106459	1	5
0159.AB10.26675.20200721.ST	12428	m26675	20200721	2020-07-21	18464	post	128	128	31.02	173	-0.407530000000001	45	128	31.42753	31.02	0.260115606936416	0.739884393063584	63	3	2	2	1	0	7	5	0	2	1	63	0	0	0	3	2	0	1	0	0	0	0	0	0	0	1.4142135623731	1	0	2.64575131106459	1	5
0159.AB10.26768.20200809.ST	31931	m26768	20200809	2020-08-09	18483	post	147	147	38.26	NA	NA	NA	NA	NA	NA	NA	NA	NA	NA	NA	NA	NA	NA	NA	NA	NA	NA	NA	NA	NA	NA	NA	NA	NA	NA	NA	NA	NA	NA	NA	NA	NA	NA	NA	NA	NA	NA	NA	NA
0159.AB18.100015.20190205.ST	2135	m100015	20190205	2019-02-05	17932	pre	-404	404	24.26801	562	1.52199	404	158	24.26801	25.79	0.718861209964413	0.281138790035587	60	3	2	5	1	0	8	7	0	1	3	60	1	0	0	3	2	0	1	0	0	0	0	0	1	0	2.23606797749979	1	0	2.82842712474619	1	7
0159.AB18.100015.20200820.ST	16796	m100015	20200820	2020-08-20	18494	post	158	158	25.79	562	1.52199	404	158	24.26801	25.79	0.718861209964413	0.281138790035587	60	3	2	5	1	0	8	7	0	1	3	60	1	0	0	3	2	0	1	0	0	0	0	0	1	0	2.23606797749979	1	0	2.82842712474619	1	7
0159.AB18.100460.20181114.ST	5669	m100460	20181114	2018-11-14	17849	pre	-487	487	33.67	NA	NA	NA	NA	NA	NA	NA	NA	NA	NA	NA	NA	NA	NA	NA	NA	NA	NA	NA	NA	NA	NA	NA	NA	NA	NA	NA	NA	NA	NA	NA	NA	NA	NA	NA	NA	NA	NA	NA	NA
0159.AB18.100570.20180801.ST	20647	m100570	20180801	2018-08-01	17744	pre	-592	592	22.4	817	-0.349999999999998	592	225	22.4	22.05	0.724602203182375	0.275397796817625	70	3	2	6	0	0	8	1	0	1	1	70	0	0	0	3	2	0	1	0	0	1	0	0	0	1	2.44948974278318	0	0	2.82842712474619	1	1
0159.AB18.100570.20201026.ST	9537	m100570	20201026	2020-10-26	18561	post	225	225	22.05	817	-0.349999999999998	592	225	22.4	22.05	0.724602203182375	0.275397796817625	70	3	2	6	0	0	8	1	0	1	1	70	0	0	0	3	2	0	1	0	0	1	0	0	0	1	2.44948974278318	0	0	2.82842712474619	1	1
0159.AB18.100610.20180917.ST	13233	m100610	20180917	2018-09-17	17791	pre	-545	545	35.44957	714	-3.33906	545	169	35.44957	32.11051	0.763305322128851	0.236694677871148	69	2	4	0	0	0	7	1	1	2	0	69	0	0	0	2	4	0	0	1	0	0	1	0	0	0	0	0	0	2.64575131106459	0	1
0159.AB18.100610.20200831.ST	22690	m100610	20200831	2020-08-31	18505	post	169	169	32.11051	714	-3.33906	545	169	35.44957	32.11051	0.763305322128851	0.236694677871148	69	2	4	0	0	0	7	1	1	2	0	69	0	0	0	2	4	0	0	1	0	0	1	0	0	0	0	0	0	2.64575131106459	0	1
0159.AB18.100623.20180723.ST	7896	m100623	20180723	2018-07-23	17735	pre	-601	601	25.58	741	0.69923	601	140	25.58	26.27923	0.811066126855601	0.188933873144399	NA	NA	NA	NA	NA	NA	NA	NA	NA	NA	NA	NA	NA	NA	NA	NA	NA	NA	NA	NA	NA	NA	NA	NA	NA	NA	NA	NA	NA	NA	NA	NA
0159.AB18.100623.20200802.ST	4392	m100623	20200802	2020-08-02	18476	post	140	140	26.27923	741	0.69923	601	140	25.58	26.27923	0.811066126855601	0.188933873144399	NA	NA	NA	NA	NA	NA	NA	NA	NA	NA	NA	NA	NA	NA	NA	NA	NA	NA	NA	NA	NA	NA	NA	NA	NA	NA	NA	NA	NA	NA	NA	NA
0159.AB18.100634.20180705.ST	5142	m100634	20180705	2018-07-05	17717	pre	-619	619	31.49362	760	-1.69362	619	141	31.49362	29.8	0.814473684210526	0.185526315789474	NA	NA	NA	NA	NA	NA	NA	NA	NA	NA	NA	NA	NA	NA	NA	NA	NA	NA	NA	NA	NA	NA	NA	NA	NA	NA	NA	NA	NA	NA	NA	NA
0159.AB18.100634.20200803.ST	16009	m100634	20200803	2020-08-03	18477	post	141	141	29.8	760	-1.69362	619	141	31.49362	29.8	0.814473684210526	0.185526315789474	NA	NA	NA	NA	NA	NA	NA	NA	NA	NA	NA	NA	NA	NA	NA	NA	NA	NA	NA	NA	NA	NA	NA	NA	NA	NA	NA	NA	NA	NA	NA	NA
0159.AB18.100802.20190911.ST	10865	m100802	20190911	2019-09-11	18150	pre	-186	186	23.22975	338	0.260249999999999	186	152	23.22975	23.49	0.550295857988166	0.449704142011834	47	3	2	0	0	0	7	5	0	3	2	47	1	0	0	3	2	0	1	0	0	0	0	0	0	0	0	0	0	2.64575131106459	1	5
0159.AB18.100814.20181129.ST	28191	m100814	20181129	2018-11-29	17864	pre	-472	472	25.24	619	0	472	147	25.24	25.24	0.762520193861066	0.237479806138934	74	3	3	0	7	2	14	5	0	1	3	74	0	0	0	3	3	1	0	0	0	0	0	0	0	0	0	2.64575131106459	1.4142135623731	3.74165738677394	0	5
0159.AB18.100814.20200809.ST	17286	m100814	20200809	2020-08-09	18483	post	147	147	25.24	619	0	472	147	25.24	25.24	0.762520193861066	0.237479806138934	74	3	3	0	7	2	14	5	0	1	3	74	0	0	0	3	3	1	0	0	0	0	0	0	0	0	0	2.64575131106459	1.4142135623731	3.74165738677394	0	5
0159.AB18.100819.20180814.ST	9293	m100819	20180814	2018-08-14	17757	pre	-579	579	34.65438	723	0.645619999999994	579	144	34.65438	35.3	0.800829875518672	0.199170124481328	72	1	3	0	2	2	9	8	0	1	0	72	0	0	0	1	3	0	0	1	0	0	0	1	0	1	0	1.4142135623731	1.4142135623731	3	1	8
0159.AB18.100819.20200806.ST	3337	m100819	20200806	2020-08-06	18480	post	144	144	35.3	723	0.645619999999994	579	144	34.65438	35.3	0.800829875518672	0.199170124481328	72	1	3	0	2	2	9	8	0	1	0	72	0	0	0	1	3	0	0	1	0	0	0	1	0	1	0	1.4142135623731	1.4142135623731	3	1	8
0159.AB18.100825.20181205.ST	5326	m100825	20181205	2018-12-05	17870	pre	-466	466	30.71962	653	-0.0888799999999996	466	187	30.71962	30.63074	0.713629402756508	0.286370597243492	77	3	3	0	7	5	11	1	0	0	1	77	0	0	0	3	3	0	1	1	1	0	0	0	0	1	0	2.64575131106459	2.23606797749979	3.3166247903554	1	1
0159.AB18.100825.20200918.ST	13576	m100825	20200918	2020-09-18	18523	post	187	187	30.63074	653	-0.0888799999999996	466	187	30.71962	30.63074	0.713629402756508	0.286370597243492	77	3	3	0	7	5	11	1	0	0	1	77	0	0	0	3	3	0	1	1	1	0	0	0	0	1	0	2.64575131106459	2.23606797749979	3.3166247903554	1	1
0159.AB18.100835.20190130.ST	23430	m100835	20190130	2019-01-30	17926	pre	-410	410	29.9	613	0	410	203	29.9	29.9	0.66884176182708	0.33115823817292	52	4	2	0	0	0	7	1	NA	3	2	52	0	0	0	4	2	0	1	0	0	0	0	0	0	0	0	0	0	2.64575131106459	1	1
0159.AB18.100835.20201004.ST	16695	m100835	20201004	2020-10-04	18539	post	203	203	29.9	613	0	410	203	29.9	29.9	0.66884176182708	0.33115823817292	52	4	2	0	0	0	7	1	NA	3	2	52	0	0	0	4	2	0	1	0	0	0	0	0	0	0	0	0	0	2.64575131106459	1	1
0159.AB18.100861.20181130.ST	7181	m100861	20181130	2018-11-30	17865	pre	-471	471	27.60403	648	-1.11454	471	177	27.60403	26.48949	0.726851851851852	0.273148148148148	77	1	4	0	0	0	7	6	0	1	0	77	0	0	0	1	4	0	1	1	0	0	0	0	0	1	0	0	0	2.64575131106459	1	6
0159.AB18.100861.20200908.ST	10184	m100861	20200908	2020-09-08	18513	post	177	177	26.48949	648	-1.11454	471	177	27.60403	26.48949	0.726851851851852	0.273148148148148	77	1	4	0	0	0	7	6	0	1	0	77	0	0	0	1	4	0	1	1	0	0	0	0	0	1	0	0	0	2.64575131106459	1	6
0159.AB18.100873.20181126.ST	5585	m100873	20181126	2018-11-26	17861	pre	-475	475	26.11407	658	-0.544070000000001	475	183	26.11407	25.57	0.721884498480243	0.278115501519757	68	4	3	0	4	4	14	4	0	1	3	68	0	0	0	4	3	0	1	0	0	0	0	0	0	1	0	2	2	3.74165738677394	1	4
0159.AB18.100873.20200914.ST	17462	m100873	20200914	2020-09-14	18519	post	183	183	25.57	658	-0.544070000000001	475	183	26.11407	25.57	0.721884498480243	0.278115501519757	68	4	3	0	4	4	14	4	0	1	3	68	0	0	0	4	3	0	1	0	0	0	0	0	0	1	0	2	2	3.74165738677394	1	4
0159.AB18.100983.20190227.ST	5026	m100983	20190227	2019-02-27	17954	pre	-382	382	22.99864	554	-0.938170000000003	382	172	22.99864	22.06047	0.689530685920578	0.310469314079422	NA	NA	NA	NA	NA	NA	NA	NA	NA	NA	NA	NA	NA	NA	NA	NA	NA	NA	NA	NA	NA	NA	NA	NA	NA	NA	NA	NA	NA	NA	NA	NA
0159.AB18.100983.20200903.ST	10304	m100983	20200903	2020-09-03	18508	post	172	172	22.06047	554	-0.938170000000003	382	172	22.99864	22.06047	0.689530685920578	0.310469314079422	NA	NA	NA	NA	NA	NA	NA	NA	NA	NA	NA	NA	NA	NA	NA	NA	NA	NA	NA	NA	NA	NA	NA	NA	NA	NA	NA	NA	NA	NA	NA	NA
0159.AB18.100989.20181101.ST	7019	m100989	20181101	2018-11-01	17836	pre	-500	500	30.13	709	0	500	209	30.13	30.13	0.705218617771509	0.294781382228491	63	4	3	2	0	0	9	5	0	1	1	63	0	0	0	4	3	NA	1	1	0	0	0	0	0	0	1.4142135623731	0	0	3	1	5
0159.AB18.100989.20201010.ST	7389	m100989	20201010	2020-10-10	18545	post	209	209	30.13	709	0	500	209	30.13	30.13	0.705218617771509	0.294781382228491	63	4	3	2	0	0	9	5	0	1	1	63	0	0	0	4	3	NA	1	1	0	0	0	0	0	0	1.4142135623731	0	0	3	1	5
0159.AB18.101080.20190909.ST	30848	m101080	20190909	2019-09-09	18148	pre	-188	188	30.6162	327	3.02635	188	139	30.6162	33.64255	0.574923547400612	0.425076452599388	70	5	2	0	1	1	7	2	0	1	0	70	0	0	0	5	2	0	1	1	0	0	0	0	0	0	0	1	1	2.64575131106459	1	2
0159.AB18.101080.20200801.ST	12349	m101080	20200801	2020-08-01	18475	post	139	139	33.64255	327	3.02635	188	139	30.6162	33.64255	0.574923547400612	0.425076452599388	70	5	2	0	1	1	7	2	0	1	0	70	0	0	0	5	2	0	1	1	0	0	0	0	0	0	0	1	1	2.64575131106459	1	2
0159.AB18.101632.20180515.ST	7353	m101632	20180515	2018-05-15	17666	pre	-670	670	24.33	811	0	670	141	24.33	24.33	0.826140567200986	0.173859432799014	74	4	4	0	1	2	15	7	0	2	1	74	0	0	0	4	4	0	1	1	0	0	0	0	0	1	0	1	1.4142135623731	3.87298334620742	1	7
0159.AB18.101632.20200803.ST	4434	m101632	20200803	2020-08-03	18477	post	141	141	24.33	811	0	670	141	24.33	24.33	0.826140567200986	0.173859432799014	74	4	4	0	1	2	15	7	0	2	1	74	0	0	0	4	4	0	1	1	0	0	0	0	0	1	0	1	1.4142135623731	3.87298334620742	1	7
0159.AB18.101695.20191012.ST	8951	m101695	20191012	2019-10-12	18181	pre	-155	155	25.60694	296	-0.0709400000000002	155	141	25.60694	25.536	0.523648648648649	0.476351351351351	81	1	2	0	0	0	7	6	0	1	0	81	1	0	0	1	2	0	1	1	0	0	0	0	0	0	0	0	0	2.64575131106459	1	6
0159.AB18.101695.20200803.ST	10454	m101695	20200803	2020-08-03	18477	post	141	141	25.536	296	-0.0709400000000002	155	141	25.60694	25.536	0.523648648648649	0.476351351351351	81	1	2	0	0	0	7	6	0	1	0	81	1	0	0	1	2	0	1	1	0	0	0	0	0	0	0	0	0	2.64575131106459	1	6
0159.AB18.101736.20191009.ST	10960	m101736	20191009	2019-10-09	18178	pre	-158	158	29.86475	298	1.39525	158	140	29.86475	31.26	0.530201342281879	0.469798657718121	78	2	2	0	4	1	14	1	0	1	0	78	1	0	0	2	2	0	1	1	0	0	0	0	0	0	0	2	1	3.74165738677394	0	1
0159.AB18.101736.20200802.ST	17193	m101736	20200802	2020-08-02	18476	post	140	140	31.26	298	1.39525	158	140	29.86475	31.26	0.530201342281879	0.469798657718121	78	2	2	0	4	1	14	1	0	1	0	78	1	0	0	2	2	0	1	1	0	0	0	0	0	0	0	2	1	3.74165738677394	0	1
0159.AB18.103126.20181010.ST	3652	m103126	20181010	2018-10-10	17814	pre	-522	522	37.70562	751	-9.57562	522	229	37.70562	28.13	0.695073235685752	0.304926764314248	NA	NA	NA	NA	NA	NA	NA	NA	NA	NA	NA	NA	NA	NA	NA	NA	NA	NA	NA	NA	NA	NA	NA	NA	NA	NA	NA	NA	NA	NA	NA	NA
0159.AB18.103126.20201030.ST	8147	m103126	20201030	2020-10-30	18565	post	229	229	28.13	751	-9.57562	522	229	37.70562	28.13	0.695073235685752	0.304926764314248	NA	NA	NA	NA	NA	NA	NA	NA	NA	NA	NA	NA	NA	NA	NA	NA	NA	NA	NA	NA	NA	NA	NA	NA	NA	NA	NA	NA	NA	NA	NA	NA
0159.AB18.105120.20191011.ST	17311	m105120	20191011	2019-10-11	18180	pre	-156	156	29.8413	299	0.30453	156	143	29.8413	30.14583	0.521739130434783	0.478260869565217	77	1	2	0	2	3	7	5	1	0	1	77	1	0	0	1	2	0	1	1	1	0	0	0	0	0	0	1.4142135623731	1.73205080756888	2.64575131106459	1	5
0159.AB18.105120.20200805.ST	7354	m105120	20200805	2020-08-05	18479	post	143	143	30.14583	299	0.30453	156	143	29.8413	30.14583	0.521739130434783	0.478260869565217	77	1	2	0	2	3	7	5	1	0	1	77	1	0	0	1	2	0	1	1	1	0	0	0	0	0	0	1.4142135623731	1.73205080756888	2.64575131106459	1	5
0159.AB18.26083.20180705.ST	21018	m26083	20180705	2018-07-05	17717	pre	-619	619	30.9907	848	-0.250700000000002	619	229	30.9907	30.74	0.729952830188679	0.270047169811321	61	2	2	0	0	1	14	1	0	1	0	61	0	0	0	2	2	NA	1	0	0	1	0	0	0	0	0	0	1	3.74165738677394	1	1
0159.AB18.26083.20201030.ST	12085	m26083	20201030	2020-10-30	18565	post	229	229	30.74	848	-0.250700000000002	619	229	30.9907	30.74	0.729952830188679	0.270047169811321	61	2	2	0	0	1	14	1	0	1	0	61	0	0	0	2	2	NA	1	0	0	1	0	0	0	0	0	0	1	3.74165738677394	1	1
0159.AB18.26232.20180925.ST	14318	m26232	20180925	2018-09-25	17799	pre	-537	537	25.40351	729	-1.78351	537	192	25.40351	23.62	0.736625514403292	0.263374485596708	84	0	1	0	0	0	7	0	0	1	0	84	1	0	0	0	1	0	0	1	1	0	0	0	0	0	0	0	0	2.64575131106459	0	0
0159.AB18.26232.20200923.ST	21245	m26232	20200923	2020-09-23	18528	post	192	192	23.62	729	-1.78351	537	192	25.40351	23.62	0.736625514403292	0.263374485596708	84	0	1	0	0	0	7	0	0	1	0	84	1	0	0	0	1	0	0	1	1	0	0	0	0	0	0	0	0	2.64575131106459	0	0
0159.AB18.26242.20181102.ST	21584	m26242	20181102	2018-11-02	17837	pre	-499	499	42.29324	701	-5.59132	499	202	42.29324	36.70192	0.711840228245364	0.288159771754636	63	4	1	0	0	9	22	6	2	1	0	63	0	0	0	4	1	0	1	1	0	1	0	0	0	0	0	0	3	4.69041575982343	1	6
0159.AB18.26242.20201003.ST	3369	m26242	20201003	2020-10-03	18538	post	202	202	36.70192	701	-5.59132	499	202	42.29324	36.70192	0.711840228245364	0.288159771754636	63	4	1	0	0	9	22	6	2	1	0	63	0	0	0	4	1	0	1	1	0	1	0	0	0	0	0	0	3	4.69041575982343	1	6
0159.AB18.26306.20181116.ST	7771	m26306	20181116	2018-11-16	17851	pre	-485	485	23.13	657	-0.656739999999999	485	172	23.13	22.47326	0.73820395738204	0.26179604261796	45	3	3	0	0	0	9	5	0	4	2	45	1	0	0	3	3	0	1	0	0	0	0	0	0	0	0	0	0	3	1	5
0159.AB18.26306.20200903.ST	10254	m26306	20200903	2020-09-03	18508	post	172	172	22.47326	657	-0.656739999999999	485	172	23.13	22.47326	0.73820395738204	0.26179604261796	45	3	3	0	0	0	9	5	0	4	2	45	1	0	0	3	3	0	1	0	0	0	0	0	0	0	0	0	0	3	1	5
0159.AB18.26323.20190102.ST	6469	m26323	20190102	2019-01-02	17898	pre	-438	438	20.32086	629	0.709140000000001	438	191	20.32086	21.03	0.696343402225755	0.303656597774245	71	3	1	0	6	7	10	2	0	1	1	71	NA	0	0	3	1	0	1	0	0	0	0	1	1	1	0	2.44948974278318	2.64575131106459	3.16227766016838	1	2
0159.AB18.26323.20200922.ST	15279	m26323	20200922	2020-09-22	18527	post	191	191	21.03	629	0.709140000000001	438	191	20.32086	21.03	0.696343402225755	0.303656597774245	71	3	1	0	6	7	10	2	0	1	1	71	NA	0	0	3	1	0	1	0	0	0	0	1	1	1	0	2.44948974278318	2.64575131106459	3.16227766016838	1	2
0159.AB18.26458.20190312.ST	10034	m26458	20190312	2019-03-12	17967	pre	-369	369	28.38674	533	0.27495	369	164	28.38674	28.66169	0.692307692307692	0.307692307692308	67	4	3	0	0	0	7	6	0	1	0	67	0	0	0	4	3	0	1	1	0	0	0	0	0	0	0	0	0	2.64575131106459	1	6
0159.AB18.26458.20200826.ST	13557	m26458	20200826	2020-08-26	18500	post	164	164	28.66169	533	0.27495	369	164	28.38674	28.66169	0.692307692307692	0.307692307692308	67	4	3	0	0	0	7	6	0	1	0	67	0	0	0	4	3	0	1	1	0	0	0	0	0	0	0	0	0	2.64575131106459	1	6
0159.AB18.26468.20200814.ST	9903	m26468	20200814	2020-08-14	18488	post	152	152	25	NA	NA	NA	NA	NA	NA	NA	NA	68	4	2	0	0	0	8	7	0	1	0	68	1	0	0	4	2	0	1	1	0	0	0	0	1	0	0	0	0	2.82842712474619	1	7
0159.AB18.26497.20190718.ST	9676	m26497	20190718	2019-07-18	18095	pre	-241	241	22.27862	454	0.285340000000001	241	213	22.27862	22.56396	0.530837004405286	0.469162995594714	59	3	2	0	2	0	8	2	0	1	0	59	1	0	0	3	2	0	1	0	0	0	0	0	0	0	0	1.4142135623731	0	2.82842712474619	1	2
0159.AB18.26530.20190724.ST	6357	m26530	20190724	2019-07-24	18101	pre	-235	235	26.18065	379	1.32322	235	144	26.18065	27.50387	0.620052770448549	0.379947229551451	63	3	3	0	1	2	11	2	0	1	0	63	0	0	0	3	3	0	1	0	0	0	0	0	0	0	0	1	1.4142135623731	3.3166247903554	1	2
0159.AB18.26530.20200806.ST	13749	m26530	20200806	2020-08-06	18480	post	144	144	27.50387	379	1.32322	235	144	26.18065	27.50387	0.620052770448549	0.379947229551451	63	3	3	0	1	2	11	2	0	1	0	63	0	0	0	3	3	0	1	0	0	0	0	0	0	0	0	1	1.4142135623731	3.3166247903554	1	2
0159.AB18.26541.20190911.ST	10459	m26541	20190911	2019-09-11	18150	pre	-186	186	23.76846	337	1.21939	186	151	23.76846	24.98785	0.551928783382789	0.448071216617211	63	2	2	2	3	1	11	5	0	2	2	63	1	0	0	2	2	1	0	1	1	0	1	0	0	NA	1.4142135623731	1.73205080756888	1	3.3166247903554	0	5
0159.AB18.26541.20200813.ST	10390	m26541	20200813	2020-08-13	18487	post	151	151	24.98785	337	1.21939	186	151	23.76846	24.98785	0.551928783382789	0.448071216617211	63	2	2	2	3	1	11	5	0	2	2	63	1	0	0	2	2	1	0	1	1	0	1	0	0	NA	1.4142135623731	1.73205080756888	1	3.3166247903554	0	5
0159.AB18.26547.20190821.ST	6864	m26547	20190821	2019-08-21	18129	pre	-207	207	22.34667	347	0.138580000000001	207	140	22.34667	22.48525	0.596541786743516	0.403458213256484	70	3	3	3	0	0	7	6	0	1	1	70	1	0	0	3	3	0	1	1	0	0	0	0	0	0	1.73205080756888	0	0	2.64575131106459	1	6
0159.AB18.26547.20200802.ST	9229	m26547	20200802	2020-08-02	18476	post	140	140	22.48525	347	0.138580000000001	207	140	22.34667	22.48525	0.596541786743516	0.403458213256484	70	3	3	3	0	0	7	6	0	1	1	70	1	0	0	3	3	0	1	1	0	0	0	0	0	0	1.73205080756888	0	0	2.64575131106459	1	6
0159.AB18.26560.20191009.ST	6842	m26560	20191009	2019-10-09	18178	pre	-158	158	33.72394	300	-0.139949999999999	158	142	33.72394	33.58399	0.526666666666667	0.473333333333333	77	1	2	2	6	3	10	1	3	0	0	77	1	0	0	1	2	0	0	1	1	0	0	0	0	0	1.4142135623731	2.44948974278318	1.73205080756888	3.16227766016838	0	1
0159.AB18.26560.20200804.ST	16028	m26560	20200804	2020-08-04	18478	post	142	142	33.58399	300	-0.139949999999999	158	142	33.72394	33.58399	0.526666666666667	0.473333333333333	77	1	2	2	6	3	10	1	3	0	0	77	1	0	0	1	2	0	0	1	1	0	0	0	0	0	1.4142135623731	2.44948974278318	1.73205080756888	3.16227766016838	0	1
0159.AB18.26573.20200221.ST	9099	m26573	20200221	2020-02-21	18313	pre	-23	23	28.43	165	0	23	142	28.43	28.43	0.139393939393939	0.860606060606061	71	3	3	0	0	0	8	2	0	1	0	71	0	0	0	3	3	0	1	1	0	0	0	0	0	1	0	0	0	2.82842712474619	1	2
0159.AB18.26573.20200804.ST	23838	m26573	20200804	2020-08-04	18478	post	142	142	28.43	165	0	23	142	28.43	28.43	0.139393939393939	0.860606060606061	71	3	3	0	0	0	8	2	0	1	0	71	0	0	0	3	3	0	1	1	0	0	0	0	0	1	0	0	0	2.82842712474619	1	2
0159.AB18.26577.20191216.ST	32758	m26577	20191216	2019-12-16	18246	pre	-90	90	19.112	227	0.0761800000000008	90	137	19.112	19.18818	0.39647577092511	0.60352422907489	70	2	3	0	0	0	7	8	2	1	0	70	1	0	0	2	3	1	1	0	0	0	0	0	0	0	0	0	0	2.64575131106459	1	8
0159.AB18.26577.20200730.ST	16895	m26577	20200730	2020-07-30	18473	post	137	137	19.18818	227	0.0761800000000008	90	137	19.112	19.18818	0.39647577092511	0.60352422907489	70	2	3	0	0	0	7	8	2	1	0	70	1	0	0	2	3	1	1	0	0	0	0	0	0	0	0	0	0	2.64575131106459	1	8
0159.AB18.26578.20200125.ST	32839	m26578	20200125	2020-01-25	18286	pre	-50	50	38.118	208	-0.208000000000006	50	158	38.118	37.91	0.240384615384615	0.759615384615385	63	1	2	1	0	2	15	4	1	0	0	63	1	0	0	1	2	0	0	1	1	0	0	0	0	0	1	0	1.4142135623731	3.87298334620742	0	4
0159.AB18.26578.20200820.ST	7283	m26578	20200820	2020-08-20	18494	post	158	158	37.91	208	-0.208000000000006	50	158	38.118	37.91	0.240384615384615	0.759615384615385	63	1	2	1	0	2	15	4	1	0	0	63	1	0	0	1	2	0	0	1	1	0	0	0	0	0	1	0	1.4142135623731	3.87298334620742	0	4
0159.AB18.26592.20191024.ST	11630	m26592	20191024	2019-10-24	18193	pre	-143	143	45.56961	305	-1.50961	143	162	45.56961	44.06	0.468852459016393	0.531147540983607	67	1	1	1	0	0	8	6	0	2	0	67	1	0	0	1	1	1	0	NA	0	0	1	0	0	1	1	0	0	2.82842712474619	0	6
0159.AB18.26592.20200824.ST	23588	m26592	20200824	2020-08-24	18498	post	162	162	44.06	305	-1.50961	143	162	45.56961	44.06	0.468852459016393	0.531147540983607	67	1	1	1	0	0	8	6	0	2	0	67	1	0	0	1	1	1	0	NA	0	0	1	0	0	1	1	0	0	2.82842712474619	0	6
0159.AB18.26596.20191015.ST	7379	m26596	20191015	2019-10-15	18184	pre	-152	152	38.63	301	0	152	149	38.63	38.63	0.504983388704319	0.495016611295681	53	2	3	0	0	0	10	5	0	3	0	53	0	0	0	2	3	1	0	0	0	0	1	0	0	0	0	0	0	3.16227766016838	0	5
0159.AB18.26596.20200811.ST	7974	m26596	20200811	2020-08-11	18485	post	149	149	38.63	301	0	152	149	38.63	38.63	0.504983388704319	0.495016611295681	53	2	3	0	0	0	10	5	0	3	0	53	0	0	0	2	3	1	0	0	0	0	1	0	0	0	0	0	0	3.16227766016838	0	5
0159.AB18.26598.20191121.ST	13815	m26598	20191121	2019-11-21	18221	pre	-115	115	27.47033	259	1.92446	115	144	27.47033	29.39479	0.444015444015444	0.555984555984556	55	3	2	0	0	0	8	2	0	1	3	55	1	0	0	3	2	0	1	1	0	0	0	0	0	0	0	0	0	2.82842712474619	1	2
0159.AB18.26598.20200806.ST	19360	m26598	20200806	2020-08-06	18480	post	144	144	29.39479	259	1.92446	115	144	27.47033	29.39479	0.444015444015444	0.555984555984556	55	3	2	0	0	0	8	2	0	1	3	55	1	0	0	3	2	0	1	1	0	0	0	0	0	0	0	0	0	2.82842712474619	1	2
0159.AB18.26599.20191212.ST	11136	m26599	20191212	2019-12-12	18242	pre	-94	94	23.53	302	0	94	208	23.53	23.53	0.311258278145695	0.688741721854305	31	3	4	0	0	0	7	1	0	4	3	31	1	0	0	3	4	1	1	0	0	0	1	0	0	0	0	0	0	2.64575131106459	1	1
0159.AB18.26599.20201009.ST	11023	m26599	20201009	2020-10-09	18544	post	208	208	23.53	302	0	94	208	23.53	23.53	0.311258278145695	0.688741721854305	31	3	4	0	0	0	7	1	0	4	3	31	1	0	0	3	4	1	1	0	0	0	1	0	0	0	0	0	0	2.64575131106459	1	1
0159.AB18.26605.20191203.ST	23281	m26605	20191203	2019-12-03	18233	pre	-103	103	27.12	258	0	103	155	27.12	27.12	0.39922480620155	0.60077519379845	64	1	1	0	4	0	7	3	0	1	0	64	1	0	0	1	1	0	1	1	0	0	1	0	1	1	0	2	0	2.64575131106459	1	3
0159.AB18.26605.20200817.ST	3989	m26605	20200817	2020-08-17	18491	post	155	155	27.12	258	0	103	155	27.12	27.12	0.39922480620155	0.60077519379845	64	1	1	0	4	0	7	3	0	1	0	64	1	0	0	1	1	0	1	1	0	0	1	0	1	1	0	2	0	2.64575131106459	1	3
0159.AB18.26617.20191204.ST	10780	m26617	20191204	2019-12-04	18234	pre	-102	102	30.13	242	0.16	102	140	30.13	30.29	0.421487603305785	0.578512396694215	56	4	4	0	1	2	7	2	0	4	1	56	0	0	0	4	4	0	1	0	0	1	0	0	0	0	0	1	1.4142135623731	2.64575131106459	1	2
0159.AB18.26617.20200802.ST	11611	m26617	20200802	2020-08-02	18476	post	140	140	30.29	242	0.16	102	140	30.13	30.29	0.421487603305785	0.578512396694215	56	4	4	0	1	2	7	2	0	4	1	56	0	0	0	4	4	0	1	0	0	1	0	0	0	0	0	1	1.4142135623731	2.64575131106459	1	2
0159.AB18.26619.20191219.ST	9426	m26619	20191219	2019-12-19	18249	pre	-87	87	21.23	216	-0.477969999999999	87	129	21.23	20.75203	0.402777777777778	0.597222222222222	51	4	3	0	1	0	7	9	0	3	0	51	1	0	1	4	3	0	1	0	0	0	0	0	0	0	0	1	0	2.64575131106459	1	9
0159.AB18.26619.20200722.ST	14229	m26619	20200722	2020-07-22	18465	post	129	129	20.75203	216	-0.477969999999999	87	129	21.23	20.75203	0.402777777777778	0.597222222222222	51	4	3	0	1	0	7	9	0	3	0	51	1	0	1	4	3	0	1	0	0	0	0	0	0	0	0	1	0	2.64575131106459	1	9
0159.AB18.26632.20191004.ST	7816	m26632	20191004	2019-10-04	18173	pre	-163	163	32.08769	318	-1.28423	163	155	32.08769	30.80346	0.512578616352201	0.487421383647799	65	1	3	0	0	0	18	2	0	2	0	65	1	0	0	1	3	0	0	1	0	0	0	0	0	0	0	0	0	4.24264068711928	0	2
0159.AB18.26632.20200817.ST	12462	m26632	20200817	2020-08-17	18491	post	155	155	30.80346	318	-1.28423	163	155	32.08769	30.80346	0.512578616352201	0.487421383647799	65	1	3	0	0	0	18	2	0	2	0	65	1	0	0	1	3	0	0	1	0	0	0	0	0	0	0	0	0	4.24264068711928	0	2
0159.AB18.26656.20200225.ST	7443	m26656	20200225	2020-02-25	18317	pre	-19	19	31.60432	238	-1.76432	19	219	31.60432	29.84	0.0798319327731092	0.920168067226891	71	2	3	1	0	0	11	2	0	2	0	71	0	1	1	2	3	0	0	1	0	1	0	0	0	1	1	0	0	3.3166247903554	1	2
0159.AB18.26656.20201020.ST	16822	m26656	20201020	2020-10-20	18555	post	219	219	29.84	238	-1.76432	19	219	31.60432	29.84	0.0798319327731092	0.920168067226891	71	2	3	1	0	0	11	2	0	2	0	71	0	1	1	2	3	0	0	1	0	1	0	0	0	1	1	0	0	3.3166247903554	1	2
0159.AB18.26662.20200221.ST	28637	m26662	20200221	2020-02-21	18313	pre	-23	23	NA	159	NA	23	136	NA	NA	0.144654088050314	0.855345911949686	67	4	4	0	0	0	7	5	0	3	0	67	1	0	0	4	4	0	1	0	0	0	0	0	0	0	0	0	0	2.64575131106459	1	5
0159.AB18.26662.20200729.ST	16753	m26662	20200729	2020-07-29	18472	post	136	136	NA	159	NA	23	136	NA	NA	0.144654088050314	0.855345911949686	67	4	4	0	0	0	7	5	0	3	0	67	1	0	0	4	4	0	1	0	0	0	0	0	0	0	0	0	0	2.64575131106459	1	5
0159.AB18.26667.20200220.ST	9447	m26667	20200220	2020-02-20	18312	pre	-24	24	32.24	151	0.710000000000001	24	127	32.24	32.95	0.158940397350993	0.841059602649007	66	2	2	0	1	3	14	6	0	1	1	66	1	0	0	2	2	0	1	0	1	1	0	0	1	1	0	1	1.73205080756888	3.74165738677394	0	6
0159.AB18.26667.20200720.ST	12213	m26667	20200720	2020-07-20	18463	post	127	127	32.95	151	0.710000000000001	24	127	32.24	32.95	0.158940397350993	0.841059602649007	66	2	2	0	1	3	14	6	0	1	1	66	1	0	0	2	2	0	1	0	1	1	0	0	1	1	0	1	1.73205080756888	3.74165738677394	0	6
0159.AB18.26669.20200201.ST	7444	m26669	20200201	2020-02-01	18293	pre	-43	43	20.41143	187	-0.65793	43	144	20.41143	19.7535	0.229946524064171	0.770053475935829	79	4	3	0	1	1	15	2	0	0	0	79	1	0	1	4	3	1	1	1	1	0	0	0	0	0	0	1	1	3.87298334620742	1	2
0159.AB18.26669.20200806.ST	16002	m26669	20200806	2020-08-06	18480	post	144	144	19.7535	187	-0.65793	43	144	20.41143	19.7535	0.229946524064171	0.770053475935829	79	4	3	0	1	1	15	2	0	0	0	79	1	0	1	4	3	1	1	1	1	0	0	0	0	0	0	1	1	3.87298334620742	1	2
0159.AB18.26718.20200909.ST	24116	m26718	20200909	2020-09-09	18514	post	178	178	35.7	NA	NA	NA	NA	NA	NA	NA	NA	NA	NA	NA	NA	NA	NA	NA	NA	NA	NA	NA	NA	NA	NA	NA	NA	NA	NA	NA	NA	NA	NA	NA	NA	NA	NA	NA	NA	NA	NA	NA	NA
0159.AB18.30200.20181205.ST	5250	m30200	20181205	2018-12-05	17870	pre	-466	466	32.92246	643	4.01726	466	177	32.92246	36.93972	0.724727838258165	0.275272161741835	56	2	2	4	0	4	7	4	0	0	0	56	0	0	0	2	2	0	0	1	1	0	0	0	0	1	2	0	2	2.64575131106459	0	4
0159.AB18.30200.20200908.ST	3834	m30200	20200908	2020-09-08	18513	post	177	177	36.93972	643	4.01726	466	177	32.92246	36.93972	0.724727838258165	0.275272161741835	56	2	2	4	0	4	7	4	0	0	0	56	0	0	0	2	2	0	0	1	1	0	0	0	0	1	2	0	2	2.64575131106459	0	4
0159.AB18.30379.20191011.ST	39901	m30379	20191011	2019-10-11	18180	pre	-156	156	24.79	298	0	156	142	24.79	24.79	0.523489932885906	0.476510067114094	63	2	2	0	0	0	8	6	0	1	2	63	1	0	0	2	2	0	1	0	0	0	0	0	0	1	0	0	0	2.82842712474619	1	6
0159.AB18.30379.20200804.ST	18793	m30379	20200804	2020-08-04	18478	post	142	142	24.79	298	0	156	142	24.79	24.79	0.523489932885906	0.476510067114094	63	2	2	0	0	0	8	6	0	1	2	63	1	0	0	2	2	0	1	0	0	0	0	0	0	1	0	0	0	2.82842712474619	1	6
0159.AB35.26207.20190211.ST	7855	m26207	20190211	2019-02-11	17938	pre	-398	398	23.01963	585	0.0919600000000003	398	187	23.01963	23.11159	0.68034188034188	0.31965811965812	51	3	4	0	0	0	8	1	0	0	1	51	1	0	0	3	4	0	1	0	0	0	0	0	0	0	0	0	0	2.82842712474619	1	1
0159.AB35.26207.20200918.ST	15128	m26207	20200918	2020-09-18	18523	post	187	187	23.11159	585	0.0919600000000003	398	187	23.01963	23.11159	0.68034188034188	0.31965811965812	51	3	4	0	0	0	8	1	0	0	1	51	1	0	0	3	4	0	1	0	0	0	0	0	0	0	0	0	0	2.82842712474619	1	1
0159.AB35.26382.20200827.ST	19753	m26382	20200827	2020-08-27	18501	post	165	165	NA	NA	NA	NA	NA	NA	NA	NA	NA	63	3	2	0	0	0	7	8	1	1	0	63	1	0	0	3	2	0	1	1	0	0	0	0	0	0	0	0	0	2.64575131106459	1	8
0159.AB35.26466.20190705.ST	16321	m26466	20190705	2019-07-05	18082	pre	-254	254	23.56	410	0	254	156	23.56	23.56	0.619512195121951	0.380487804878049	59	4	3	0	0	2	11	5	0	1	2	59	1	0	0	4	3	0	1	0	0	0	0	0	0	0	0	0	1.4142135623731	3.3166247903554	1	5
0159.AB35.26466.20200818.ST	8424	m26466	20200818	2020-08-18	18492	post	156	156	23.56	410	0	254	156	23.56	23.56	0.619512195121951	0.380487804878049	59	4	3	0	0	2	11	5	0	1	2	59	1	0	0	4	3	0	1	0	0	0	0	0	0	0	0	0	1.4142135623731	3.3166247903554	1	5
0159.AC15.76002.20190419.ST	9662	m76002	20190419	2019-04-19	18005	pre	-331	331	26.94351	458	1.12588	331	127	26.94351	28.06939	0.722707423580786	0.277292576419214	42	5	2	2	15	12	13	11	2	3	1	42	1	0	0	5	2	NA	1	0	0	0	0	0	0	0	1.4142135623731	3.87298334620742	3.46410161513775	3.60555127546399	1	11
0159.AC15.76002.20200720.ST	2556	m76002	20200720	2020-07-20	18463	post	127	127	28.06939	458	1.12588	331	127	26.94351	28.06939	0.722707423580786	0.277292576419214	42	5	2	2	15	12	13	11	2	3	1	42	1	0	0	5	2	NA	1	0	0	0	0	0	0	0	1.4142135623731	3.87298334620742	3.46410161513775	3.60555127546399	1	11
0159.AC15.76041.20190825.ST	8417	m76041	20190825	2019-08-25	18133	pre	-203	203	17.36	325	0	203	122	17.36	17.36	0.624615384615385	0.375384615384615	10	NA	2	1	2	0	8	0	0	3	0	10	0	0	0	NA	2	1	1	0	0	0	1	0	0	NA	1	1.4142135623731	0	2.82842712474619	1	0
0159.AC15.76041.20200715.ST	22658	m76041	20200715	2020-07-15	18458	post	122	122	17.36	325	0	203	122	17.36	17.36	0.624615384615385	0.375384615384615	10	NA	2	1	2	0	8	0	0	3	0	10	0	0	0	NA	2	1	1	0	0	0	1	0	0	NA	1	1.4142135623731	0	2.82842712474619	1	0
0159.AC15.76049.20190323.ST	10503	m76049	20190323	2019-03-23	17978	pre	-358	358	16.52	483	0	358	125	16.52	16.52	0.74120082815735	0.25879917184265	15	1	4	10	0	0	0	3	0	4	1	15	1	0	0	1	4	0	1	0	0	0	0	0	0	0	3.16227766016838	0	0	0	1	3
0159.AC15.76049.20200718.ST	14255	m76049	20200718	2020-07-18	18461	post	125	125	16.52	483	0	358	125	16.52	16.52	0.74120082815735	0.25879917184265	15	1	4	10	0	0	0	3	0	4	1	15	1	0	0	1	4	0	1	0	0	0	0	0	0	0	3.16227766016838	0	0	0	1	3
0159.AK37.71010.20180324.ST	4015	m71010	20180324	2018-03-24	17614	pre	-722	722	23.37	844	-1.28	722	122	23.37	22.09	0.855450236966825	0.144549763033175	73	5	3	6	0	2	10	3	0	0	1	73	1	0	0	5	3	0	1	0	0	0	0	1	0	0	2.44948974278318	0	1.4142135623731	3.16227766016838	1	3
0159.AK37.71010.20200715.ST	13455	m71010	20200715	2020-07-15	18458	post	122	122	22.09	844	-1.28	722	122	23.37	22.09	0.855450236966825	0.144549763033175	73	5	3	6	0	2	10	3	0	0	1	73	1	0	0	5	3	0	1	0	0	0	0	1	0	0	2.44948974278318	0	1.4142135623731	3.16227766016838	1	3
0159.AK37.71011.20180526.ST	9841	m71011	20180526	2018-05-26	17677	pre	-659	659	20.26286	774	0.67211	659	115	20.26286	20.93497	0.851421188630491	0.148578811369509	56	4	4	0	0	0	7	3	0	3	3	56	1	0	0	4	4	0	1	0	0	0	0	1	0	0	0	0	0	2.64575131106459	1	3
0159.AK37.71011.20200708.ST	9728	m71011	20200708	2020-07-08	18451	post	115	115	20.93497	774	0.67211	659	115	20.26286	20.93497	0.851421188630491	0.148578811369509	56	4	4	0	0	0	7	3	0	3	3	56	1	0	0	4	4	0	1	0	0	0	0	1	0	0	0	0	0	2.64575131106459	1	3
0159.AK37.71022.20180922.ST	18940	m71022	20180922	2018-09-22	17796	pre	-540	540	32.35743	664	-1.65362	540	124	32.35743	30.70381	0.813253012048193	0.186746987951807	80	5	1	0	0	0	9	5	0	0	0	80	0	0	0	5	1	0	1	1	1	0	0	1	1	1	0	0	0	3	1	5
0159.AK37.71022.20200717.ST	8726	m71022	20200717	2020-07-17	18460	post	124	124	30.70381	664	-1.65362	540	124	32.35743	30.70381	0.813253012048193	0.186746987951807	80	5	1	0	0	0	9	5	0	0	0	80	0	0	0	5	1	0	1	1	1	0	0	1	1	1	0	0	0	3	1	5
0159.AK37.71023.20180813.ST	9391	m71023	20180813	2018-08-13	17756	pre	-580	580	30.79781	689	-1.73448	580	109	30.79781	29.06333	0.841799709724238	0.158200290275762	80	2	1	3	1	3	11	2	0	1	1	80	0	0	0	2	1	0	0	0	1	0	0	1	0	0	1.73205080756888	1	1.73205080756888	3.3166247903554	NA	2
0159.AK37.71023.20200702.ST	6797	m71023	20200702	2020-07-02	18445	post	109	109	29.06333	689	-1.73448	580	109	30.79781	29.06333	0.841799709724238	0.158200290275762	80	2	1	3	1	3	11	2	0	1	1	80	0	0	0	2	1	0	0	0	1	0	0	1	0	0	1.73205080756888	1	1.73205080756888	3.3166247903554	NA	2
0159.AK37.71037.20181003.ST	18329	m71037	20181003	2018-10-03	17807	pre	-529	529	32.43	663	2.23395	529	134	32.43	34.66395	0.79788838612368	0.20211161387632	53	0	3	0	1	0	7	11	0	4	0	53	1	0	1	0	3	0	0	0	0	0	0	0	0	1	0	1	0	2.64575131106459	0	11
0159.AK37.71037.20200727.ST	9692	m71037	20200727	2020-07-27	18470	post	134	134	34.66395	663	2.23395	529	134	32.43	34.66395	0.79788838612368	0.20211161387632	53	0	3	0	1	0	7	11	0	4	0	53	1	0	1	0	3	0	0	0	0	0	0	0	0	1	0	1	0	2.64575131106459	0	11
0159.AK37.71040.20181106.ST	15576	m71040	20181106	2018-11-06	17841	pre	-495	495	38.47465	628	-4.32559999999999	495	133	38.47465	34.14905	0.788216560509554	0.211783439490446	61	0	2	0	0	0	7	2	0	1	0	61	0	0	0	0	2	0	1	1	0	1	0	1	0	1	0	0	0	2.64575131106459	1	2
0159.AK37.71040.20200726.ST	1941	m71040	20200726	2020-07-26	18469	post	133	133	34.14905	628	-4.32559999999999	495	133	38.47465	34.14905	0.788216560509554	0.211783439490446	61	0	2	0	0	0	7	2	0	1	0	61	0	0	0	0	2	0	1	1	0	1	0	1	0	1	0	0	0	2.64575131106459	1	2
0159.AK37.71041.20181122.ST	35290	m71041	20181122	2018-11-22	17857	pre	-479	479	23.5725	609	1.1575	479	130	23.5725	24.73	0.786535303776683	0.213464696223317	66	1	2	0	1	3	12	9	0	2	0	66	1	0	0	1	2	0	1	1	0	0	0	1	0	1	0	1	1.73205080756888	3.46410161513775	1	9
0159.AK37.71041.20200723.ST	10492	m71041	20200723	2020-07-23	18466	post	130	130	24.73	609	1.1575	479	130	23.5725	24.73	0.786535303776683	0.213464696223317	66	1	2	0	1	3	12	9	0	2	0	66	1	0	0	1	2	0	1	1	0	0	0	1	0	1	0	1	1.73205080756888	3.46410161513775	1	9
0159.AK37.71048.20190125.ST	11479	m71048	20190125	2019-01-25	17921	pre	-415	415	23.83947	539	1.4699	415	124	23.83947	25.30937	0.769944341372913	0.230055658627087	71	2	3	0	1	0	8	2	0	1	0	71	0	0	0	2	3	0	1	0	0	0	0	1	0	1	0	1	0	2.82842712474619	1	2
0159.AK37.71048.20200717.ST	29868	m71048	20200717	2020-07-17	18460	post	124	124	25.30937	539	1.4699	415	124	23.83947	25.30937	0.769944341372913	0.230055658627087	71	2	3	0	1	0	8	2	0	1	0	71	0	0	0	2	3	0	1	0	0	0	0	1	0	1	0	1	0	2.82842712474619	1	2
0159.AK37.71062.20190607.ST	8447	m71062	20190607	2019-06-07	18054	pre	-282	282	24.37429	410	0.143330000000002	282	128	24.37429	24.51762	0.68780487804878	0.31219512195122	65	2	1	3	2	1	7	1	2	4	0	65	0	0	0	2	1	0	0	0	1	0	0	1	0	1	1.73205080756888	1.4142135623731	1	2.64575131106459	0	1
0159.AK37.71062.20200721.ST	16047	m71062	20200721	2020-07-21	18464	post	128	128	24.51762	410	0.143330000000002	282	128	24.37429	24.51762	0.68780487804878	0.31219512195122	65	2	1	3	2	1	7	1	2	4	0	65	0	0	0	2	1	0	0	0	1	0	0	1	0	1	1.73205080756888	1.4142135623731	1	2.64575131106459	0	1
0159.AK37.71073.20200105.ST	2717	m71073	20200105	2020-01-05	18266	pre	-70	70	31.758	203	-0.797999999999998	70	133	31.758	30.96	0.344827586206897	0.655172413793103	84	2	3	0	1	0	8	2	0	1	0	84	0	0	0	2	3	0	1	0	0	0	0	1	0	1	0	1	0	2.82842712474619	1	2
0159.AK37.71073.20200726.ST	1401	m71073	20200726	2020-07-26	18469	post	133	133	30.96	203	-0.797999999999998	70	133	31.758	30.96	0.344827586206897	0.655172413793103	84	2	3	0	1	0	8	2	0	1	0	84	0	0	0	2	3	0	1	0	0	0	0	1	0	1	0	1	0	2.82842712474619	1	2
0159.AP39.21006.20171202.ST	10422	m21006	20171202	2017-12-02	17502	pre	-834	834	27.38638	NA	NA	NA	NA	NA	NA	NA	NA	NA	NA	NA	NA	NA	NA	NA	NA	NA	NA	NA	NA	NA	NA	NA	NA	NA	NA	NA	NA	NA	NA	NA	NA	NA	NA	NA	NA	NA	NA	NA	NA
0159.AP39.21009.20171107.ST	20741	m21009	20171107	2017-11-07	17477	pre	-859	859	37.0074	NA	NA	NA	NA	NA	NA	NA	NA	NA	NA	NA	NA	NA	NA	NA	NA	NA	NA	NA	NA	NA	NA	NA	NA	NA	NA	NA	NA	NA	NA	NA	NA	NA	NA	NA	NA	NA	NA	NA	NA
0159.AP39.21021.20171021.ST	23229	m21021	20171021	2017-10-21	17460	pre	-876	876	47.26204	NA	NA	NA	NA	NA	NA	NA	NA	NA	NA	NA	NA	NA	NA	NA	NA	NA	NA	NA	NA	NA	NA	NA	NA	NA	NA	NA	NA	NA	NA	NA	NA	NA	NA	NA	NA	NA	NA	NA	NA
0159.AP39.21044.20180525.ST	5077	m21044	20180525	2018-05-25	17676	pre	-660	660	31.26083	NA	NA	NA	NA	NA	NA	NA	NA	NA	NA	NA	NA	NA	NA	NA	NA	NA	NA	NA	NA	NA	NA	NA	NA	NA	NA	NA	NA	NA	NA	NA	NA	NA	NA	NA	NA	NA	NA	NA	NA
0159.AP39.21048.20180418.ST	14188	m21048	20180418	2018-04-18	17639	pre	-697	697	35.86066	NA	NA	NA	NA	NA	NA	NA	NA	NA	NA	NA	NA	NA	NA	NA	NA	NA	NA	NA	NA	NA	NA	NA	NA	NA	NA	NA	NA	NA	NA	NA	NA	NA	NA	NA	NA	NA	NA	NA	NA
0159.AP39.21051.20180109.ST	33954	m21051	20180109	2018-01-09	17540	pre	-796	796	51.32615	NA	NA	NA	NA	NA	NA	NA	NA	NA	NA	NA	NA	NA	NA	NA	NA	NA	NA	NA	NA	NA	NA	NA	NA	NA	NA	NA	NA	NA	NA	NA	NA	NA	NA	NA	NA	NA	NA	NA	NA
0159.AP39.21052.20180510.ST	8827	m21052	20180510	2018-05-10	17661	pre	-675	675	25	NA	NA	NA	NA	NA	NA	NA	NA	NA	NA	NA	NA	NA	NA	NA	NA	NA	NA	NA	NA	NA	NA	NA	NA	NA	NA	NA	NA	NA	NA	NA	NA	NA	NA	NA	NA	NA	NA	NA	NA
0159.AP39.21053.20180126.ST	10207	m21053	20180126	2018-01-26	17557	pre	-779	779	27.61882	NA	NA	NA	NA	NA	NA	NA	NA	NA	NA	NA	NA	NA	NA	NA	NA	NA	NA	NA	NA	NA	NA	NA	NA	NA	NA	NA	NA	NA	NA	NA	NA	NA	NA	NA	NA	NA	NA	NA	NA
0159.AP39.21055.20180607.ST	11074	m21055	20180607	2018-06-07	17689	pre	-647	647	49.13548	NA	NA	NA	NA	NA	NA	NA	NA	NA	NA	NA	NA	NA	NA	NA	NA	NA	NA	NA	NA	NA	NA	NA	NA	NA	NA	NA	NA	NA	NA	NA	NA	NA	NA	NA	NA	NA	NA	NA	NA
0159.AP39.21056.20180125.ST	25040	m21056	20180125	2018-01-25	17556	pre	-780	780	30.79	NA	NA	NA	NA	NA	NA	NA	NA	NA	NA	NA	NA	NA	NA	NA	NA	NA	NA	NA	NA	NA	NA	NA	NA	NA	NA	NA	NA	NA	NA	NA	NA	NA	NA	NA	NA	NA	NA	NA	NA
0159.AP39.21062.20180306.ST	18027	m21062	20180306	2018-03-06	17596	pre	-740	740	23.57226	NA	NA	NA	NA	NA	NA	NA	NA	NA	NA	NA	NA	NA	NA	NA	NA	NA	NA	NA	NA	NA	NA	NA	NA	NA	NA	NA	NA	NA	NA	NA	NA	NA	NA	NA	NA	NA	NA	NA	NA
0159.AP39.21065.20180201.ST	49352	m21065	20180201	2018-02-01	17563	pre	-773	773	34.94048	NA	NA	NA	NA	NA	NA	NA	NA	NA	NA	NA	NA	NA	NA	NA	NA	NA	NA	NA	NA	NA	NA	NA	NA	NA	NA	NA	NA	NA	NA	NA	NA	NA	NA	NA	NA	NA	NA	NA	NA
0159.AP39.21069.20181105.ST	15456	m21069	20181105	2018-11-05	17840	pre	-496	496	39.74128	NA	NA	NA	NA	NA	NA	NA	NA	NA	NA	NA	NA	NA	NA	NA	NA	NA	NA	NA	NA	NA	NA	NA	NA	NA	NA	NA	NA	NA	NA	NA	NA	NA	NA	NA	NA	NA	NA	NA	NA
0159.AP39.21072.20180914.ST	24094	m21072	20180914	2018-09-14	17788	pre	-548	548	60.3874	NA	NA	NA	NA	NA	NA	NA	NA	NA	NA	NA	NA	NA	NA	NA	NA	NA	NA	NA	NA	NA	NA	NA	NA	NA	NA	NA	NA	NA	NA	NA	NA	NA	NA	NA	NA	NA	NA	NA	NA
0159.AP39.21076.20180429.ST	4504	m21076	20180429	2018-04-29	17650	pre	-686	686	22.825	NA	NA	NA	NA	NA	NA	NA	NA	NA	NA	NA	NA	NA	NA	NA	NA	NA	NA	NA	NA	NA	NA	NA	NA	NA	NA	NA	NA	NA	NA	NA	NA	NA	NA	NA	NA	NA	NA	NA	NA
0159.AP39.21082.20180405.ST	14304	m21082	20180405	2018-04-05	17626	pre	-710	710	35.83879	NA	NA	NA	NA	NA	NA	NA	NA	NA	NA	NA	NA	NA	NA	NA	NA	NA	NA	NA	NA	NA	NA	NA	NA	NA	NA	NA	NA	NA	NA	NA	NA	NA	NA	NA	NA	NA	NA	NA	NA
0159.AP39.21083.20180113.ST	13074	m21083	20180113	2018-01-13	17544	pre	-792	792	31.29714	NA	NA	NA	NA	NA	NA	NA	NA	NA	NA	NA	NA	NA	NA	NA	NA	NA	NA	NA	NA	NA	NA	NA	NA	NA	NA	NA	NA	NA	NA	NA	NA	NA	NA	NA	NA	NA	NA	NA	NA
0159.AP39.21085.20180602.ST	25377	m21085	20180602	2018-06-02	17684	pre	-652	652	24.24746	NA	NA	NA	NA	NA	NA	NA	NA	NA	NA	NA	NA	NA	NA	NA	NA	NA	NA	NA	NA	NA	NA	NA	NA	NA	NA	NA	NA	NA	NA	NA	NA	NA	NA	NA	NA	NA	NA	NA	NA
0159.AP39.21086.20180503.ST	8803	m21086	20180503	2018-05-03	17654	pre	-682	682	19.48277	NA	NA	NA	NA	NA	NA	NA	NA	NA	NA	NA	NA	NA	NA	NA	NA	NA	NA	NA	NA	NA	NA	NA	NA	NA	NA	NA	NA	NA	NA	NA	NA	NA	NA	NA	NA	NA	NA	NA	NA
0159.AP39.21087.20180228.ST	12507	m21087	20180228	2018-02-28	17590	pre	-746	746	20.61214	NA	NA	NA	NA	NA	NA	NA	NA	NA	NA	NA	NA	NA	NA	NA	NA	NA	NA	NA	NA	NA	NA	NA	NA	NA	NA	NA	NA	NA	NA	NA	NA	NA	NA	NA	NA	NA	NA	NA	NA
0159.AP39.21088.20180323.ST	15339	m21088	20180323	2018-03-23	17613	pre	-723	723	35.0575	NA	NA	NA	NA	NA	NA	NA	NA	NA	NA	NA	NA	NA	NA	NA	NA	NA	NA	NA	NA	NA	NA	NA	NA	NA	NA	NA	NA	NA	NA	NA	NA	NA	NA	NA	NA	NA	NA	NA	NA
0159.AP39.21090.20180504.ST	11164	m21090	20180504	2018-05-04	17655	pre	-681	681	26.94257	NA	NA	NA	NA	NA	NA	NA	NA	NA	NA	NA	NA	NA	NA	NA	NA	NA	NA	NA	NA	NA	NA	NA	NA	NA	NA	NA	NA	NA	NA	NA	NA	NA	NA	NA	NA	NA	NA	NA	NA
0159.AP39.21093.20180310.ST	23546	m21093	20180310	2018-03-10	17600	pre	-736	736	53.81	NA	NA	NA	NA	NA	NA	NA	NA	NA	NA	NA	NA	NA	NA	NA	NA	NA	NA	NA	NA	NA	NA	NA	NA	NA	NA	NA	NA	NA	NA	NA	NA	NA	NA	NA	NA	NA	NA	NA	NA
0159.AP39.21108.20171121.ST	26069	m21108	20171121	2017-11-21	17491	pre	-845	845	30.94481	NA	NA	NA	NA	NA	NA	NA	NA	NA	NA	NA	NA	NA	NA	NA	NA	NA	NA	NA	NA	NA	NA	NA	NA	NA	NA	NA	NA	NA	NA	NA	NA	NA	NA	NA	NA	NA	NA	NA	NA
0159.AP39.21109.20181018.ST	23699	m21109	20181018	2018-10-18	17822	pre	-514	514	NA	NA	NA	NA	NA	NA	NA	NA	NA	NA	NA	NA	NA	NA	NA	NA	NA	NA	NA	NA	NA	NA	NA	NA	NA	NA	NA	NA	NA	NA	NA	NA	NA	NA	NA	NA	NA	NA	NA	NA	NA
0159.AP39.21110.20190111.ST	17704	m21110	20190111	2019-01-11	17907	pre	-429	429	34.288	NA	NA	NA	NA	NA	NA	NA	NA	NA	NA	NA	NA	NA	NA	NA	NA	NA	NA	NA	NA	NA	NA	NA	NA	NA	NA	NA	NA	NA	NA	NA	NA	NA	NA	NA	NA	NA	NA	NA	NA
0159.AP39.21111.20190126.ST	8788	m21111	20190126	2019-01-26	17922	pre	-414	414	28.66	NA	NA	NA	NA	NA	NA	NA	NA	NA	NA	NA	NA	NA	NA	NA	NA	NA	NA	NA	NA	NA	NA	NA	NA	NA	NA	NA	NA	NA	NA	NA	NA	NA	NA	NA	NA	NA	NA	NA	NA
0159.AP39.21113.20190110.ST	18949	m21113	20190110	2019-01-10	17906	pre	-430	430	26.62	NA	NA	NA	NA	NA	NA	NA	NA	NA	NA	NA	NA	NA	NA	NA	NA	NA	NA	NA	NA	NA	NA	NA	NA	NA	NA	NA	NA	NA	NA	NA	NA	NA	NA	NA	NA	NA	NA	NA	NA
0159.AP39.21119.20181218.ST	7655	m21119	20181218	2018-12-18	17883	pre	-453	453	41.4889	NA	NA	NA	NA	NA	NA	NA	NA	NA	NA	NA	NA	NA	NA	NA	NA	NA	NA	NA	NA	NA	NA	NA	NA	NA	NA	NA	NA	NA	NA	NA	NA	NA	NA	NA	NA	NA	NA	NA	NA
0159.AP39.21123.20171120.ST	9977	m21123	20171120	2017-11-20	17490	pre	-846	846	25.82	NA	NA	NA	NA	NA	NA	NA	NA	NA	NA	NA	NA	NA	NA	NA	NA	NA	NA	NA	NA	NA	NA	NA	NA	NA	NA	NA	NA	NA	NA	NA	NA	NA	NA	NA	NA	NA	NA	NA	NA
0159.AP39.21124.20171116.ST	11372	m21124	20171116	2017-11-16	17486	pre	-850	850	39.31688	NA	NA	NA	NA	NA	NA	NA	NA	NA	NA	NA	NA	NA	NA	NA	NA	NA	NA	NA	NA	NA	NA	NA	NA	NA	NA	NA	NA	NA	NA	NA	NA	NA	NA	NA	NA	NA	NA	NA	NA
0159.AP39.21127.20180218.ST	30316	m21127	20180218	2018-02-18	17580	pre	-756	756	32.97121	NA	NA	NA	NA	NA	NA	NA	NA	NA	NA	NA	NA	NA	NA	NA	NA	NA	NA	NA	NA	NA	NA	NA	NA	NA	NA	NA	NA	NA	NA	NA	NA	NA	NA	NA	NA	NA	NA	NA	NA
0159.AP39.21128.20180209.ST	18154	m21128	20180209	2018-02-09	17571	pre	-765	765	41.36684	NA	NA	NA	NA	NA	NA	NA	NA	NA	NA	NA	NA	NA	NA	NA	NA	NA	NA	NA	NA	NA	NA	NA	NA	NA	NA	NA	NA	NA	NA	NA	NA	NA	NA	NA	NA	NA	NA	NA	NA
0159.AP39.21129.20180205.ST	36961	m21129	20180205	2018-02-05	17567	pre	-769	769	27.8968	NA	NA	NA	NA	NA	NA	NA	NA	NA	NA	NA	NA	NA	NA	NA	NA	NA	NA	NA	NA	NA	NA	NA	NA	NA	NA	NA	NA	NA	NA	NA	NA	NA	NA	NA	NA	NA	NA	NA	NA
0159.AP39.21131.20180213.ST	5569	m21131	20180213	2018-02-13	17575	pre	-761	761	37.59765	NA	NA	NA	NA	NA	NA	NA	NA	NA	NA	NA	NA	NA	NA	NA	NA	NA	NA	NA	NA	NA	NA	NA	NA	NA	NA	NA	NA	NA	NA	NA	NA	NA	NA	NA	NA	NA	NA	NA	NA
0159.AP39.21133.20180203.ST	9237	m21133	20180203	2018-02-03	17565	pre	-771	771	24.07663	NA	NA	NA	NA	NA	NA	NA	NA	NA	NA	NA	NA	NA	NA	NA	NA	NA	NA	NA	NA	NA	NA	NA	NA	NA	NA	NA	NA	NA	NA	NA	NA	NA	NA	NA	NA	NA	NA	NA	NA
0159.AP39.21134.20180212.ST	8430	m21134	20180212	2018-02-12	17574	pre	-762	762	28.95614	NA	NA	NA	NA	NA	NA	NA	NA	NA	NA	NA	NA	NA	NA	NA	NA	NA	NA	NA	NA	NA	NA	NA	NA	NA	NA	NA	NA	NA	NA	NA	NA	NA	NA	NA	NA	NA	NA	NA	NA
0159.AP39.21135.20180110.ST	10843	m21135	20180110	2018-01-10	17541	pre	-795	795	39.72439	NA	NA	NA	NA	NA	NA	NA	NA	NA	NA	NA	NA	NA	NA	NA	NA	NA	NA	NA	NA	NA	NA	NA	NA	NA	NA	NA	NA	NA	NA	NA	NA	NA	NA	NA	NA	NA	NA	NA	NA
0159.AP39.21137.20180210.ST	14378	m21137	20180210	2018-02-10	17572	pre	-764	764	33.06667	NA	NA	NA	NA	NA	NA	NA	NA	NA	NA	NA	NA	NA	NA	NA	NA	NA	NA	NA	NA	NA	NA	NA	NA	NA	NA	NA	NA	NA	NA	NA	NA	NA	NA	NA	NA	NA	NA	NA	NA
0159.AP39.21140.20180130.ST	13731	m21140	20180130	2018-01-30	17561	pre	-775	775	22.32286	NA	NA	NA	NA	NA	NA	NA	NA	NA	NA	NA	NA	NA	NA	NA	NA	NA	NA	NA	NA	NA	NA	NA	NA	NA	NA	NA	NA	NA	NA	NA	NA	NA	NA	NA	NA	NA	NA	NA	NA
0159.AP39.21141.20180213.ST	16517	m21141	20180213	2018-02-13	17575	pre	-761	761	29.68368	NA	NA	NA	NA	NA	NA	NA	NA	NA	NA	NA	NA	NA	NA	NA	NA	NA	NA	NA	NA	NA	NA	NA	NA	NA	NA	NA	NA	NA	NA	NA	NA	NA	NA	NA	NA	NA	NA	NA	NA
0159.AP39.21142.20180131.ST	10612	m21142	20180131	2018-01-31	17562	pre	-774	774	29.41	NA	NA	NA	NA	NA	NA	NA	NA	NA	NA	NA	NA	NA	NA	NA	NA	NA	NA	NA	NA	NA	NA	NA	NA	NA	NA	NA	NA	NA	NA	NA	NA	NA	NA	NA	NA	NA	NA	NA	NA
0159.AP39.21147.20180112.ST	8363	m21147	20180112	2018-01-12	17543	pre	-793	793	28.25069	NA	NA	NA	NA	NA	NA	NA	NA	NA	NA	NA	NA	NA	NA	NA	NA	NA	NA	NA	NA	NA	NA	NA	NA	NA	NA	NA	NA	NA	NA	NA	NA	NA	NA	NA	NA	NA	NA	NA	NA
0159.AP39.21151.20180131.ST	7961	m21151	20180131	2018-01-31	17562	pre	-774	774	24.51741	NA	NA	NA	NA	NA	NA	NA	NA	NA	NA	NA	NA	NA	NA	NA	NA	NA	NA	NA	NA	NA	NA	NA	NA	NA	NA	NA	NA	NA	NA	NA	NA	NA	NA	NA	NA	NA	NA	NA	NA
0159.AP39.21156.20180210.ST	21901	m21156	20180210	2018-02-10	17572	pre	-764	764	43.33538	NA	NA	NA	NA	NA	NA	NA	NA	NA	NA	NA	NA	NA	NA	NA	NA	NA	NA	NA	NA	NA	NA	NA	NA	NA	NA	NA	NA	NA	NA	NA	NA	NA	NA	NA	NA	NA	NA	NA	NA
0159.AP39.21157.20171211.ST	15383	m21157	20171211	2017-12-11	17511	pre	-825	825	25.69368	NA	NA	NA	NA	NA	NA	NA	NA	NA	NA	NA	NA	NA	NA	NA	NA	NA	NA	NA	NA	NA	NA	NA	NA	NA	NA	NA	NA	NA	NA	NA	NA	NA	NA	NA	NA	NA	NA	NA	NA
0159.AP39.21169.20180220.ST	19453	m21169	20180220	2018-02-20	17582	pre	-754	754	32.08766	NA	NA	NA	NA	NA	NA	NA	NA	NA	NA	NA	NA	NA	NA	NA	NA	NA	NA	NA	NA	NA	NA	NA	NA	NA	NA	NA	NA	NA	NA	NA	NA	NA	NA	NA	NA	NA	NA	NA	NA
0159.AP39.21170.20180412.ST	11938	m21170	20180412	2018-04-12	17633	pre	-703	703	21.84297	NA	NA	NA	NA	NA	NA	NA	NA	NA	NA	NA	NA	NA	NA	NA	NA	NA	NA	NA	NA	NA	NA	NA	NA	NA	NA	NA	NA	NA	NA	NA	NA	NA	NA	NA	NA	NA	NA	NA	NA
0159.AP39.21172.20180201.ST	8368	m21172	20180201	2018-02-01	17563	pre	-773	773	29.81269	NA	NA	NA	NA	NA	NA	NA	NA	NA	NA	NA	NA	NA	NA	NA	NA	NA	NA	NA	NA	NA	NA	NA	NA	NA	NA	NA	NA	NA	NA	NA	NA	NA	NA	NA	NA	NA	NA	NA	NA
0159.AP39.21174.20171212.ST	11347	m21174	20171212	2017-12-12	17512	pre	-824	824	26.805	NA	NA	NA	NA	NA	NA	NA	NA	NA	NA	NA	NA	NA	NA	NA	NA	NA	NA	NA	NA	NA	NA	NA	NA	NA	NA	NA	NA	NA	NA	NA	NA	NA	NA	NA	NA	NA	NA	NA	NA
0159.AP39.21175.20180310.ST	10294	m21175	20180310	2018-03-10	17600	pre	-736	736	37.96394	NA	NA	NA	NA	NA	NA	NA	NA	NA	NA	NA	NA	NA	NA	NA	NA	NA	NA	NA	NA	NA	NA	NA	NA	NA	NA	NA	NA	NA	NA	NA	NA	NA	NA	NA	NA	NA	NA	NA	NA
0159.AP39.21177.20180111.ST	3839	m21177	20180111	2018-01-11	17542	pre	-794	794	41.44815	NA	NA	NA	NA	NA	NA	NA	NA	NA	NA	NA	NA	NA	NA	NA	NA	NA	NA	NA	NA	NA	NA	NA	NA	NA	NA	NA	NA	NA	NA	NA	NA	NA	NA	NA	NA	NA	NA	NA	NA
0159.AP39.21181.20180215.ST	16610	m21181	20180215	2018-02-15	17577	pre	-759	759	39.65415	NA	NA	NA	NA	NA	NA	NA	NA	NA	NA	NA	NA	NA	NA	NA	NA	NA	NA	NA	NA	NA	NA	NA	NA	NA	NA	NA	NA	NA	NA	NA	NA	NA	NA	NA	NA	NA	NA	NA	NA
0159.AP39.21182.20171209.ST	28330	m21182	20171209	2017-12-09	17509	pre	-827	827	25.82516	NA	NA	NA	NA	NA	NA	NA	NA	NA	NA	NA	NA	NA	NA	NA	NA	NA	NA	NA	NA	NA	NA	NA	NA	NA	NA	NA	NA	NA	NA	NA	NA	NA	NA	NA	NA	NA	NA	NA	NA
0159.AP39.21191.20180122.ST	24455	m21191	20180122	2018-01-22	17553	pre	-783	783	22.11	NA	NA	NA	NA	NA	NA	NA	NA	NA	NA	NA	NA	NA	NA	NA	NA	NA	NA	NA	NA	NA	NA	NA	NA	NA	NA	NA	NA	NA	NA	NA	NA	NA	NA	NA	NA	NA	NA	NA	NA
0159.AP39.21197.20180825.ST	32498	m21197	20180825	2018-08-25	17768	pre	-568	568	29.16429	NA	NA	NA	NA	NA	NA	NA	NA	NA	NA	NA	NA	NA	NA	NA	NA	NA	NA	NA	NA	NA	NA	NA	NA	NA	NA	NA	NA	NA	NA	NA	NA	NA	NA	NA	NA	NA	NA	NA	NA
0159.AP39.21198.20180807.ST	29791	m21198	20180807	2018-08-07	17750	pre	-586	586	23.43	NA	NA	NA	NA	NA	NA	NA	NA	NA	NA	NA	NA	NA	NA	NA	NA	NA	NA	NA	NA	NA	NA	NA	NA	NA	NA	NA	NA	NA	NA	NA	NA	NA	NA	NA	NA	NA	NA	NA	NA
0159.AP39.21199.20180410.ST	29970	m21199	20180410	2018-04-10	17631	pre	-705	705	25.80973	NA	NA	NA	NA	NA	NA	NA	NA	NA	NA	NA	NA	NA	NA	NA	NA	NA	NA	NA	NA	NA	NA	NA	NA	NA	NA	NA	NA	NA	NA	NA	NA	NA	NA	NA	NA	NA	NA	NA	NA
0159.AP39.21200.20180318.ST	11834	m21200	20180318	2018-03-18	17608	pre	-728	728	36.41546	NA	NA	NA	NA	NA	NA	NA	NA	NA	NA	NA	NA	NA	NA	NA	NA	NA	NA	NA	NA	NA	NA	NA	NA	NA	NA	NA	NA	NA	NA	NA	NA	NA	NA	NA	NA	NA	NA	NA	NA
0159.AP39.21207.20180418.ST	21902	m21207	20180418	2018-04-18	17639	pre	-697	697	36.69242	NA	NA	NA	NA	NA	NA	NA	NA	NA	NA	NA	NA	NA	NA	NA	NA	NA	NA	NA	NA	NA	NA	NA	NA	NA	NA	NA	NA	NA	NA	NA	NA	NA	NA	NA	NA	NA	NA	NA	NA
0159.AP39.21210.20180228.ST	10745	m21210	20180228	2018-02-28	17590	pre	-746	746	34.33	NA	NA	NA	NA	NA	NA	NA	NA	NA	NA	NA	NA	NA	NA	NA	NA	NA	NA	NA	NA	NA	NA	NA	NA	NA	NA	NA	NA	NA	NA	NA	NA	NA	NA	NA	NA	NA	NA	NA	NA
0159.AP39.21211.20171227.ST	8918	m21211	20171227	2017-12-27	17527	pre	-809	809	22.72939	NA	NA	NA	NA	NA	NA	NA	NA	NA	NA	NA	NA	NA	NA	NA	NA	NA	NA	NA	NA	NA	NA	NA	NA	NA	NA	NA	NA	NA	NA	NA	NA	NA	NA	NA	NA	NA	NA	NA	NA
0159.AP39.21276.20190316.ST	10095	m21276	20190316	2019-03-16	17971	pre	-365	365	29.25856	NA	NA	NA	NA	NA	NA	NA	NA	NA	NA	NA	NA	NA	NA	NA	NA	NA	NA	NA	NA	NA	NA	NA	NA	NA	NA	NA	NA	NA	NA	NA	NA	NA	NA	NA	NA	NA	NA	NA	NA
0159.AQ11.10110.20180801.ST	15317	m10110	20180801	2018-08-01	17744	pre	-592	592	27.56932	733	-0.458210000000001	592	141	27.56932	27.11111	0.807639836289222	0.192360163710778	53	1	2	0	7	9	20	9	0	0	3	53	0	0	0	1	2	0	0	1	0	1	1	0	0	1	0	2.64575131106459	3	4.47213595499958	NA	9
0159.AQ22.10431.20190930.ST	13069	m10431	20190930	2019-09-30	18169	pre	-167	167	27.1	347	0	167	180	27.1	27.1	0.481268011527378	0.518731988472622	58	3	3	0	0	0	11	3	0	1	1	58	0	0	0	3	3	0	1	1	0	0	0	0	0	1	0	0	0	3.3166247903554	1	3
0159.AQ22.10431.20200911.ST	18786	m10431	20200911	2020-09-11	18516	post	180	180	27.1	347	0	167	180	27.1	27.1	0.481268011527378	0.518731988472622	58	3	3	0	0	0	11	3	0	1	1	58	0	0	0	3	3	0	1	1	0	0	0	0	0	1	0	0	0	3.3166247903554	1	3
0159.AQ22.10436.20191029.ST	25391	m10436	20191029	2019-10-29	18198	pre	-138	138	24.51224	358	-0.562239999999999	138	220	24.51224	23.95	0.385474860335196	0.614525139664804	40	4	4	1	3	5	13	4	0	3	0	40	1	0	0	4	4	0	1	0	0	0	0	0	0	1	1	1.73205080756888	2.23606797749979	3.60555127546399	1	4
0159.AQ22.10436.20201021.ST	12259	m10436	20201021	2020-10-21	18556	post	220	220	23.95	358	-0.562239999999999	138	220	24.51224	23.95	0.385474860335196	0.614525139664804	40	4	4	1	3	5	13	4	0	3	0	40	1	0	0	4	4	0	1	0	0	0	0	0	0	1	1	1.73205080756888	2.23606797749979	3.60555127546399	1	4
0159.AQ22.10468.20200128.ST	18662	m10468	20200128	2020-01-28	18289	pre	-47	47	29.48	219	0	47	172	29.48	29.48	0.214611872146119	0.785388127853881	31	3	3	1	6	3	17	3	0	3	0	31	0	0	0	3	3	1	0	0	0	0	0	0	0	0	1	2.44948974278318	1.73205080756888	4.12310562561766	1	3
0159.AQ22.10468.20200903.ST	49168	m10468	20200903	2020-09-03	18508	post	172	172	29.48	219	0	47	172	29.48	29.48	0.214611872146119	0.785388127853881	31	3	3	1	6	3	17	3	0	3	0	31	0	0	0	3	3	1	0	0	0	0	0	0	0	0	1	2.44948974278318	1.73205080756888	4.12310562561766	1	3
0159.AQ29.10002.20170630.ST	19940	m10002	20170630	2017-06-30	17347	pre	-989	989	28.13566	1138	0.538989999999998	989	149	28.13566	28.67465	0.869068541300527	0.130931458699473	63	2	4	0	11	0	12	7	0	1	1	63	0	0	0	2	4	0	1	1	0	1	0	0	0	1	0	3.3166247903554	0	3.46410161513775	1	7
0159.AQ29.10002.20200811.ST	15703	m10002	20200811	2020-08-11	18485	post	149	149	28.67465	1138	0.538989999999998	989	149	28.13566	28.67465	0.869068541300527	0.130931458699473	63	2	4	0	11	0	12	7	0	1	1	63	0	0	0	2	4	0	1	1	0	1	0	0	0	1	0	3.3166247903554	0	3.46410161513775	1	7
0159.AQ29.10003.20170707.ST	30365	m10003	20170707	2017-07-07	17354	pre	-982	982	36.23991	1118	4.95009	982	136	36.23991	41.19	0.878354203935599	0.121645796064401	50	1	3	0	0	1	9	5	1	2	2	50	0	0	0	1	3	0	1	0	0	0	1	0	0	1	0	0	1	3	1	5
0159.AQ29.10003.20200729.ST	19279	m10003	20200729	2020-07-29	18472	post	136	136	41.19	1118	4.95009	982	136	36.23991	41.19	0.878354203935599	0.121645796064401	50	1	3	0	0	1	9	5	1	2	2	50	0	0	0	1	3	0	1	0	0	0	1	0	0	1	0	0	1	3	1	5
0159.AQ29.10011.20170731.ST	56657	m10011	20170731	2017-07-31	17378	pre	-958	958	29.08431	1092	0.593350000000001	958	134	29.08431	29.67766	0.877289377289377	0.122710622710623	53	3	4	0	1	0	8	8	0	1	1	53	0	0	0	3	4	1	1	1	0	0	0	0	0	0	0	1	0	2.82842712474619	1	8
0159.AQ29.10011.20200727.ST	19945	m10011	20200727	2020-07-27	18470	post	134	134	29.67766	1092	0.593350000000001	958	134	29.08431	29.67766	0.877289377289377	0.122710622710623	53	3	4	0	1	0	8	8	0	1	1	53	0	0	0	3	4	1	1	1	0	0	0	0	0	0	0	1	0	2.82842712474619	1	8
0159.AQ29.10012.20170725.ST	56658	m10012	20170725	2017-07-25	17372	pre	-964	964	34.18846	1093	0.10154	964	129	34.18846	34.29	0.881976212259835	0.118023787740165	58	2	1	0	6	7	29	3	3	1	0	58	0	1	1	2	1	0	0	0	0	0	0	0	0	1	0	2.44948974278318	2.64575131106459	5.3851648071345	0	3
0159.AQ29.10012.20200722.ST	4134	m10012	20200722	2020-07-22	18465	post	129	129	34.29	1093	0.10154	964	129	34.18846	34.29	0.881976212259835	0.118023787740165	58	2	1	0	6	7	29	3	3	1	0	58	0	1	1	2	1	0	0	0	0	0	0	0	0	1	0	2.44948974278318	2.64575131106459	5.3851648071345	0	3
0159.AQ29.10013.20200712.ST	3669	m10013	20200712	2020-07-12	18455	post	119	119	27.26	NA	NA	NA	NA	NA	NA	NA	NA	68	3	2	0	2	5	14	6	0	1	0	68	0	0	0	3	2	0	1	1	0	0	0	0	0	0	0	1.4142135623731	2.23606797749979	3.74165738677394	1	6
0159.AQ29.10017.20170918.ST	75397	m10017	20170918	2017-09-18	17427	pre	-909	909	28.55	1023	0	909	114	28.55	28.55	0.888563049853372	0.111436950146628	56	3	2	0	2	3	10	8	2	3	3	56	1	0	0	3	2	0	1	1	0	0	0	0	0	0	0	1.4142135623731	1.73205080756888	3.16227766016838	1	8
0159.AQ29.10017.20200707.ST	12931	m10017	20200707	2020-07-07	18450	post	114	114	28.55	1023	0	909	114	28.55	28.55	0.888563049853372	0.111436950146628	56	3	2	0	2	3	10	8	2	3	3	56	1	0	0	3	2	0	1	1	0	0	0	0	0	0	0	1.4142135623731	1.73205080756888	3.16227766016838	1	8
0159.AQ29.10018.20200921.ST	10385	m10018	20200921	2020-09-21	18526	post	190	190	33.58932	NA	NA	NA	NA	NA	NA	NA	NA	56	2	2	0	2	1	9	8	2	1	0	56	1	1	1	2	2	0	1	1	0	0	0	0	0	1	0	1.4142135623731	1	3	1	8
0159.AQ29.10020.20170913.ST	69004	m10020	20170913	2017-09-13	17422	pre	-914	914	23.71825	1055	1.378	914	141	23.71825	25.09625	0.866350710900474	0.133649289099526	54	3	3	0	2	1	8	10	0	1	1	54	0	0	0	3	3	0	1	0	0	0	0	0	0	0	0	1.4142135623731	1	2.82842712474619	1	10
0159.AQ29.10020.20200803.ST	13473	m10020	20200803	2020-08-03	18477	post	141	141	25.09625	1055	1.378	914	141	23.71825	25.09625	0.866350710900474	0.133649289099526	54	3	3	0	2	1	8	10	0	1	1	54	0	0	0	3	3	0	1	0	0	0	0	0	0	0	0	1.4142135623731	1	2.82842712474619	1	10
0159.AQ29.10021.20170912.ST	64791	m10021	20170912	2017-09-12	17421	pre	-915	915	25.97559	1044	-1.07735	915	129	25.97559	24.89824	0.876436781609195	0.123563218390805	71	4	2	1	2	2	18	1	0	1	0	71	0	0	0	4	2	0	1	1	0	0	0	0	1	1	1	1.4142135623731	1.4142135623731	4.24264068711928	1	1
0159.AQ29.10021.20200722.ST	5727	m10021	20200722	2020-07-22	18465	post	129	129	24.89824	1044	-1.07735	915	129	25.97559	24.89824	0.876436781609195	0.123563218390805	71	4	2	1	2	2	18	1	0	1	0	71	0	0	0	4	2	0	1	1	0	0	0	0	1	1	1	1.4142135623731	1.4142135623731	4.24264068711928	1	1
0159.AQ29.10022.20170920.ST	68038	m10022	20170920	2017-09-20	17429	pre	-907	907	21.52	1041	1.15	907	134	21.52	22.67	0.871277617675312	0.128722382324688	60	2	3	0	1	0	7	6	2	1	1	60	0	0	0	2	3	1	1	1	0	0	0	0	0	0	0	1	0	2.64575131106459	1	6
0159.AQ29.10022.20200727.ST	15687	m10022	20200727	2020-07-27	18470	post	134	134	22.67	1041	1.15	907	134	21.52	22.67	0.871277617675312	0.128722382324688	60	2	3	0	1	0	7	6	2	1	1	60	0	0	0	2	3	1	1	1	0	0	0	0	0	0	0	1	0	2.64575131106459	1	6
0159.AQ29.10025.20171011.ST	61963	m10025	20171011	2017-10-11	17450	pre	-886	886	22.29143	1024	-2.94827	886	138	22.29143	19.34316	0.865234375	0.134765625	72	2	2	0	6	7	8	9	3	0	0	72	0	1	1	2	2	0	1	0	0	0	0	0	0	1	0	2.44948974278318	2.64575131106459	2.82842712474619	1	9
0159.AQ29.10025.20200731.ST	1305	m10025	20200731	2020-07-31	18474	post	138	138	19.34316	1024	-2.94827	886	138	22.29143	19.34316	0.865234375	0.134765625	72	2	2	0	6	7	8	9	3	0	0	72	0	1	1	2	2	0	1	0	0	0	0	0	0	1	0	2.44948974278318	2.64575131106459	2.82842712474619	1	9
0159.AQ29.10030.20171008.ST	34891	m10030	20171008	2017-10-08	17447	pre	-889	889	29.92429	1006	0.8901	889	117	29.92429	30.81439	0.883697813121272	0.116302186878728	71	2	2	0	1	0	7	7	0	1	0	71	0	0	0	2	2	0	1	1	0	0	0	0	0	0	0	1	0	2.64575131106459	0	7
0159.AQ29.10030.20200710.ST	5976	m10030	20200710	2020-07-10	18453	post	117	117	30.81439	1006	0.8901	889	117	29.92429	30.81439	0.883697813121272	0.116302186878728	71	2	2	0	1	0	7	7	0	1	0	71	0	0	0	2	2	0	1	1	0	0	0	0	0	0	0	1	0	2.64575131106459	0	7
0159.AQ29.10033.20171115.ST	51928	m10033	20171115	2017-11-15	17485	pre	-851	851	24.45627	1001	-0.78558	851	150	24.45627	23.67069	0.85014985014985	0.14985014985015	62	2	3	0	0	0	9	5	0	1	1	62	0	0	0	2	3	0	1	0	0	0	0	0	0	0	0	0	0	3	1	5
0159.AQ29.10033.20200812.ST	16393	m10033	20200812	2020-08-12	18486	post	150	150	23.67069	1001	-0.78558	851	150	24.45627	23.67069	0.85014985014985	0.14985014985015	62	2	3	0	0	0	9	5	0	1	1	62	0	0	0	2	3	0	1	0	0	0	0	0	0	0	0	0	0	3	1	5
0159.AQ29.10036.20171109.ST	79498	m10036	20171109	2017-11-09	17479	pre	-857	857	25.90984	981	2.32549	857	124	25.90984	28.23533	0.873598369011213	0.126401630988787	61	2	1	0	2	6	8	7	0	0	0	61	0	0	0	2	1	0	1	0	0	1	0	0	0	1	0	1.4142135623731	2.44948974278318	2.82842712474619	1	7
0159.AQ29.10036.20200717.ST	14988	m10036	20200717	2020-07-17	18460	post	124	124	28.23533	981	2.32549	857	124	25.90984	28.23533	0.873598369011213	0.126401630988787	61	2	1	0	2	6	8	7	0	0	0	61	0	0	0	2	1	0	1	0	0	1	0	0	0	1	0	1.4142135623731	2.44948974278318	2.82842712474619	1	7
0159.AQ29.10039.20200713.ST	6040	m10039	20200713	2020-07-13	18456	post	120	120	42.26234	NA	NA	NA	NA	NA	NA	NA	NA	58	1	3	0	0	2	7	12	2	2	1	58	0	1	1	1	3	0	1	0	0	0	0	0	0	1	0	0	1.4142135623731	2.64575131106459	1	12
0159.AQ29.10041.20171121.ST	54169	m10041	20171121	2017-11-21	17491	pre	-845	845	26.77157	981	-1.06898	845	136	26.77157	25.70259	0.861365953109072	0.138634046890928	57	3	2	0	0	0	8	5	0	2	0	57	1	1	1	3	2	0	0	0	0	0	0	0	0	1	0	0	0	2.82842712474619	1	5
0159.AQ29.10041.20200729.ST	16869	m10041	20200729	2020-07-29	18472	post	136	136	25.70259	981	-1.06898	845	136	26.77157	25.70259	0.861365953109072	0.138634046890928	57	3	2	0	0	0	8	5	0	2	0	57	1	1	1	3	2	0	0	0	0	0	0	0	0	1	0	0	0	2.82842712474619	1	5
0159.AQ29.10047.20180102.ST	63492	m10047	20180102	2018-01-02	17533	pre	-803	803	29.20571	923	-0.00320999999999927	803	120	29.20571	29.2025	0.869989165763814	0.130010834236186	51	1	1	5	0	0	8	3	1	0	0	51	0	1	1	1	1	1	1	1	1	0	0	0	0	0	2.23606797749979	0	0	2.82842712474619	1	3
0159.AQ29.10047.20200713.ST	4361	m10047	20200713	2020-07-13	18456	post	120	120	29.2025	923	-0.00320999999999927	803	120	29.20571	29.2025	0.869989165763814	0.130010834236186	51	1	1	5	0	0	8	3	1	0	0	51	0	1	1	1	1	1	1	1	1	0	0	0	0	0	2.23606797749979	0	0	2.82842712474619	1	3
0159.AQ29.10052.20200826.ST	11788	m10052	20200826	2020-08-26	18500	post	164	164	22.07	NA	NA	NA	NA	NA	NA	NA	NA	59	3	1	0	2	10	9	4	2	0	0	59	0	0	0	3	1	0	0	0	0	1	0	0	0	0	0	1.4142135623731	3.16227766016838	3	0	4
0159.AQ29.10058.20180228.ST	12459	m10058	20180228	2018-02-28	17590	pre	-746	746	35.35	916	-0.649999999999999	746	170	35.35	34.7	0.814410480349345	0.185589519650655	62	1	3	0	2	2	15	0	0	4	0	62	1	1	1	1	3	0	0	1	0	0	0	0	0	0	0	1.4142135623731	1.4142135623731	3.87298334620742	0	0
0159.AQ29.10058.20200901.ST	3721	m10058	20200901	2020-09-01	18506	post	170	170	34.7	916	-0.649999999999999	746	170	35.35	34.7	0.814410480349345	0.185589519650655	62	1	3	0	2	2	15	0	0	4	0	62	1	1	1	1	3	0	0	1	0	0	0	0	0	0	0	1.4142135623731	1.4142135623731	3.87298334620742	0	0
0159.AQ29.10060.20180211.ST	10489	m10060	20180211	2018-02-11	17573	pre	-763	763	NA	885	NA	763	122	NA	NA	0.862146892655367	0.137853107344633	65	3	2	0	0	1	7	2	1	1	2	65	0	0	0	3	2	0	1	1	0	0	0	0	0	1	0	0	1	2.64575131106459	0	2
0159.AQ29.10060.20200715.ST	17625	m10060	20200715	2020-07-15	18458	post	122	122	NA	885	NA	763	122	NA	NA	0.862146892655367	0.137853107344633	65	3	2	0	0	1	7	2	1	1	2	65	0	0	0	3	2	0	1	1	0	0	0	0	0	1	0	0	1	2.64575131106459	0	2
0159.AQ29.10066.20180313.ST	12867	m10066	20180313	2018-03-13	17603	pre	-733	733	29.1084	869	-2.6584	733	136	29.1084	26.45	0.843498273878021	0.156501726121979	50	1	3	0	0	3	7	12	0	0	0	50	0	1	1	1	3	0	1	1	0	0	0	0	0	1	0	0	1.73205080756888	2.64575131106459	1	12
0159.AQ29.10066.20200729.ST	11939	m10066	20200729	2020-07-29	18472	post	136	136	26.45	869	-2.6584	733	136	29.1084	26.45	0.843498273878021	0.156501726121979	50	1	3	0	0	3	7	12	0	0	0	50	0	1	1	1	3	0	1	1	0	0	0	0	0	1	0	0	1.73205080756888	2.64575131106459	1	12
0159.AQ29.10067.20200924.ST	12324	m10067	20200924	2020-09-24	18529	post	193	193	23.90671	NA	NA	NA	NA	NA	NA	NA	NA	60	3	1	4	1	4	11	10	0	1	2	60	0	0	0	3	1	0	1	0	0	0	0	0	0	0	2	1	2	3.3166247903554	1	10
0159.AQ29.10073.20180403.ST	7783	m10073	20180403	2018-04-03	17624	pre	-712	712	24.82286	849	0.603660000000001	712	137	24.82286	25.42652	0.838633686690224	0.161366313309776	59	3	3	0	0	0	7	5	1	1	1	59	0	0	0	3	3	0	1	0	0	0	1	0	0	0	0	0	0	2.64575131106459	1	5
0159.AQ29.10073.20200730.ST	16349	m10073	20200730	2020-07-30	18473	post	137	137	25.42652	849	0.603660000000001	712	137	24.82286	25.42652	0.838633686690224	0.161366313309776	59	3	3	0	0	0	7	5	1	1	1	59	0	0	0	3	3	0	1	0	0	0	1	0	0	0	0	0	0	2.64575131106459	1	5
0159.AQ29.10077.20180415.ST	8820	m10077	20180415	2018-04-15	17636	pre	-700	700	23.95244	831	-0.5702	700	131	23.95244	23.38224	0.842358604091456	0.157641395908544	60	5	2	0	3	0	8	5	0	1	3	60	0	0	1	5	2	0	0	1	0	0	1	0	0	1	0	1.73205080756888	0	2.82842712474619	1	5
0159.AQ29.10077.20200724.ST	20515	m10077	20200724	2020-07-24	18467	post	131	131	23.38224	831	-0.5702	700	131	23.95244	23.38224	0.842358604091456	0.157641395908544	60	5	2	0	3	0	8	5	0	1	3	60	0	0	1	5	2	0	0	1	0	0	1	0	0	1	0	1.73205080756888	0	2.82842712474619	1	5
0159.AQ29.10080.20200719.ST	14781	m10080	20200719	2020-07-19	18462	post	126	126	24.93829	NA	NA	NA	NA	NA	NA	NA	NA	61	1	1	0	0	3	8	0	0	0	0	61	0	1	1	1	1	0	1	1	0	0	0	0	0	1	0	0	1.73205080756888	2.82842712474619	1	0
0159.AQ29.10081.20180424.ST	13268	m10081	20180424	2018-04-24	17645	pre	-691	691	27.25	820	0.747420000000002	691	129	27.25	27.99742	0.842682926829268	0.157317073170732	57	2	3	2	1	1	8	3	0	1	3	57	0	0	0	2	3	0	1	1	0	0	0	0	0	1	1.4142135623731	1	1	2.82842712474619	1	3
0159.AQ29.10081.20200722.ST	1486	m10081	20200722	2020-07-22	18465	post	129	129	27.99742	820	0.747420000000002	691	129	27.25	27.99742	0.842682926829268	0.157317073170732	57	2	3	2	1	1	8	3	0	1	3	57	0	0	0	2	3	0	1	1	0	0	0	0	0	1	1.4142135623731	1	1	2.82842712474619	1	3
0159.AQ29.10082.20180427.ST	12093	m10082	20180427	2018-04-27	17648	pre	-688	688	31.27829	830	-1.28308	688	142	31.27829	29.99521	0.828915662650602	0.171084337349398	66	1	2	0	0	0	7	2	0	2	1	66	0	0	0	1	2	0	1	1	0	0	0	0	0	0	0	0	0	2.64575131106459	1	2
0159.AQ29.10082.20200804.ST	4815	m10082	20200804	2020-08-04	18478	post	142	142	29.99521	830	-1.28308	688	142	31.27829	29.99521	0.828915662650602	0.171084337349398	66	1	2	0	0	0	7	2	0	2	1	66	0	0	0	1	2	0	1	1	0	0	0	0	0	0	0	0	0	2.64575131106459	1	2
0159.AQ29.10083.20180506.ST	20809	m10083	20180506	2018-05-06	17657	pre	-679	679	28.67293	842	0.0350699999999975	679	163	28.67293	28.708	0.806413301662708	0.193586698337292	48	2	1	0	0	0	12	9	3	0	0	48	0	1	1	2	1	0	0	0	0	0	0	0	0	1	0	0	0	3.46410161513775	0	9
0159.AQ29.10083.20200825.ST	14143	m10083	20200825	2020-08-25	18499	post	163	163	28.708	842	0.0350699999999975	679	163	28.67293	28.708	0.806413301662708	0.193586698337292	48	2	1	0	0	0	12	9	3	0	0	48	0	1	1	2	1	0	0	0	0	0	0	0	0	1	0	0	0	3.46410161513775	0	9
0159.AQ29.10093.20180612.ST	8246	m10093	20180612	2018-06-12	17694	pre	-642	642	21.92	786	0	642	144	21.92	21.92	0.816793893129771	0.183206106870229	60	3	3	0	3	0	11	6	0	0	1	60	1	0	0	3	3	NA	1	0	1	1	0	0	0	0	0	1.73205080756888	0	3.3166247903554	0	6
0159.AQ29.10093.20200806.ST	15107	m10093	20200806	2020-08-06	18480	post	144	144	21.92	786	0	642	144	21.92	21.92	0.816793893129771	0.183206106870229	60	3	3	0	3	0	11	6	0	0	1	60	1	0	0	3	3	NA	1	0	1	1	0	0	0	0	0	1.73205080756888	0	3.3166247903554	0	6
0159.AQ29.10104.20180715.ST	7122	m10104	20180715	2018-07-15	17727	pre	-609	609	26.77	742	0	609	133	26.77	26.77	0.820754716981132	0.179245283018868	66	3	3	0	1	2	7	4	0	1	0	66	1	0	0	3	3	0	0	0	0	0	0	0	0	0	0	1	1.4142135623731	2.64575131106459	0	4
0159.AQ29.10104.20200726.ST	12763	m10104	20200726	2020-07-26	18469	post	133	133	26.77	742	0	609	133	26.77	26.77	0.820754716981132	0.179245283018868	66	3	3	0	1	2	7	4	0	1	0	66	1	0	0	3	3	0	0	0	0	0	0	0	0	0	0	1	1.4142135623731	2.64575131106459	0	4
0159.AQ29.10105.20180712.ST	17830	m10105	20180712	2018-07-12	17724	pre	-612	612	20.1663	747	1.34517	612	135	20.1663	21.51147	0.819277108433735	0.180722891566265	58	2	3	0	0	0	9	4	3	0	0	58	0	0	0	2	3	0	0	0	0	0	0	0	0	1	0	0	0	3	0	4
0159.AQ29.10105.20200728.ST	14711	m10105	20200728	2020-07-28	18471	post	135	135	21.51147	747	1.34517	612	135	20.1663	21.51147	0.819277108433735	0.180722891566265	58	2	3	0	0	0	9	4	3	0	0	58	0	0	0	2	3	0	0	0	0	0	0	0	0	1	0	0	0	3	0	4
0159.AQ29.10106.20200831.ST	19681	m10106	20200831	2020-08-31	18505	post	169	169	NA	NA	NA	NA	NA	NA	NA	NA	NA	50	3	2	0	5	7	10	10	3	0	1	50	0	0	0	3	2	0	1	1	0	1	0	0	0	0	0	2.23606797749979	2.64575131106459	3.16227766016838	1	10
0159.AQ29.10110.20200803.ST	4652	m10110	20200803	2020-08-03	18477	post	141	141	27.11111	733	-0.458210000000001	592	141	27.56932	27.11111	0.807639836289222	0.192360163710778	53	1	2	0	7	9	20	9	0	0	3	53	0	0	0	1	2	0	0	1	0	1	1	0	0	1	0	2.64575131106459	3	4.47213595499958	NA	9
0159.AQ29.10111.20180816.ST	14527	m10111	20180816	2018-08-16	17759	pre	-577	577	28.32	713	-2.38308	577	136	28.32	25.93692	0.809256661991585	0.190743338008415	56	2	3	0	0	0	8	11	0	1	3	56	1	1	1	2	3	0	1	1	0	0	0	0	0	1	0	0	0	2.82842712474619	1	11
0159.AQ29.10111.20200729.ST	12344	m10111	20200729	2020-07-29	18472	post	136	136	25.93692	713	-2.38308	577	136	28.32	25.93692	0.809256661991585	0.190743338008415	56	2	3	0	0	0	8	11	0	1	3	56	1	1	1	2	3	0	1	1	0	0	0	0	0	1	0	0	0	2.82842712474619	1	11
0159.AQ29.10112.20200805.ST	3887	m10112	20200805	2020-08-05	18479	post	143	143	21.14772	NA	NA	NA	NA	NA	NA	NA	NA	43	3	4	0	0	1	9	6	0	0	1	43	1	0	0	3	4	0	1	0	0	0	0	0	0	0	0	0	1	3	1	6
0159.AQ29.10114.20180911.ST	5058	m10114	20180911	2018-09-11	17785	pre	-551	551	21.45595	700	-1.09595	551	149	21.45595	20.36	0.787142857142857	0.212857142857143	67	2	1	0	6	6	18	7	0	0	0	67	0	0	0	2	1	0	0	1	0	0	0	0	0	0	0	2.44948974278318	2.44948974278318	4.24264068711928	1	7
0159.AQ29.10114.20200811.ST	6195	m10114	20200811	2020-08-11	18485	post	149	149	20.36	700	-1.09595	551	149	21.45595	20.36	0.787142857142857	0.212857142857143	67	2	1	0	6	6	18	7	0	0	0	67	0	0	0	2	1	0	0	1	0	0	0	0	0	0	0	2.44948974278318	2.44948974278318	4.24264068711928	1	7
0159.AQ29.10122.20180925.ST	10686	m10122	20180925	2018-09-25	17799	pre	-537	537	30.26163	663	0.265969999999999	537	126	30.26163	30.5276	0.809954751131222	0.190045248868778	76	3	2	5	1	0	13	1	0	1	1	76	0	0	0	3	2	0	0	1	0	1	0	0	0	1	2.23606797749979	1	0	3.60555127546399	NA	1
0159.AQ29.10122.20200719.ST	11543	m10122	20200719	2020-07-19	18462	post	126	126	30.5276	663	0.265969999999999	537	126	30.26163	30.5276	0.809954751131222	0.190045248868778	76	3	2	5	1	0	13	1	0	1	1	76	0	0	0	3	2	0	0	1	0	1	0	0	0	1	2.23606797749979	1	0	3.60555127546399	NA	1
0159.AQ29.10123.20200920.ST	10696	m10123	20200920	2020-09-20	18525	post	189	189	34.23083	NA	NA	NA	NA	NA	NA	NA	NA	64	4	1	0	8	11	21	10	0	1	1	64	0	1	1	4	1	0	1	1	0	1	0	0	0	1	0	2.82842712474619	3.3166247903554	4.58257569495584	NA	10
0159.AQ29.10128.20181028.ST	10445	m10128	20181028	2018-10-28	17832	pre	-504	504	28.34	678	-0.637139999999999	504	174	28.34	27.70286	0.743362831858407	0.256637168141593	69	1	2	0	3	3	8	2	0	1	0	69	1	0	0	1	2	0	0	1	0	0	0	0	0	1	0	1.73205080756888	1.73205080756888	2.82842712474619	1	2
0159.AQ29.10128.20200905.ST	9540	m10128	20200905	2020-09-05	18510	post	174	174	27.70286	678	-0.637139999999999	504	174	28.34	27.70286	0.743362831858407	0.256637168141593	69	1	2	0	3	3	8	2	0	1	0	69	1	0	0	1	2	0	0	1	0	0	0	0	0	1	0	1.73205080756888	1.73205080756888	2.82842712474619	1	2
0159.AQ29.10130.20181021.ST	7913	m10130	20181021	2018-10-21	17825	pre	-511	511	NA	621	NA	511	110	NA	NA	0.822866344605475	0.177133655394525	64	1	2	0	0	8	14	3	0	1	0	64	0	1	1	1	2	0	1	1	1	1	0	0	0	1	0	0	2.82842712474619	3.74165738677394	0	3
0159.AQ29.10130.20200703.ST	8304	m10130	20200703	2020-07-03	18446	post	110	110	NA	621	NA	511	110	NA	NA	0.822866344605475	0.177133655394525	64	1	2	0	0	8	14	3	0	1	0	64	0	1	1	1	2	0	1	1	1	1	0	0	0	1	0	0	2.82842712474619	3.74165738677394	0	3
0159.AQ29.10137.20190311.ST	8645	m10137	20190311	2019-03-11	17966	pre	-370	370	21.12187	503	1.75413	370	133	21.12187	22.876	0.73558648111332	0.26441351888668	67	3	3	0	1	4	8	5	0	0	1	67	0	0	0	3	3	0	0	0	0	0	0	0	0	1	0	1	2	2.82842712474619	NA	5
0159.AQ29.10137.20200726.ST	6077	m10137	20200726	2020-07-26	18469	post	133	133	22.876	503	1.75413	370	133	21.12187	22.876	0.73558648111332	0.26441351888668	67	3	3	0	1	4	8	5	0	0	1	67	0	0	0	3	3	0	0	0	0	0	0	0	0	1	0	1	2	2.82842712474619	NA	5
0159.AQ29.10142.20190319.ST	16669	m10142	20190319	2019-03-19	17974	pre	-362	362	24.21459	477	-1.06459	362	115	24.21459	23.15	0.758909853249476	0.241090146750524	61	2	3	0	2	0	13	9	0	1	1	61	0	0	0	2	3	0	0	0	0	0	0	0	0	0	0	1.4142135623731	0	3.60555127546399	NA	9
0159.AQ29.10142.20200708.ST	13987	m10142	20200708	2020-07-08	18451	post	115	115	23.15	477	-1.06459	362	115	24.21459	23.15	0.758909853249476	0.241090146750524	61	2	3	0	2	0	13	9	0	1	1	61	0	0	0	2	3	0	0	0	0	0	0	0	0	0	0	1.4142135623731	0	3.60555127546399	NA	9
0159.AQ29.10143.20190417.ST	2618	m10143	20190417	2019-04-17	18003	pre	-333	333	26.51427	481	0.180019999999999	333	148	26.51427	26.69429	0.692307692307692	0.307692307692308	58	3	2	0	1	0	11	1	0	2	0	58	0	0	0	3	2	0	1	0	0	1	0	0	0	0	0	1	0	3.3166247903554	1	1
0159.AQ29.10143.20200810.ST	13267	m10143	20200810	2020-08-10	18484	post	148	148	26.69429	481	0.180019999999999	333	148	26.51427	26.69429	0.692307692307692	0.307692307692308	58	3	2	0	1	0	11	1	0	2	0	58	0	0	0	3	2	0	1	0	0	1	0	0	0	0	0	1	0	3.3166247903554	1	1
0159.AQ29.10146.20190621.ST	7128	m10146	20190621	2019-06-21	18068	pre	-268	268	17.22714	384	0.8233	268	116	17.22714	18.05044	0.697916666666667	0.302083333333333	62	2	1	0	5	6	8	3	0	0	0	62	0	0	0	2	1	0	0	1	0	0	0	0	0	1	0	2.23606797749979	2.44948974278318	2.82842712474619	0	3
0159.AQ29.10146.20200709.ST	12342	m10146	20200709	2020-07-09	18452	post	116	116	18.05044	384	0.8233	268	116	17.22714	18.05044	0.697916666666667	0.302083333333333	62	2	1	0	5	6	8	3	0	0	0	62	0	0	0	2	1	0	0	1	0	0	0	0	0	1	0	2.23606797749979	2.44948974278318	2.82842712474619	0	3
0159.AQ29.10148.20190612.ST	7847	m10148	20190612	2019-06-12	18059	pre	-277	277	27.19528	395	0.0747199999999992	277	118	27.19528	27.27	0.70126582278481	0.29873417721519	62	3	3	0	11	9	12	8	0	1	1	62	0	0	0	3	3	0	1	0	0	1	0	0	0	1	0	3.3166247903554	3	3.46410161513775	1	8
0159.AQ29.10148.20200711.ST	12146	m10148	20200711	2020-07-11	18454	post	118	118	27.27	395	0.0747199999999992	277	118	27.19528	27.27	0.70126582278481	0.29873417721519	62	3	3	0	11	9	12	8	0	1	1	62	0	0	0	3	3	0	1	0	0	1	0	0	0	1	0	3.3166247903554	3	3.46410161513775	1	8
0159.AQ29.10149.20190729.ST	10808	m10149	20190729	2019-07-29	18106	pre	-230	230	NA	393	NA	230	163	NA	NA	0.585241730279898	0.414758269720102	60	1	3	0	1	5	21	11	2	1	1	60	0	0	0	1	3	NA	1	0	0	1	0	0	0	1	0	1	2.23606797749979	4.58257569495584	1	11
0159.AQ29.10149.20200825.ST	11372	m10149	20200825	2020-08-25	18499	post	163	163	NA	393	NA	230	163	NA	NA	0.585241730279898	0.414758269720102	60	1	3	0	1	5	21	11	2	1	1	60	0	0	0	1	3	NA	1	0	0	1	0	0	0	1	0	1	2.23606797749979	4.58257569495584	1	11
0159.AQ29.10151.20190808.ST	31134	m10151	20190808	2019-08-08	18116	pre	-220	220	NA	383	NA	220	163	NA	NA	0.574412532637076	0.425587467362924	58	4	3	0	6	5	19	10	2	1	3	58	0	0	0	4	3	0	1	0	0	1	0	0	0	0	0	2.44948974278318	2.23606797749979	4.35889894354067	1	10
0159.AQ29.10151.20200825.ST	16372	m10151	20200825	2020-08-25	18499	post	163	163	NA	383	NA	220	163	NA	NA	0.574412532637076	0.425587467362924	58	4	3	0	6	5	19	10	2	1	3	58	0	0	0	4	3	0	1	0	0	1	0	0	0	0	0	2.44948974278318	2.23606797749979	4.35889894354067	1	10
0159.AQ29.10152.20190819.ST	42933	m10152	20190819	2019-08-19	18127	pre	-209	209	27.07	387	0	209	178	27.07	27.07	0.540051679586563	0.459948320413437	64	3	2	0	6	6	16	2	0	4	0	64	0	0	0	3	2	0	1	1	0	1	0	0	0	0	0	2.44948974278318	2.44948974278318	4	1	2
0159.AQ29.10152.20200909.ST	12125	m10152	20200909	2020-09-09	18514	post	178	178	27.07	387	0	209	178	27.07	27.07	0.540051679586563	0.459948320413437	64	3	2	0	6	6	16	2	0	4	0	64	0	0	0	3	2	0	1	1	0	1	0	0	0	0	0	2.44948974278318	2.44948974278318	4	1	2
0159.AQ29.10154.20190905.ST	24782	m10154	20190905	2019-09-05	18144	pre	-192	192	31.66	327	0.49193	192	135	31.66	32.15193	0.587155963302752	0.412844036697248	74	2	3	0	2	1	8	3	0	0	0	74	0	0	0	2	3	0	1	0	0	0	1	0	0	0	0	1.4142135623731	1	2.82842712474619	1	3
0159.AQ29.10154.20200728.ST	15301	m10154	20200728	2020-07-28	18471	post	135	135	32.15193	327	0.49193	192	135	31.66	32.15193	0.587155963302752	0.412844036697248	74	2	3	0	2	1	8	3	0	0	0	74	0	0	0	2	3	0	1	0	0	0	1	0	0	0	0	1.4142135623731	1	2.82842712474619	1	3
0159.AS41.40003.20171129.ST	9515	m40003	20171129	2017-11-29	17499	pre	-837	837	26.00107	994	-0.401069999999997	837	157	26.00107	25.6	0.8420523138833	0.1579476861167	63	3	2	1	0	1	7	3	0	2	2	63	1	0	0	3	2	0	1	1	0	0	0	0	1	1	1	0	1	2.64575131106459	1	3
0159.AS41.40003.20200819.ST	8897	m40003	20200819	2020-08-19	18493	post	157	157	25.6	994	-0.401069999999997	837	157	26.00107	25.6	0.8420523138833	0.1579476861167	63	3	2	1	0	1	7	3	0	2	2	63	1	0	0	3	2	0	1	1	0	0	0	0	1	1	1	0	1	2.64575131106459	1	3
0159.AS41.40006.20171201.ST	10397	m40006	20171201	2017-12-01	17501	pre	-835	835	36.40977	982	2.87822999999999	835	147	36.40977	39.288	0.85030549898167	0.14969450101833	40	2	2	4	0	4	18	6	0	4	3	40	1	0	0	2	2	NA	0	0	0	0	0	0	1	0	2	0	2	4.24264068711928	0	6
0159.AS41.40006.20200809.ST	21845	m40006	20200809	2020-08-09	18483	post	147	147	39.288	982	2.87822999999999	835	147	36.40977	39.288	0.85030549898167	0.14969450101833	40	2	2	4	0	4	18	6	0	4	3	40	1	0	0	2	2	NA	0	0	0	0	0	0	1	0	2	0	2	4.24264068711928	0	6
0159.AS41.40007.20171205.ST	9903	m40007	20171205	2017-12-05	17505	pre	-831	831	26.24	NA	NA	NA	NA	NA	NA	NA	NA	52	3	3	0	8	3	12	3	0	4	1	52	1	0	0	3	3	0	1	0	0	0	0	0	1	1	0	2.82842712474619	1.73205080756888	3.46410161513775	1	3
0159.AS41.40011.20180102.ST	9911	m40011	20180102	2018-01-02	17533	pre	-803	803	17.11171	1014	-0.683709999999998	803	211	17.11171	16.428	0.791913214990138	0.208086785009862	71	3	2	0	1	2	13	2	0	0	0	71	1	0	0	3	2	0	0	0	0	0	0	0	1	0	0	1	1.4142135623731	3.60555127546399	0	2
0159.AS41.40011.20201012.ST	13809	m40011	20201012	2020-10-12	18547	post	211	211	16.428	1014	-0.683709999999998	803	211	17.11171	16.428	0.791913214990138	0.208086785009862	71	3	2	0	1	2	13	2	0	0	0	71	1	0	0	3	2	0	0	0	0	0	0	0	1	0	0	1	1.4142135623731	3.60555127546399	0	2
0159.AS41.40012.20180310.ST	11319	m40012	20180310	2018-03-10	17600	pre	-736	736	25.01171	NA	NA	NA	NA	NA	NA	NA	NA	NA	NA	NA	NA	NA	NA	NA	NA	NA	NA	NA	NA	NA	NA	NA	NA	NA	NA	NA	NA	NA	NA	NA	NA	NA	NA	NA	NA	NA	NA	NA	NA
0159.AS41.40013.20180310.ST	10509	m40013	20180310	2018-03-10	17600	pre	-736	736	28.7149	NA	NA	NA	NA	NA	NA	NA	NA	NA	NA	NA	NA	NA	NA	NA	NA	NA	NA	NA	NA	NA	NA	NA	NA	NA	NA	NA	NA	NA	NA	NA	NA	NA	NA	NA	NA	NA	NA	NA	NA
0159.AS41.40014.20190601.ST	9167	m40014	20190601	2019-06-01	18048	pre	-288	288	27.62	NA	NA	NA	NA	NA	NA	NA	NA	NA	NA	NA	NA	NA	NA	NA	NA	NA	NA	NA	NA	NA	NA	NA	NA	NA	NA	NA	NA	NA	NA	NA	NA	NA	NA	NA	NA	NA	NA	NA	NA
0159.AS41.40018.20180419.ST	8499	m40018	20180419	2018-04-19	17640	pre	-696	696	40.74446	NA	NA	NA	NA	NA	NA	NA	NA	NA	NA	NA	NA	NA	NA	NA	NA	NA	NA	NA	NA	NA	NA	NA	NA	NA	NA	NA	NA	NA	NA	NA	NA	NA	NA	NA	NA	NA	NA	NA	NA
0159.AS41.40019.20180131.ST	29782	m40019	20180131	2018-01-31	17562	pre	-774	774	25.24	923	0	774	149	25.24	25.24	0.838569880823402	0.161430119176598	63	1	3	0	2	1	10	6	0	1	0	63	0	0	0	1	3	0	1	1	0	0	0	0	1	1	0	1.4142135623731	1	3.16227766016838	1	6
0159.AS41.40019.20200811.ST	16024	m40019	20200811	2020-08-11	18485	post	149	149	25.24	923	0	774	149	25.24	25.24	0.838569880823402	0.161430119176598	63	1	3	0	2	1	10	6	0	1	0	63	0	0	0	1	3	0	1	1	0	0	0	0	1	1	0	1.4142135623731	1	3.16227766016838	1	6
0159.AS41.40020.20180117.ST	28880	m40020	20180117	2018-01-17	17548	pre	-788	788	22.5728	945	-0.312799999999999	788	157	22.5728	22.26	0.833862433862434	0.166137566137566	46	3	2	5	6	6	20	5	0	4	1	46	1	0	0	3	2	0	1	0	0	0	0	0	1	0	2.23606797749979	2.44948974278318	2.44948974278318	4.47213595499958	1	5
0159.AS41.40020.20200819.ST	18921	m40020	20200819	2020-08-19	18493	post	157	157	22.26	945	-0.312799999999999	788	157	22.5728	22.26	0.833862433862434	0.166137566137566	46	3	2	5	6	6	20	5	0	4	1	46	1	0	0	3	2	0	1	0	0	0	0	0	1	0	2.23606797749979	2.44948974278318	2.44948974278318	4.47213595499958	1	5
0159.AS41.40022.20180209.ST	8503	m40022	20180209	2018-02-09	17571	pre	-765	765	29.37476	NA	NA	NA	NA	NA	NA	NA	NA	58	3	2	4	2	7	18	7	2	3	3	58	0	0	0	3	2	1	0	1	0	1	0	0	1	0	2	1.4142135623731	2.64575131106459	4.24264068711928	1	7
0159.AS41.40024.20190210.ST	10836	m40024	20190210	2019-02-10	17937	pre	-399	399	27.50062	NA	NA	NA	NA	NA	NA	NA	NA	NA	NA	NA	NA	NA	NA	NA	NA	NA	NA	NA	NA	NA	NA	NA	NA	NA	NA	NA	NA	NA	NA	NA	NA	NA	NA	NA	NA	NA	NA	NA	NA
0159.AS41.40026.20190507.ST	12669	m40026	20190507	2019-05-07	18023	pre	-313	313	27.89309	NA	NA	NA	NA	NA	NA	NA	NA	71	3	0	5	0	3	7	3	1	1	1	71	0	1	1	3	0	0	0	0	0	0	1	0	1	0	2.23606797749979	0	1.73205080756888	2.64575131106459	0	3
0159.AS41.40028.20180214.ST	17121	m40028	20180214	2018-02-14	17576	pre	-760	760	31.64	NA	NA	NA	NA	NA	NA	NA	NA	NA	NA	NA	NA	NA	NA	NA	NA	NA	NA	NA	NA	NA	NA	NA	NA	NA	NA	NA	NA	NA	NA	NA	NA	NA	NA	NA	NA	NA	NA	NA	NA
0159.AS41.40029.20180306.ST	29354	m40029	20180306	2018-03-06	17596	pre	-740	740	32.03	NA	NA	NA	NA	NA	NA	NA	NA	NA	NA	NA	NA	NA	NA	NA	NA	NA	NA	NA	NA	NA	NA	NA	NA	NA	NA	NA	NA	NA	NA	NA	NA	NA	NA	NA	NA	NA	NA	NA	NA
0159.AS41.40030.20190630.ST	12599	m40030	20190630	2019-06-30	18077	pre	-259	259	32.05096	417	-0.436310000000002	259	158	32.05096	31.61465	0.621103117505995	0.378896882494005	49	1	2	0	5	1	10	9	2	3	3	49	1	0	0	1	2	0	0	0	0	0	0	0	1	1	0	2.23606797749979	1	3.16227766016838	0	9
0159.AS41.40030.20200820.ST	13557	m40030	20200820	2020-08-20	18494	post	158	158	31.61465	417	-0.436310000000002	259	158	32.05096	31.61465	0.621103117505995	0.378896882494005	49	1	2	0	5	1	10	9	2	3	3	49	1	0	0	1	2	0	0	0	0	0	0	0	1	1	0	2.23606797749979	1	3.16227766016838	0	9
0159.AS41.40031.20190318.ST	8103	m40031	20190318	2019-03-18	17973	pre	-363	363	30.06103	511	2.30754	363	148	30.06103	32.36857	0.710371819960861	0.289628180039139	81	1	2	0	0	0	8	3	2	1	0	81	1	0	0	1	2	0	0	1	0	0	0	0	1	0	0	0	0	2.82842712474619	0	3
0159.AS41.40031.20200810.ST	11749	m40031	20200810	2020-08-10	18484	post	148	148	32.36857	511	2.30754	363	148	30.06103	32.36857	0.710371819960861	0.289628180039139	81	1	2	0	0	0	8	3	2	1	0	81	1	0	0	1	2	0	0	1	0	0	0	0	1	0	0	0	0	2.82842712474619	0	3
0159.AS41.40032.20190321.ST	7856	m40032	20190321	2019-03-21	17976	pre	-360	360	23.33565	521	0.410769999999999	360	161	23.33565	23.74642	0.690978886756238	0.309021113243762	67	1	0	2	9	20	23	9	0	0	0	67	1	0	0	1	0	0	0	0	0	0	0	0	1	0	1.4142135623731	3	4.47213595499958	4.79583152331272	0	9
0159.AS41.40032.20200823.ST	7511	m40032	20200823	2020-08-23	18497	post	161	161	23.74642	521	0.410769999999999	360	161	23.33565	23.74642	0.690978886756238	0.309021113243762	67	1	0	2	9	20	23	9	0	0	0	67	1	0	0	1	0	0	0	0	0	0	0	0	1	0	1.4142135623731	3	4.47213595499958	4.79583152331272	0	9
0159.AS41.40033.20190330.ST	7101	m40033	20190330	2019-03-30	17985	pre	-351	351	23.96	NA	NA	NA	NA	NA	NA	NA	NA	NA	NA	NA	NA	NA	NA	NA	NA	NA	NA	NA	NA	NA	NA	NA	NA	NA	NA	NA	NA	NA	NA	NA	NA	NA	NA	NA	NA	NA	NA	NA	NA
0159.AS41.40034.20190308.ST	21649	m40034	20190308	2019-03-08	17963	pre	-373	373	24.11509	NA	NA	NA	NA	NA	NA	NA	NA	NA	NA	NA	NA	NA	NA	NA	NA	NA	NA	NA	NA	NA	NA	NA	NA	NA	NA	NA	NA	NA	NA	NA	NA	NA	NA	NA	NA	NA	NA	NA	NA
0159.AS41.40035.20190310.ST	8670	m40035	20190310	2019-03-10	17965	pre	-371	371	34.2171	NA	NA	NA	NA	NA	NA	NA	NA	NA	NA	NA	NA	NA	NA	NA	NA	NA	NA	NA	NA	NA	NA	NA	NA	NA	NA	NA	NA	NA	NA	NA	NA	NA	NA	NA	NA	NA	NA	NA	NA
0159.AS41.40037.20190308.ST	7629	m40037	20190308	2019-03-08	17963	pre	-373	373	26.15846	521	0.69154	373	148	26.15846	26.85	0.715930902111324	0.284069097888676	62	1	2	0	0	0	7	6	0	1	2	62	0	0	0	1	2	1	1	0	0	0	0	0	1	0	0	0	0	2.64575131106459	1	6
0159.AS41.40037.20200810.ST	9556	m40037	20200810	2020-08-10	18484	post	148	148	26.85	521	0.69154	373	148	26.15846	26.85	0.715930902111324	0.284069097888676	62	1	2	0	0	0	7	6	0	1	2	62	0	0	0	1	2	1	1	0	0	0	0	0	1	0	0	0	0	2.64575131106459	1	6
0159.AS41.40038.20190307.ST	17091	m40038	20190307	2019-03-07	17962	pre	-374	374	34.61125	590	4.30735	374	216	34.61125	38.9186	0.633898305084746	0.366101694915254	59	3	2	3	0	0	10	6	0	2	1	59	1	0	0	3	2	1	1	1	1	1	0	0	1	0	1.73205080756888	0	0	3.16227766016838	1	6
0159.AS41.40038.20201017.ST	5188	m40038	20201017	2020-10-17	18552	post	216	216	38.9186	590	4.30735	374	216	34.61125	38.9186	0.633898305084746	0.366101694915254	59	3	2	3	0	0	10	6	0	2	1	59	1	0	0	3	2	1	1	1	1	1	0	0	1	0	1.73205080756888	0	0	3.16227766016838	1	6
0159.AS41.40040.20180411.ST	8704	m40040	20180411	2018-04-11	17632	pre	-704	704	25.19639	NA	NA	NA	NA	NA	NA	NA	NA	NA	NA	NA	NA	NA	NA	NA	NA	NA	NA	NA	NA	NA	NA	NA	NA	NA	NA	NA	NA	NA	NA	NA	NA	NA	NA	NA	NA	NA	NA	NA	NA
0159.AS41.40041.20180329.ST	12868	m40041	20180329	2018-03-29	17619	pre	-717	717	29.70729	872	0.422709999999999	717	155	29.70729	30.13	0.822247706422018	0.177752293577982	60	3	1	0	6	7	21	5	0	1	1	60	0	0	1	3	1	0	0	0	0	0	0	0	1	0	0	2.44948974278318	2.64575131106459	4.58257569495584	1	5
0159.AS41.40041.20200817.ST	13563	m40041	20200817	2020-08-17	18491	post	155	155	30.13	872	0.422709999999999	717	155	29.70729	30.13	0.822247706422018	0.177752293577982	60	3	1	0	6	7	21	5	0	1	1	60	0	0	1	3	1	0	0	0	0	0	0	0	1	0	0	2.44948974278318	2.64575131106459	4.58257569495584	1	5
0159.AS41.40042.20180501.ST	40820	m40042	20180501	2018-05-01	17652	pre	-684	684	41.53111	837	1.9972	684	153	41.53111	43.52831	0.817204301075269	0.182795698924731	51	1	0	8	0	6	23	3	0	2	3	51	1	1	0	1	0	0	1	1	1	0	1	0	1	0	2.82842712474619	0	2.44948974278318	4.79583152331272	1	3
0159.AS41.40042.20200815.ST	27014	m40042	20200815	2020-08-15	18489	post	153	153	43.52831	837	1.9972	684	153	41.53111	43.52831	0.817204301075269	0.182795698924731	51	1	0	8	0	6	23	3	0	2	3	51	1	1	0	1	0	0	1	1	1	0	1	0	1	0	2.82842712474619	0	2.44948974278318	4.79583152331272	1	3
0159.AS41.40043.20180424.ST	9327	m40043	20180424	2018-04-24	17645	pre	-691	691	35.29429	838	-5.95429	691	147	35.29429	29.34	0.824582338902148	0.175417661097852	70	1	2	6	1	4	18	5	1	2	0	70	1	0	0	1	2	0	0	0	0	1	1	0	1	0	2.44948974278318	1	2	4.24264068711928	0	5
0159.AS41.40043.20200809.ST	1583	m40043	20200809	2020-08-09	18483	post	147	147	29.34	838	-5.95429	691	147	35.29429	29.34	0.824582338902148	0.175417661097852	70	1	2	6	1	4	18	5	1	2	0	70	1	0	0	1	2	0	0	0	0	1	1	0	1	0	2.44948974278318	1	2	4.24264068711928	0	5
0159.AS41.40044.20180615.ST	8406	m40044	20180615	2018-06-15	17697	pre	-639	639	29.18357	NA	NA	NA	NA	NA	NA	NA	NA	NA	NA	NA	NA	NA	NA	NA	NA	NA	NA	NA	NA	NA	NA	NA	NA	NA	NA	NA	NA	NA	NA	NA	NA	NA	NA	NA	NA	NA	NA	NA	NA
0159.AS41.40045.20180410.ST	10554	m40045	20180410	2018-04-10	17631	pre	-705	705	31.82261	917	-1.0253	705	212	31.82261	30.79731	0.768811341330425	0.231188658669575	65	1	2	2	6	7	13	7	0	2	1	65	0	0	0	1	2	0	0	1	0	1	1	0	1	1	1.4142135623731	2.44948974278318	2.64575131106459	3.60555127546399	1	7
0159.AS41.40045.20201013.ST	16519	m40045	20201013	2020-10-13	18548	post	212	212	30.79731	917	-1.0253	705	212	31.82261	30.79731	0.768811341330425	0.231188658669575	65	1	2	2	6	7	13	7	0	2	1	65	0	0	0	1	2	0	0	1	0	1	1	0	1	1	1.4142135623731	2.44948974278318	2.64575131106459	3.60555127546399	1	7
0159.AS41.40047.20180516.ST	10187	m40047	20180516	2018-05-16	17667	pre	-669	669	23.47091	NA	NA	NA	NA	NA	NA	NA	NA	NA	NA	NA	NA	NA	NA	NA	NA	NA	NA	NA	NA	NA	NA	NA	NA	NA	NA	NA	NA	NA	NA	NA	NA	NA	NA	NA	NA	NA	NA	NA	NA
0159.AS41.40048.20181125.ST	10323	m40048	20181125	2018-11-25	17860	pre	-476	476	31.58	627	0	476	151	31.58	31.58	0.759170653907496	0.240829346092504	41	3	3	1	0	0	8	4	0	3	3	41	1	0	0	3	3	0	0	0	0	0	0	0	1	0	1	0	0	2.82842712474619	1	4
0159.AS41.40048.20200813.ST	5991	m40048	20200813	2020-08-13	18487	post	151	151	31.58	627	0	476	151	31.58	31.58	0.759170653907496	0.240829346092504	41	3	3	1	0	0	8	4	0	3	3	41	1	0	0	3	3	0	0	0	0	0	0	0	1	0	1	0	0	2.82842712474619	1	4
0159.AS41.40049.20181105.ST	43832	m40049	20181105	2018-11-05	17840	pre	-496	496	24.96	667	0	496	171	24.96	24.96	0.743628185907046	0.256371814092954	58	2	3	1	7	2	8	6	0	3	0	58	1	0	0	2	3	0	1	0	0	0	0	0	1	1	1	2.64575131106459	1.4142135623731	2.82842712474619	1	6
0159.AS41.40049.20200902.ST	15162	m40049	20200902	2020-09-02	18507	post	171	171	24.96	667	0	496	171	24.96	24.96	0.743628185907046	0.256371814092954	58	2	3	1	7	2	8	6	0	3	0	58	1	0	0	2	3	0	1	0	0	0	0	0	1	1	1	2.64575131106459	1.4142135623731	2.82842712474619	1	6
0159.AS41.40050.20181101.ST	39595	m40050	20181101	2018-11-01	17836	pre	-500	500	32.96	671	0	500	171	32.96	32.96	0.745156482861401	0.254843517138599	69	5	3	0	0	0	7	7	0	1	0	69	0	0	0	5	3	0	1	1	0	1	0	0	1	0	0	0	0	2.64575131106459	1	7
0159.AS41.40050.20200902.ST	15640	m40050	20200902	2020-09-02	18507	post	171	171	32.96	671	0	500	171	32.96	32.96	0.745156482861401	0.254843517138599	69	5	3	0	0	0	7	7	0	1	0	69	0	0	0	5	3	0	1	1	0	1	0	0	1	0	0	0	0	2.64575131106459	1	7
0159.AS41.40053.20180612.ST	29025	m40053	20180612	2018-06-12	17694	pre	-642	642	22.44444	NA	NA	NA	NA	NA	NA	NA	NA	36	4	2	1	1	0	8	2	0	1	2	36	1	0	0	4	2	1	1	0	0	0	0	0	1	0	1	1	0	2.82842712474619	1	2
0159.AS41.40055.20180716.ST	8328	m40055	20180716	2018-07-16	17728	pre	-608	608	27.61	801	0	608	193	27.61	27.61	0.759051186017478	0.240948813982522	72	4	4	0	0	0	7	7	2	2	0	72	1	0	0	4	4	0	1	0	0	0	0	0	1	0	0	0	0	2.64575131106459	0	7
0159.AS41.40055.20200924.ST	11330	m40055	20200924	2020-09-24	18529	post	193	193	27.61	801	0	608	193	27.61	27.61	0.759051186017478	0.240948813982522	72	4	4	0	0	0	7	7	2	2	0	72	1	0	0	4	4	0	1	0	0	0	0	0	1	0	0	0	0	2.64575131106459	0	7
0159.AS41.40057.20180522.ST	26895	m40057	20180522	2018-05-22	17673	pre	-663	663	45.0399	NA	NA	NA	NA	NA	NA	NA	NA	NA	NA	NA	NA	NA	NA	NA	NA	NA	NA	NA	NA	NA	NA	NA	NA	NA	NA	NA	NA	NA	NA	NA	NA	NA	NA	NA	NA	NA	NA	NA	NA
0159.AS41.40058.20180625.ST	5004	m40058	20180625	2018-06-25	17707	pre	-629	629	36.49	841	5.44085	629	212	36.49	41.93085	0.747919143876338	0.252080856123662	50	4	1	0	7	9	17	8	0	0	3	50	1	0	0	4	1	1	0	0	0	0	0	0	1	1	0	2.64575131106459	3	4.12310562561766	0	8
0159.AS41.40058.20201013.ST	13250	m40058	20201013	2020-10-13	18548	post	212	212	41.93085	841	5.44085	629	212	36.49	41.93085	0.747919143876338	0.252080856123662	50	4	1	0	7	9	17	8	0	0	3	50	1	0	0	4	1	1	0	0	0	0	0	0	1	1	0	2.64575131106459	3	4.12310562561766	0	8
0159.AS41.40063.20190320.ST	19630	m40063	20190320	2019-03-20	17975	pre	-361	361	37.56153	NA	NA	NA	NA	NA	NA	NA	NA	49	3	1	3	4	10	21	8	0	2	1	49	1	0	0	3	1	1	0	0	0	0	0	0	1	0	1.73205080756888	2	3.16227766016838	4.58257569495584	1	8
0159.AS41.40070.20190424.ST	20236	m40070	20190424	2019-04-24	18010	pre	-326	326	27.09429	NA	NA	NA	NA	NA	NA	NA	NA	NA	NA	NA	NA	NA	NA	NA	NA	NA	NA	NA	NA	NA	NA	NA	NA	NA	NA	NA	NA	NA	NA	NA	NA	NA	NA	NA	NA	NA	NA	NA	NA
0159.AS41.40071.20190501.ST	21328	m40071	20190501	2019-05-01	18017	pre	-319	319	19.41	472	0	319	153	19.41	19.41	0.675847457627119	0.324152542372881	76	3	3	1	5	2	16	8	1	1	0	76	1	0	0	3	3	0	1	0	0	0	0	0	1	0	1	2.23606797749979	1.4142135623731	4	1	8
0159.AS41.40071.20200815.ST	13863	m40071	20200815	2020-08-15	18489	post	153	153	19.41	472	0	319	153	19.41	19.41	0.675847457627119	0.324152542372881	76	3	3	1	5	2	16	8	1	1	0	76	1	0	0	3	3	0	1	0	0	0	0	0	1	0	1	2.23606797749979	1.4142135623731	4	1	8
0159.AS41.40072.20190422.ST	17535	m40072	20190422	2019-04-22	18008	pre	-328	328	30.64705	486	-1.67589	328	158	30.64705	28.97116	0.674897119341564	0.325102880658436	58	5	2	0	5	3	8	4	1	2	0	58	1	0	0	5	2	0	0	1	0	0	0	0	1	0	0	2.23606797749979	1.73205080756888	2.82842712474619	0	4
0159.AS41.40072.20200820.ST	9854	m40072	20200820	2020-08-20	18494	post	158	158	28.97116	486	-1.67589	328	158	30.64705	28.97116	0.674897119341564	0.325102880658436	58	5	2	0	5	3	8	4	1	2	0	58	1	0	0	5	2	0	0	1	0	0	0	0	1	0	0	2.23606797749979	1.73205080756888	2.82842712474619	0	4
0159.AS41.40073.20190706.ST	11076	m40073	20190706	2019-07-06	18083	pre	-253	253	14.80182	NA	NA	NA	NA	NA	NA	NA	NA	NA	NA	NA	NA	NA	NA	NA	NA	NA	NA	NA	NA	NA	NA	NA	NA	NA	NA	NA	NA	NA	NA	NA	NA	NA	NA	NA	NA	NA	NA	NA	NA
0159.AS41.40075.20190608.ST	22166	m40075	20190608	2019-06-08	18055	pre	-281	281	25.96	430	0	281	149	25.96	25.96	0.653488372093023	0.346511627906977	70	4	1	1	3	6	13	2	1	1	0	70	1	0	0	4	1	0	1	1	0	0	0	0	1	0	1	1.73205080756888	2.44948974278318	3.60555127546399	0	2
0159.AS41.40075.20200811.ST	9632	m40075	20200811	2020-08-11	18485	post	149	149	25.96	430	0	281	149	25.96	25.96	0.653488372093023	0.346511627906977	70	4	1	1	3	6	13	2	1	1	0	70	1	0	0	4	1	0	1	1	0	0	0	0	1	0	1	1.73205080756888	2.44948974278318	3.60555127546399	0	2
0159.AS41.40081.20190607.ST	24582	m40081	20190607	2019-06-07	18054	pre	-282	282	27.2525	NA	NA	NA	NA	NA	NA	NA	NA	NA	NA	NA	NA	NA	NA	NA	NA	NA	NA	NA	NA	NA	NA	NA	NA	NA	NA	NA	NA	NA	NA	NA	NA	NA	NA	NA	NA	NA	NA	NA	NA
0159.AS41.40082.20190921.ST	14789	m40082	20190921	2019-09-21	18160	pre	-176	176	18.62434	325	1.57566	176	149	18.62434	20.2	0.541538461538462	0.458461538461538	64	3	1	3	15	9	14	10	0	0	0	64	1	0	0	3	1	0	1	1	0	0	0	0	1	0	1.73205080756888	3.87298334620742	3	3.74165738677394	1	10
0159.AS41.40082.20200811.ST	8058	m40082	20200811	2020-08-11	18485	post	149	149	20.2	325	1.57566	176	149	18.62434	20.2	0.541538461538462	0.458461538461538	64	3	1	3	15	9	14	10	0	0	0	64	1	0	0	3	1	0	1	1	0	0	0	0	1	0	1.73205080756888	3.87298334620742	3	3.74165738677394	1	10
0159.AS41.40084.20190710.ST	18288	m40084	20190710	2019-07-10	18087	pre	-249	249	33.745	NA	NA	NA	NA	NA	NA	NA	NA	NA	NA	NA	NA	NA	NA	NA	NA	NA	NA	NA	NA	NA	NA	NA	NA	NA	NA	NA	NA	NA	NA	NA	NA	NA	NA	NA	NA	NA	NA	NA	NA
0159.AS41.40085.20190714.ST	6652	m40085	20190714	2019-07-14	18091	pre	-245	245	37.88259	NA	NA	NA	NA	NA	NA	NA	NA	NA	NA	NA	NA	NA	NA	NA	NA	NA	NA	NA	NA	NA	NA	NA	NA	NA	NA	NA	NA	NA	NA	NA	NA	NA	NA	NA	NA	NA	NA	NA	NA
0159.AS41.40086.20190715.ST	31890	m40086	20190715	2019-07-15	18092	pre	-244	244	24.61163	NA	NA	NA	NA	NA	NA	NA	NA	NA	NA	NA	NA	NA	NA	NA	NA	NA	NA	NA	NA	NA	NA	NA	NA	NA	NA	NA	NA	NA	NA	NA	NA	NA	NA	NA	NA	NA	NA	NA	NA
0159.AS41.40087.20190717.ST	34924	m40087	20190717	2019-07-17	18094	pre	-242	242	27.79	NA	NA	NA	NA	NA	NA	NA	NA	NA	NA	NA	NA	NA	NA	NA	NA	NA	NA	NA	NA	NA	NA	NA	NA	NA	NA	NA	NA	NA	NA	NA	NA	NA	NA	NA	NA	NA	NA	NA	NA
0159.AS41.40088.20191004.ST	24782	m40088	20191004	2019-10-04	18173	pre	-163	163	40.21692	NA	NA	NA	NA	NA	NA	NA	NA	NA	NA	NA	NA	NA	NA	NA	NA	NA	NA	NA	NA	NA	NA	NA	NA	NA	NA	NA	NA	NA	NA	NA	NA	NA	NA	NA	NA	NA	NA	NA	NA
0159.AS41.40089.20190724.ST	40679	m40089	20190724	2019-07-24	18101	pre	-235	235	33.08	387	0	235	152	33.08	33.08	0.607235142118863	0.392764857881137	66	1	1	0	4	2	19	8	2	1	0	66	0	0	0	1	1	0	0	0	0	0	0	0	1	1	0	2	1.4142135623731	4.35889894354067	0	8
0159.AS41.40089.20200814.ST	8040	m40089	20200814	2020-08-14	18488	post	152	152	33.08	387	0	235	152	33.08	33.08	0.607235142118863	0.392764857881137	66	1	1	0	4	2	19	8	2	1	0	66	0	0	0	1	1	0	0	0	0	0	0	0	1	1	0	2	1.4142135623731	4.35889894354067	0	8
0159.AS41.40090.20190801.ST	26356	m40090	20190801	2019-08-01	18109	pre	-227	227	30.1236	NA	NA	NA	NA	NA	NA	NA	NA	NA	NA	NA	NA	NA	NA	NA	NA	NA	NA	NA	NA	NA	NA	NA	NA	NA	NA	NA	NA	NA	NA	NA	NA	NA	NA	NA	NA	NA	NA	NA	NA
0159.AS41.40091.20190918.ST	20835	m40091	20190918	2019-09-18	18157	pre	-179	179	27.30857	NA	NA	NA	NA	NA	NA	NA	NA	NA	NA	NA	NA	NA	NA	NA	NA	NA	NA	NA	NA	NA	NA	NA	NA	NA	NA	NA	NA	NA	NA	NA	NA	NA	NA	NA	NA	NA	NA	NA	NA
0159.AS41.40097.20191022.ST	22423	m40097	20191022	2019-10-22	18191	pre	-145	145	35.58	295	0	145	150	35.58	35.58	0.491525423728814	0.508474576271186	65	4	3	4	0	0	15	12	2	3	0	65	0	0	0	4	3	0	1	1	0	1	0	0	1	0	2	0	0	3.87298334620742	1	12
0159.AS41.40097.20200812.ST	9671	m40097	20200812	2020-08-12	18486	post	150	150	35.58	295	0	145	150	35.58	35.58	0.491525423728814	0.508474576271186	65	4	3	4	0	0	15	12	2	3	0	65	0	0	0	4	3	0	1	1	0	1	0	0	1	0	2	0	0	3.87298334620742	1	12
0159.AS41.40099.20191031.ST	26190	m40099	20191031	2019-10-31	18200	pre	-136	136	34.17072	288	0.103119999999997	136	152	34.17072	34.27384	0.472222222222222	0.527777777777778	61	1	1	2	1	2	8	5	2	0	3	61	0	0	0	1	1	0	0	1	0	1	0	0	1	1	1.4142135623731	1	1.4142135623731	2.82842712474619	0	5
0159.AS41.40099.20200814.ST	43653	m40099	20200814	2020-08-14	18488	post	152	152	34.27384	288	0.103119999999997	136	152	34.17072	34.27384	0.472222222222222	0.527777777777778	61	1	1	2	1	2	8	5	2	0	3	61	0	0	0	1	1	0	0	1	0	1	0	0	1	1	1.4142135623731	1	1.4142135623731	2.82842712474619	0	5
0159.AS41.40100.20191102.ST	28914	m40100	20191102	2019-11-02	18202	pre	-134	134	21.45	320	0	134	186	21.45	21.45	0.41875	0.58125	55	3	4	0	0	0	7	3	0	0	0	55	1	0	0	3	4	0	1	0	0	0	0	0	1	0	0	0	0	2.64575131106459	1	3
0159.AS41.40100.20200917.ST	7849	m40100	20200917	2020-09-17	18522	post	186	186	21.45	320	0	134	186	21.45	21.45	0.41875	0.58125	55	3	4	0	0	0	7	3	0	0	0	55	1	0	0	3	4	0	1	0	0	0	0	0	1	0	0	0	0	2.64575131106459	1	3
0159.AS41.40101.20191130.ST	39732	m40101	20191130	2019-11-30	18230	pre	-106	106	24.78	273	0	106	167	24.78	24.78	0.388278388278388	0.611721611721612	50	4	2	1	2	1	8	2	1	1	3	50	0	0	0	4	2	0	0	0	0	0	1	0	1	0	1	1.4142135623731	1	2.82842712474619	0	2
0159.AS41.40101.20200829.ST	44468	m40101	20200829	2020-08-29	18503	post	167	167	24.78	273	0	106	167	24.78	24.78	0.388278388278388	0.611721611721612	50	4	2	1	2	1	8	2	1	1	3	50	0	0	0	4	2	0	0	0	0	0	1	0	1	0	1	1.4142135623731	1	2.82842712474619	0	2
0159.AS41.40102.20191114.ST	2286	m40102	20191114	2019-11-14	18214	pre	-122	122	36.76408	288	0.435920000000003	122	166	36.76408	37.2	0.423611111111111	0.576388888888889	60	2	1	1	4	7	16	6	2	1	2	60	1	0	0	2	1	0	1	0	0	1	0	0	1	0	1	2	2.64575131106459	4	1	6
0159.AS41.40102.20200828.ST	6397	m40102	20200828	2020-08-28	18502	post	166	166	37.2	288	0.435920000000003	122	166	36.76408	37.2	0.423611111111111	0.576388888888889	60	2	1	1	4	7	16	6	2	1	2	60	1	0	0	2	1	0	1	0	0	1	0	0	1	0	1	2	2.64575131106459	4	1	6
0159.AS41.40103.20200117.ST	13078	m40103	20200117	2020-01-17	18278	pre	-58	58	47.85	215	0	58	157	47.85	47.85	0.269767441860465	0.730232558139535	43	1	1	2	17	16	25	2	0	1	3	43	0	0	0	1	1	0	0	1	0	1	0	0	1	1	1.4142135623731	4.12310562561766	4	5	0	2
0159.AS41.40103.20200819.ST	50473	m40103	20200819	2020-08-19	18493	post	157	157	47.85	215	0	58	157	47.85	47.85	0.269767441860465	0.730232558139535	43	1	1	2	17	16	25	2	0	1	3	43	0	0	0	1	1	0	0	1	0	1	0	0	1	1	1.4142135623731	4.12310562561766	4	5	0	2
0159.AY44.33000.20171025.ST	43580	m33000	20171025	2017-10-25	17464	pre	-872	872	37.93176	1078	8.78824	872	206	37.93176	46.72	0.808905380333952	0.191094619666048	63	1	3	0	0	0	9	3	1	2	0	63	1	0	0	1	3	0	0	0	0	0	0	0	0	1	0	0	0	3	0	3
0159.AY44.33000.20201007.ST	3358	m33000	20201007	2020-10-07	18542	post	206	206	46.72	1078	8.78824	872	206	37.93176	46.72	0.808905380333952	0.191094619666048	63	1	3	0	0	0	9	3	1	2	0	63	1	0	0	1	3	0	0	0	0	0	0	0	0	1	0	0	0	3	0	3
0159.AY44.33003.20170914.ST	60677	m33003	20170914	2017-09-14	17423	pre	-913	913	29.14894	1090	-1.22894	913	177	29.14894	27.92	0.837614678899083	0.162385321100917	50	1	3	0	12	8	12	6	1	2	2	50	1	0	0	1	3	0	0	1	0	0	0	0	0	1	0	3.46410161513775	2.82842712474619	3.46410161513775	0	6
0159.AY44.33003.20200908.ST	7159	m33003	20200908	2020-09-08	18513	post	177	177	27.92	1090	-1.22894	913	177	29.14894	27.92	0.837614678899083	0.162385321100917	50	1	3	0	12	8	12	6	1	2	2	50	1	0	0	1	3	0	0	1	0	0	0	0	0	1	0	3.46410161513775	2.82842712474619	3.46410161513775	0	6
0159.AY44.33005.20170925.ST	48179	m33005	20170925	2017-09-25	17434	pre	-902	902	30.67973	1073	-0.415289999999999	902	171	30.67973	30.26444	0.840633737185461	0.159366262814539	64	2	2	0	0	0	8	2	3	0	1	64	1	0	0	2	2	0	1	1	1	0	0	0	0	1	0	0	0	2.82842712474619	0	2
0159.AY44.33005.20200902.ST	14092	m33005	20200902	2020-09-02	18507	post	171	171	30.26444	1073	-0.415289999999999	902	171	30.67973	30.26444	0.840633737185461	0.159366262814539	64	2	2	0	0	0	8	2	3	0	1	64	1	0	0	2	2	0	1	1	1	0	0	0	0	1	0	0	0	2.82842712474619	0	2
0159.AY44.33007.20170914.ST	55082	m33007	20170914	2017-09-14	17423	pre	-913	913	23.59716	1080	1.29027	913	167	23.59716	24.88743	0.84537037037037	0.15462962962963	53	3	3	1	1	11	9	1	0	1	1	53	0	0	0	3	3	0	1	0	0	0	0	0	0	0	1	1	3.3166247903554	3	0	1
0159.AY44.33007.20200829.ST	8379	m33007	20200829	2020-08-29	18503	post	167	167	24.88743	1080	1.29027	913	167	23.59716	24.88743	0.84537037037037	0.15462962962963	53	3	3	1	1	11	9	1	0	1	1	53	0	0	0	3	3	0	1	0	0	0	0	0	0	0	1	1	3.3166247903554	3	0	1
0159.AY44.33011.20171005.ST	51244	m33011	20171005	2017-10-05	17444	pre	-892	892	32.75534	1098	-0.965339999999998	892	206	32.75534	31.79	0.812386156648452	0.187613843351548	43	2	2	0	7	7	14	9	1	4	2	43	1	0	0	2	2	0	1	0	0	0	0	0	0	0	0	2.64575131106459	2.64575131106459	3.74165738677394	1	9
0159.AY44.33011.20201007.ST	9626	m33011	20201007	2020-10-07	18542	post	206	206	31.79	1098	-0.965339999999998	892	206	32.75534	31.79	0.812386156648452	0.187613843351548	43	2	2	0	7	7	14	9	1	4	2	43	1	0	0	2	2	0	1	0	0	0	0	0	0	0	0	2.64575131106459	2.64575131106459	3.74165738677394	1	9
0159.AY44.33021.20170916.ST	41599	m33021	20170916	2017-09-16	17425	pre	-911	911	28.28875	1110	-3.08875	911	199	28.28875	25.2	0.820720720720721	0.179279279279279	23	3	3	0	8	0	8	8	0	0	0	23	1	0	0	3	3	0	1	0	0	0	1	0	0	0	0	2.82842712474619	0	2.82842712474619	1	8
0159.AY44.33021.20200930.ST	12771	m33021	20200930	2020-09-30	18535	post	199	199	25.2	1110	-3.08875	911	199	28.28875	25.2	0.820720720720721	0.179279279279279	23	3	3	0	8	0	8	8	0	0	0	23	1	0	0	3	3	0	1	0	0	0	1	0	0	0	0	2.82842712474619	0	2.82842712474619	1	8
0159.AY44.33022.20170915.ST	28654	m33022	20170915	2017-09-15	17424	pre	-912	912	29	1061	0.75	912	149	29	29.75	0.859566446748351	0.140433553251649	55	1	3	0	0	0	7	6	0	3	0	55	0	1	1	1	3	0	0	0	0	0	0	0	0	1	0	0	0	2.64575131106459	1	6
0159.AY44.33022.20200811.ST	19225	m33022	20200811	2020-08-11	18485	post	149	149	29.75	1061	0.75	912	149	29	29.75	0.859566446748351	0.140433553251649	55	1	3	0	0	0	7	6	0	3	0	55	0	1	1	1	3	0	0	0	0	0	0	0	0	1	0	0	0	2.64575131106459	1	6
0159.AY44.33026.20171014.ST	55718	m33026	20171014	2017-10-14	17453	pre	-883	883	18.58779	1042	0.733460000000001	883	159	18.58779	19.32125	0.847408829174664	0.152591170825336	56	4	3	0	0	0	12	5	0	1	0	56	1	0	0	4	3	1	1	0	0	0	0	0	0	0	0	0	0	3.46410161513775	1	5
0159.AY44.33026.20200821.ST	11954	m33026	20200821	2020-08-21	18495	post	159	159	19.32125	1042	0.733460000000001	883	159	18.58779	19.32125	0.847408829174664	0.152591170825336	56	4	3	0	0	0	12	5	0	1	0	56	1	0	0	4	3	1	1	0	0	0	0	0	0	0	0	0	0	3.46410161513775	1	5
0159.AY44.33028.20170919.ST	62084	m33028	20170919	2017-09-19	17428	pre	-908	908	NA	1050	NA	908	142	NA	NA	0.864761904761905	0.135238095238095	58	1	3	0	2	1	8	3	0	1	0	58	0	1	1	1	3	0	0	0	0	0	0	0	0	0	0	1.4142135623731	1	2.82842712474619	0	3
0159.AY44.33028.20200804.ST	17345	m33028	20200804	2020-08-04	18478	post	142	142	NA	1050	NA	908	142	NA	NA	0.864761904761905	0.135238095238095	58	1	3	0	2	1	8	3	0	1	0	58	0	1	1	1	3	0	0	0	0	0	0	0	0	0	0	1.4142135623731	1	2.82842712474619	0	3
0159.AY44.33030.20170915.ST	24780	m33030	20170915	2017-09-15	17424	pre	-912	912	30.54532	1059	-0.785319999999999	912	147	30.54532	29.76	0.861189801699717	0.138810198300283	58	1	3	0	0	0	8	3	2	2	3	58	1	0	0	1	3	0	1	1	0	0	0	0	0	0	0	0	0	2.82842712474619	1	3
0159.AY44.33030.20200809.ST	5532	m33030	20200809	2020-08-09	18483	post	147	147	29.76	1059	-0.785319999999999	912	147	30.54532	29.76	0.861189801699717	0.138810198300283	58	1	3	0	0	0	8	3	2	2	3	58	1	0	0	1	3	0	1	1	0	0	0	0	0	0	0	0	0	2.82842712474619	1	3
0159.AY44.33032.20170926.ST	16447	m33032	20170926	2017-09-26	17435	pre	-901	901	29.01533	1113	3.57467	901	212	29.01533	32.59	0.80952380952381	0.19047619047619	32	2	3	0	1	0	9	7	0	2	1	32	1	0	0	2	3	1	1	1	0	0	0	0	0	0	0	1	0	3	1	7
0159.AY44.33032.20201013.ST	20143	m33032	20201013	2020-10-13	18548	post	212	212	32.59	1113	3.57467	901	212	29.01533	32.59	0.80952380952381	0.19047619047619	32	2	3	0	1	0	9	7	0	2	1	32	1	0	0	2	3	1	1	1	0	0	0	0	0	0	0	1	0	3	1	7
0159.AY44.33034.20170915.ST	57330	m33034	20170915	2017-09-15	17424	pre	-912	912	30.73333	1059	3.7613	912	147	30.73333	34.49463	0.861189801699717	0.138810198300283	62	3	3	0	0	0	7	4	2	1	3	62	0	0	0	3	3	0	1	0	0	1	0	0	0	0	0	0	0	2.64575131106459	NA	4
0159.AY44.33034.20200809.ST	6787	m33034	20200809	2020-08-09	18483	post	147	147	34.49463	1059	3.7613	912	147	30.73333	34.49463	0.861189801699717	0.138810198300283	62	3	3	0	0	0	7	4	2	1	3	62	0	0	0	3	3	0	1	0	0	1	0	0	0	0	0	0	0	2.64575131106459	NA	4
0159.AY44.33038.20170923.ST	58931	m33038	20170923	2017-09-23	17432	pre	-904	904	39.68	1051	2.24868	904	147	39.68	41.92868	0.860133206470029	0.139866793529971	63	2	3	0	0	0	20	4	0	2	0	63	1	1	1	2	3	0	0	0	0	0	0	0	0	0	0	0	0	4.47213595499958	1	4
0159.AY44.33038.20200809.ST	14012	m33038	20200809	2020-08-09	18483	post	147	147	41.92868	1051	2.24868	904	147	39.68	41.92868	0.860133206470029	0.139866793529971	63	2	3	0	0	0	20	4	0	2	0	63	1	1	1	2	3	0	0	0	0	0	0	0	0	0	0	0	0	4.47213595499958	1	4
0159.AY44.33039.20170920.ST	86108	m33039	20170920	2017-09-20	17429	pre	-907	907	26.67557	1094	0.634429999999998	907	187	26.67557	27.31	0.829067641681901	0.170932358318099	50	2	1	0	1	0	14	1	0	4	1	50	0	0	0	2	1	0	0	0	1	0	0	0	0	1	0	1	0	3.74165738677394	NA	1
0159.AY44.33039.20200918.ST	11153	m33039	20200918	2020-09-18	18523	post	187	187	27.31	1094	0.634429999999998	907	187	26.67557	27.31	0.829067641681901	0.170932358318099	50	2	1	0	1	0	14	1	0	4	1	50	0	0	0	2	1	0	0	0	1	0	0	0	0	1	0	1	0	3.74165738677394	NA	1
0159.AY44.33041.20170920.ST	32992	m33041	20170920	2017-09-20	17429	pre	-907	907	44.8817	1078	0.718299999999999	907	171	44.8817	45.6	0.841372912801484	0.158627087198516	82	1	1	3	5	3	7	6	1	1	0	82	0	0	0	1	1	0	0	1	1	0	1	0	0	1	1.73205080756888	2.23606797749979	1.73205080756888	2.64575131106459	0	6
0159.AY44.33041.20200902.ST	6262	m33041	20200902	2020-09-02	18507	post	171	171	45.6	1078	0.718299999999999	907	171	44.8817	45.6	0.841372912801484	0.158627087198516	82	1	1	3	5	3	7	6	1	1	0	82	0	0	0	1	1	0	0	1	1	0	1	0	0	1	1.73205080756888	2.23606797749979	1.73205080756888	2.64575131106459	0	6
0159.AY44.33042.20170924.ST	45102	m33042	20170924	2017-09-24	17433	pre	-903	903	26.48904	1070	5.55096	903	167	26.48904	32.04	0.84392523364486	0.15607476635514	31	3	2	0	5	1	10	6	3	1	1	31	1	0	0	3	2	0	0	0	0	0	0	0	0	1	0	2.23606797749979	1	3.16227766016838	1	6
0159.AY44.33042.20200829.ST	4242	m33042	20200829	2020-08-29	18503	post	167	167	32.04	1070	5.55096	903	167	26.48904	32.04	0.84392523364486	0.15607476635514	31	3	2	0	5	1	10	6	3	1	1	31	1	0	0	3	2	0	0	0	0	0	0	0	0	1	0	2.23606797749979	1	3.16227766016838	1	6
0159.AY44.33043.20170926.ST	24431	m33043	20170926	2017-09-26	17435	pre	-901	901	35.91203	1044	-2.16203	901	143	35.91203	33.75	0.863026819923372	0.136973180076628	64	2	3	0	0	0	11	2	2	1	0	64	1	0	0	2	3	0	1	1	0	1	1	0	0	0	0	0	0	3.3166247903554	1	2
0159.AY44.33043.20200805.ST	18669	m33043	20200805	2020-08-05	18479	post	143	143	33.75	1044	-2.16203	901	143	35.91203	33.75	0.863026819923372	0.136973180076628	64	2	3	0	0	0	11	2	2	1	0	64	1	0	0	2	3	0	1	1	0	1	1	0	0	0	0	0	0	3.3166247903554	1	2
0159.AY44.33044.20170923.ST	29675	m33044	20170923	2017-09-23	17432	pre	-904	904	35.23895	1099	-4.44658	904	195	35.23895	30.79237	0.822565969062784	0.177434030937216	73	3	2	0	4	4	21	8	2	0	2	73	1	0	0	3	2	0	1	1	0	1	0	0	1	0	0	2	2	4.58257569495584	1	8
0159.AY44.33044.20200926.ST	16141	m33044	20200926	2020-09-26	18531	post	195	195	30.79237	1099	-4.44658	904	195	35.23895	30.79237	0.822565969062784	0.177434030937216	73	3	2	0	4	4	21	8	2	0	2	73	1	0	0	3	2	0	1	1	0	1	0	0	1	0	0	2	2	4.58257569495584	1	8
0159.AY44.33046.20171003.ST	56820	m33046	20171003	2017-10-03	17442	pre	-894	894	29.5552	1066	-1.36539	894	172	29.5552	28.18981	0.838649155722326	0.161350844277674	59	3	2	0	1	0	9	6	1	1	2	59	1	0	0	3	2	0	1	0	1	0	0	0	0	1	0	1	0	3	1	6
0159.AY44.33046.20200903.ST	9191	m33046	20200903	2020-09-03	18508	post	172	172	28.18981	1066	-1.36539	894	172	29.5552	28.18981	0.838649155722326	0.161350844277674	59	3	2	0	1	0	9	6	1	1	2	59	1	0	0	3	2	0	1	0	1	0	0	0	0	1	0	1	0	3	1	6
0159.AY44.33051.20171018.ST	39245	m33051	20171018	2017-10-18	17457	pre	-879	879	19.91	1088	1.89	879	209	19.91	21.8	0.807904411764706	0.192095588235294	32	4	3	0	2	1	11	6	2	0	1	32	1	0	0	4	3	0	1	0	0	0	0	0	0	0	0	1.4142135623731	1	3.3166247903554	1	6
0159.AY44.33051.20201010.ST	9376	m33051	20201010	2020-10-10	18545	post	209	209	21.8	1088	1.89	879	209	19.91	21.8	0.807904411764706	0.192095588235294	32	4	3	0	2	1	11	6	2	0	1	32	1	0	0	4	3	0	1	0	0	0	0	0	0	0	0	1.4142135623731	1	3.3166247903554	1	6
0159.AY44.33052.20171004.ST	79963	m33052	20171004	2017-10-04	17443	pre	-893	893	30.39553	1093	-3.01286	893	200	30.39553	27.38267	0.817017383348582	0.182982616651418	61	1	2	2	5	5	18	6	0	3	2	61	1	0	0	1	2	0	1	0	1	0	0	0	1	1	1.4142135623731	2.23606797749979	2.23606797749979	4.24264068711928	0	6
0159.AY44.33052.20201001.ST	9150	m33052	20201001	2020-10-01	18536	post	200	200	27.38267	1093	-3.01286	893	200	30.39553	27.38267	0.817017383348582	0.182982616651418	61	1	2	2	5	5	18	6	0	3	2	61	1	0	0	1	2	0	1	0	1	0	0	0	1	1	1.4142135623731	2.23606797749979	2.23606797749979	4.24264068711928	0	6
0159.AY44.33055.20171011.ST	23323	m33055	20171011	2017-10-11	17450	pre	-886	886	39.40021	1106	-2.79021	886	220	39.40021	36.61	0.801084990958409	0.198915009041591	33	5	1	0	4	2	11	9	0	2	1	33	1	0	0	5	1	0	1	0	0	0	0	0	0	0	0	2	1.4142135623731	3.3166247903554	1	9
0159.AY44.33055.20201021.ST	5158	m33055	20201021	2020-10-21	18556	post	220	220	36.61	1106	-2.79021	886	220	39.40021	36.61	0.801084990958409	0.198915009041591	33	5	1	0	4	2	11	9	0	2	1	33	1	0	0	5	1	0	1	0	0	0	0	0	0	0	0	2	1.4142135623731	3.3166247903554	1	9
0159.AY44.33056.20171004.ST	93014	m33056	20171004	2017-10-04	17443	pre	-893	893	28.40677	1054	-2.58677	893	161	28.40677	25.82	0.847248576850095	0.152751423149905	69	4	3	0	0	1	9	4	0	2	2	69	1	0	0	4	3	0	1	1	0	1	1	0	0	1	0	0	1	3	1	4
0159.AY44.33056.20200823.ST	5447	m33056	20200823	2020-08-23	18497	post	161	161	25.82	1054	-2.58677	893	161	28.40677	25.82	0.847248576850095	0.152751423149905	69	4	3	0	0	1	9	4	0	2	2	69	1	0	0	4	3	0	1	1	0	1	1	0	0	1	0	0	1	3	1	4
0159.AY44.33057.20171018.ST	88071	m33057	20171018	2017-10-18	17457	pre	-879	879	26.88714	1085	-0.387139999999999	879	206	26.88714	26.5	0.810138248847926	0.189861751152074	70	3	2	0	3	2	10	7	0	1	0	70	0	0	0	3	2	0	1	1	0	0	0	0	0	0	0	1.73205080756888	1.4142135623731	3.16227766016838	1	7
0159.AY44.33057.20201007.ST	11767	m33057	20201007	2020-10-07	18542	post	206	206	26.5	1085	-0.387139999999999	879	206	26.88714	26.5	0.810138248847926	0.189861751152074	70	3	2	0	3	2	10	7	0	1	0	70	0	0	0	3	2	0	1	1	0	0	0	0	0	0	0	1.73205080756888	1.4142135623731	3.16227766016838	1	7
0159.AY44.33058.20171008.ST	154400	m33058	20171008	2017-10-08	17447	pre	-889	889	25.57106	1068	2.29894	889	179	25.57106	27.87	0.832397003745318	0.167602996254682	53	1	1	0	0	0	8	4	0	2	0	53	1	0	0	1	1	0	1	1	0	0	1	0	1	1	0	0	0	2.82842712474619	1	4
0159.AY44.33058.20200910.ST	10156	m33058	20200910	2020-09-10	18515	post	179	179	27.87	1068	2.29894	889	179	25.57106	27.87	0.832397003745318	0.167602996254682	53	1	1	0	0	0	8	4	0	2	0	53	1	0	0	1	1	0	1	1	0	0	1	0	1	1	0	0	0	2.82842712474619	1	4
0159.AY44.33066.20171009.ST	21932	m33066	20171009	2017-10-09	17448	pre	-888	888	23	1082	0.100000000000001	888	194	23	23.1	0.820702402957486	0.179297597042514	50	1	1	0	11	9	9	7	1	1	2	50	1	0	0	1	1	0	1	0	0	0	0	0	1	0	0	3.3166247903554	3	3	0	7
0159.AY44.33066.20200925.ST	14242	m33066	20200925	2020-09-25	18530	post	194	194	23.1	1082	0.100000000000001	888	194	23	23.1	0.820702402957486	0.179297597042514	50	1	1	0	11	9	9	7	1	1	2	50	1	0	0	1	1	0	1	0	0	0	0	0	1	0	0	3.3166247903554	3	3	0	7
0159.AY44.33071.20171019.ST	27459	m33071	20171019	2017-10-19	17458	pre	-878	878	23.92231	1042	1.31769	878	164	23.92231	25.24	0.842610364683301	0.157389635316699	64	2	2	0	1	0	8	6	1	0	0	64	1	0	0	2	2	0	0	1	0	1	0	0	0	1	0	1	0	2.82842712474619	1	6
0159.AY44.33071.20200826.ST	16073	m33071	20200826	2020-08-26	18500	post	164	164	25.24	1042	1.31769	878	164	23.92231	25.24	0.842610364683301	0.157389635316699	64	2	2	0	1	0	8	6	1	0	0	64	1	0	0	2	2	0	0	1	0	1	0	0	0	1	0	1	0	2.82842712474619	1	6
0159.AY44.33072.20171102.ST	32532	m33072	20171102	2017-11-02	17472	pre	-864	864	34.72143	NA	NA	NA	NA	NA	NA	NA	NA	42	4	3	0	2	0	8	7	1	1	1	42	1	0	0	4	3	1	1	0	0	0	0	0	1	1	0	1.4142135623731	0	2.82842712474619	0	7
0159.AY44.33073.20171027.ST	6480	m33073	20171027	2017-10-27	17466	pre	-870	870	23.71097	NA	NA	NA	NA	NA	NA	NA	NA	57	1	1	2	5	5	8	8	0	2	1	57	0	0	0	1	1	0	1	0	0	0	0	0	0	0	1.4142135623731	2.23606797749979	2.23606797749979	2.82842712474619	1	8
0159.AY44.33081.20171115.ST	47265	m33081	20171115	2017-11-15	17485	pre	-851	851	22.26915	1013	1.4673	851	162	22.26915	23.73645	0.840078973346496	0.159921026653504	61	2	4	0	2	3	7	8	0	3	3	61	0	0	0	2	4	0	1	0	0	1	0	0	0	1	0	1.4142135623731	1.73205080756888	2.64575131106459	1	8
0159.AY44.33081.20200824.ST	2931	m33081	20200824	2020-08-24	18498	post	162	162	23.73645	1013	1.4673	851	162	22.26915	23.73645	0.840078973346496	0.159921026653504	61	2	4	0	2	3	7	8	0	3	3	61	0	0	0	2	4	0	1	0	0	1	0	0	0	1	0	1.4142135623731	1.73205080756888	2.64575131106459	1	8
0159.AY44.33083.20171115.ST	27270	m33083	20171115	2017-11-15	17485	pre	-851	851	27.46	1013	0	851	162	27.46	27.46	0.840078973346496	0.159921026653504	66	5	2	2	0	1	11	8	2	1	2	66	1	0	0	5	2	0	1	1	0	0	0	0	1	1	1.4142135623731	0	1	3.3166247903554	1	8
0159.AY44.33083.20200824.ST	5645	m33083	20200824	2020-08-24	18498	post	162	162	27.46	1013	0	851	162	27.46	27.46	0.840078973346496	0.159921026653504	66	5	2	2	0	1	11	8	2	1	2	66	1	0	0	5	2	0	1	1	0	0	0	0	1	1	1.4142135623731	0	1	3.3166247903554	1	8
0159.AY44.33088.20171116.ST	73246	m33088	20171116	2017-11-16	17486	pre	-850	850	27.38615	1016	0.953849999999999	850	166	27.38615	28.34	0.836614173228346	0.163385826771654	73	3	3	0	1	0	8	2	1	0	0	73	1	0	0	3	3	0	1	0	0	0	0	0	0	0	0	1	0	2.82842712474619	1	2
0159.AY44.33088.20200828.ST	13208	m33088	20200828	2020-08-28	18502	post	166	166	28.34	1016	0.953849999999999	850	166	27.38615	28.34	0.836614173228346	0.163385826771654	73	3	3	0	1	0	8	2	1	0	0	73	1	0	0	3	3	0	1	0	0	0	0	0	0	0	0	1	0	2.82842712474619	1	2
0159.AY44.33103.20180907.ST	66890	m33103	20180907	2018-09-07	17781	pre	-555	555	38.33182	670	-2.42116	555	115	38.33182	35.91066	0.828358208955224	0.171641791044776	49	3	3	0	4	4	20	3	2	0	1	49	1	0	0	3	3	0	0	0	0	0	0	0	0	1	0	2	2	4.47213595499958	1	3
0159.AY44.33103.20200708.ST	11657	m33103	20200708	2020-07-08	18451	post	115	115	35.91066	670	-2.42116	555	115	38.33182	35.91066	0.828358208955224	0.171641791044776	49	3	3	0	4	4	20	3	2	0	1	49	1	0	0	3	3	0	0	0	0	0	0	0	0	1	0	2	2	4.47213595499958	1	3
0159.AY44.33109.20180920.ST	3000	m33109	20180920	2018-09-20	17794	pre	-542	542	30.83448	708	3.88552	542	166	30.83448	34.72	0.765536723163842	0.234463276836158	38	3	1	1	0	0	9	7	0	4	1	38	1	0	0	3	1	0	0	0	0	0	0	0	1	1	1	0	0	3	0	7
0159.AY44.33109.20200828.ST	2193	m33109	20200828	2020-08-28	18502	post	166	166	34.72	708	3.88552	542	166	30.83448	34.72	0.765536723163842	0.234463276836158	38	3	1	1	0	0	9	7	0	4	1	38	1	0	0	3	1	0	0	0	0	0	0	0	1	1	1	0	0	3	0	7
0159.AY44.33111.20180927.ST	26348	m33111	20180927	2018-09-27	17801	pre	-535	535	31.96143	724	-4.10143	535	189	31.96143	27.86	0.738950276243094	0.261049723756906	65	3	2	1	0	0	18	0	0	3	1	65	0	0	0	3	2	0	1	1	0	0	0	0	0	0	1	0	0	4.24264068711928	1	0
0159.AY44.33111.20200920.ST	9875	m33111	20200920	2020-09-20	18525	post	189	189	27.86	724	-4.10143	535	189	31.96143	27.86	0.738950276243094	0.261049723756906	65	3	2	1	0	0	18	0	0	3	1	65	0	0	0	3	2	0	1	1	0	0	0	0	0	0	1	0	0	4.24264068711928	1	0
0159.AY44.33114.20190312.ST	9914	m33114	20190312	2019-03-12	17967	pre	-369	369	31.19	NA	NA	NA	NA	NA	NA	NA	NA	NA	NA	NA	NA	NA	NA	NA	NA	NA	NA	NA	NA	NA	NA	NA	NA	NA	NA	NA	NA	NA	NA	NA	NA	NA	NA	NA	NA	NA	NA	NA	NA
0159.AY44.33116.20181126.ST	2421	m33116	20181126	2018-11-26	17861	pre	-475	475	27.755	NA	NA	NA	NA	NA	NA	NA	NA	NA	NA	NA	NA	NA	NA	NA	NA	NA	NA	NA	NA	NA	NA	NA	NA	NA	NA	NA	NA	NA	NA	NA	NA	NA	NA	NA	NA	NA	NA	NA	NA
0159.AY44.33117.20190327.ST	15330	m33117	20190327	2019-03-27	17982	pre	-354	354	20.80645	NA	NA	NA	NA	NA	NA	NA	NA	NA	NA	NA	NA	NA	NA	NA	NA	NA	NA	NA	NA	NA	NA	NA	NA	NA	NA	NA	NA	NA	NA	NA	NA	NA	NA	NA	NA	NA	NA	NA	NA
0159.AY44.33118.20181101.ST	7955	m33118	20181101	2018-11-01	17836	pre	-500	500	20.478	665	4.492	500	165	20.478	24.97	0.75187969924812	0.24812030075188	67	2	2	0	1	0	8	4	0	3	2	67	0	0	1	2	2	0	0	1	0	0	0	0	0	1	0	1	0	2.82842712474619	0	4
0159.AY44.33118.20200827.ST	9744	m33118	20200827	2020-08-27	18501	post	165	165	24.97	665	4.492	500	165	20.478	24.97	0.75187969924812	0.24812030075188	67	2	2	0	1	0	8	4	0	3	2	67	0	0	1	2	2	0	0	1	0	0	0	0	0	1	0	1	0	2.82842712474619	0	4
0159.AY44.33121.20181129.ST	80641	m33121	20181129	2018-11-29	17864	pre	-472	472	25.56	636	-0.609999999999999	472	164	25.56	24.95	0.742138364779874	0.257861635220126	72	5	3	0	0	0	8	8	0	2	0	72	0	0	0	5	3	0	1	1	0	1	0	0	0	0	0	0	0	2.82842712474619	1	8
0159.AY44.33121.20200826.ST	13882	m33121	20200826	2020-08-26	18500	post	164	164	24.95	636	-0.609999999999999	472	164	25.56	24.95	0.742138364779874	0.257861635220126	72	5	3	0	0	0	8	8	0	2	0	72	0	0	0	5	3	0	1	1	0	1	0	0	0	0	0	0	0	2.82842712474619	1	8
0159.AY44.33122.20181121.ST	94632	m33122	20181121	2018-11-21	17856	pre	-480	480	29.938	608	-2.15572	480	128	29.938	27.78228	0.789473684210526	0.210526315789474	82	3	2	0	0	1	12	9	0	2	1	82	0	0	0	3	2	0	1	0	0	0	0	0	0	1	0	0	1	3.46410161513775	1	9
0159.AY44.33122.20200721.ST	11544	m33122	20200721	2020-07-21	18464	post	128	128	27.78228	608	-2.15572	480	128	29.938	27.78228	0.789473684210526	0.210526315789474	82	3	2	0	0	1	12	9	0	2	1	82	0	0	0	3	2	0	1	0	0	0	0	0	0	1	0	0	1	3.46410161513775	1	9
0159.AY44.33123.20181220.ST	3490	m33123	20181220	2018-12-20	17885	pre	-451	451	27.7	NA	NA	NA	NA	NA	NA	NA	NA	NA	NA	NA	NA	NA	NA	NA	NA	NA	NA	NA	NA	NA	NA	NA	NA	NA	NA	NA	NA	NA	NA	NA	NA	NA	NA	NA	NA	NA	NA	NA	NA
0159.AY44.33124.20190107.ST	14546	m33124	20190107	2019-01-07	17903	pre	-433	433	29.05268	NA	NA	NA	NA	NA	NA	NA	NA	NA	NA	NA	NA	NA	NA	NA	NA	NA	NA	NA	NA	NA	NA	NA	NA	NA	NA	NA	NA	NA	NA	NA	NA	NA	NA	NA	NA	NA	NA	NA	NA
0159.AY44.33125.20190312.ST	7389	m33125	20190312	2019-03-12	17967	pre	-369	369	26.31057	NA	NA	NA	NA	NA	NA	NA	NA	NA	NA	NA	NA	NA	NA	NA	NA	NA	NA	NA	NA	NA	NA	NA	NA	NA	NA	NA	NA	NA	NA	NA	NA	NA	NA	NA	NA	NA	NA	NA	NA
0159.AY44.33126.20181126.ST	7895	m33126	20181126	2018-11-26	17861	pre	-475	475	47.41727	NA	NA	NA	NA	NA	NA	NA	NA	NA	NA	NA	NA	NA	NA	NA	NA	NA	NA	NA	NA	NA	NA	NA	NA	NA	NA	NA	NA	NA	NA	NA	NA	NA	NA	NA	NA	NA	NA	NA	NA
0159.AY44.33127.20181220.ST	5569	m33127	20181220	2018-12-20	17885	pre	-451	451	25.02	NA	NA	NA	NA	NA	NA	NA	NA	20	1	2	0	11	4	9	2	0	3	2	20	1	0	0	1	2	0	1	0	0	0	0	0	0	1	0	3.3166247903554	2	3	0	2
0159.AY44.33128.20181128.ST	6874	m33128	20181128	2018-11-28	17863	pre	-473	473	23.85822	NA	NA	NA	NA	NA	NA	NA	NA	NA	NA	NA	NA	NA	NA	NA	NA	NA	NA	NA	NA	NA	NA	NA	NA	NA	NA	NA	NA	NA	NA	NA	NA	NA	NA	NA	NA	NA	NA	NA	NA
0159.AY44.33129.20190207.ST	31200	m33129	20190207	2019-02-07	17934	pre	-402	402	27.04656	595	2.67344	402	193	27.04656	29.72	0.67563025210084	0.32436974789916	72	1	2	0	1	0	12	6	1	2	0	72	1	0	1	1	2	0	0	1	0	NA	NA	NA	NA	0	0	1	0	3.46410161513775	1	6
0159.AY44.33129.20200924.ST	7075	m33129	20200924	2020-09-24	18529	post	193	193	29.72	595	2.67344	402	193	27.04656	29.72	0.67563025210084	0.32436974789916	72	1	2	0	1	0	12	6	1	2	0	72	1	0	1	1	2	0	0	1	0	NA	NA	NA	NA	0	0	1	0	3.46410161513775	1	6
0159.AY44.33132.20190405.ST	8924	m33132	20190405	2019-04-05	17991	pre	-345	345	24.70339	NA	NA	NA	NA	NA	NA	NA	NA	NA	NA	NA	NA	NA	NA	NA	NA	NA	NA	NA	NA	NA	NA	NA	NA	NA	NA	NA	NA	NA	NA	NA	NA	NA	NA	NA	NA	NA	NA	NA	NA
0159.AY44.33137.20190204.ST	32448	m33137	20190204	2019-02-04	17931	pre	-405	405	20.16881	596	0.207509999999999	405	191	20.16881	20.37632	0.679530201342282	0.320469798657718	32	1	1	0	1	3	12	2	0	2	3	32	1	0	0	1	1	0	1	0	0	0	0	0	0	0	0	1	1.73205080756888	3.46410161513775	1	2
0159.AY44.33137.20200922.ST	4185	m33137	20200922	2020-09-22	18527	post	191	191	20.37632	596	0.207509999999999	405	191	20.16881	20.37632	0.679530201342282	0.320469798657718	32	1	1	0	1	3	12	2	0	2	3	32	1	0	0	1	1	0	1	0	0	0	0	0	0	0	0	1	1.73205080756888	3.46410161513775	1	2
0159.AY44.33138.20190220.ST	56358	m33138	20190220	2019-02-20	17947	pre	-389	389	30.55329	535	-5.66485	389	146	30.55329	24.88844	0.727102803738318	0.272897196261682	71	1	1	3	17	9	13	9	1	2	1	71	1	0	0	1	1	0	0	0	0	0	0	1	0	1	1.73205080756888	4.12310562561766	3	3.60555127546399	1	9
0159.AY44.33138.20200808.ST	6108	m33138	20200808	2020-08-08	18482	post	146	146	24.88844	535	-5.66485	389	146	30.55329	24.88844	0.727102803738318	0.272897196261682	71	1	1	3	17	9	13	9	1	2	1	71	1	0	0	1	1	0	0	0	0	0	0	1	0	1	1.73205080756888	4.12310562561766	3	3.60555127546399	1	9
0159.AY44.33142.20190301.ST	1164	m33142	20190301	2019-03-01	17956	pre	-380	380	16.2441	546	1.4986	380	166	16.2441	17.7427	0.695970695970696	0.304029304029304	67	2	2	0	0	0	8	0	0	2	1	67	1	0	0	2	2	0	1	0	0	0	0	0	0	0	0	0	0	2.82842712474619	1	0
0159.AY44.33142.20200828.ST	11990	m33142	20200828	2020-08-28	18502	post	166	166	17.7427	546	1.4986	380	166	16.2441	17.7427	0.695970695970696	0.304029304029304	67	2	2	0	0	0	8	0	0	2	1	67	1	0	0	2	2	0	1	0	0	0	0	0	0	0	0	0	0	2.82842712474619	1	0
0159.AY44.33145.20190610.ST	28555	m33145	20190610	2019-06-10	18057	pre	-279	279	24.14375	478	0.22625	279	199	24.14375	24.37	0.583682008368201	0.416317991631799	46	5	4	0	5	1	8	7	0	4	0	46	1	0	0	5	4	0	1	0	0	0	0	0	0	1	0	2.23606797749979	1	2.82842712474619	1	7
0159.AY44.33145.20200930.ST	8983	m33145	20200930	2020-09-30	18535	post	199	199	24.37	478	0.22625	279	199	24.14375	24.37	0.583682008368201	0.416317991631799	46	5	4	0	5	1	8	7	0	4	0	46	1	0	0	5	4	0	1	0	0	0	0	0	0	1	0	2.23606797749979	1	2.82842712474619	1	7
0159.AY44.33149.20190328.ST	122453	m33149	20190328	2019-03-28	17983	pre	-353	353	24.00751	550	1.38249	353	197	24.00751	25.39	0.641818181818182	0.358181818181818	34	4	4	0	4	1	12	8	2	2	0	34	1	0	0	4	4	0	0	0	0	0	0	0	0	1	0	2	1	3.46410161513775	1	8
0159.AY44.33149.20200928.ST	11596	m33149	20200928	2020-09-28	18533	post	197	197	25.39	550	1.38249	353	197	24.00751	25.39	0.641818181818182	0.358181818181818	34	4	4	0	4	1	12	8	2	2	0	34	1	0	0	4	4	0	0	0	0	0	0	0	0	1	0	2	1	3.46410161513775	1	8
0159.AY44.33153.20190507.ST	68601	m33153	20190507	2019-05-07	18023	pre	-313	313	23.67263	478	0.982279999999999	313	165	23.67263	24.65491	0.654811715481172	0.345188284518828	76	5	2	2	18	6	19	2	3	2	1	76	1	0	0	5	2	0	1	0	0	0	1	0	1	1	1.4142135623731	4.24264068711928	2.44948974278318	4.35889894354067	1	2
0159.AY44.33153.20200827.ST	11004	m33153	20200827	2020-08-27	18501	post	165	165	24.65491	478	0.982279999999999	313	165	23.67263	24.65491	0.654811715481172	0.345188284518828	76	5	2	2	18	6	19	2	3	2	1	76	1	0	0	5	2	0	1	0	0	0	1	0	1	1	1.4142135623731	4.24264068711928	2.44948974278318	4.35889894354067	1	2
0159.AY44.33156.20190604.ST	37948	m33156	20190604	2019-06-04	18051	pre	-285	285	31.8387	436	-1.29505	285	151	31.8387	30.54365	0.653669724770642	0.346330275229358	66	5	1	2	9	11	21	9	2	2	2	66	0	0	0	5	1	NA	1	1	0	0	1	0	0	0	1.4142135623731	3	3.3166247903554	4.58257569495584	1	9
0159.AY44.33156.20200813.ST	19847	m33156	20200813	2020-08-13	18487	post	151	151	30.54365	436	-1.29505	285	151	31.8387	30.54365	0.653669724770642	0.346330275229358	66	5	1	2	9	11	21	9	2	2	2	66	0	0	0	5	1	NA	1	1	0	0	1	0	0	0	1.4142135623731	3	3.3166247903554	4.58257569495584	1	9
0159.AY44.33157.20190411.ST	69364	m33157	20190411	2019-04-11	17997	pre	-339	339	20.37087	490	-0.35087	339	151	20.37087	20.02	0.691836734693878	0.308163265306122	77	5	4	3	0	0	8	2	0	2	0	77	1	0	0	5	4	0	1	0	0	0	0	0	0	0	1.73205080756888	0	0	2.82842712474619	1	2
0159.AY44.33157.20200813.ST	11286	m33157	20200813	2020-08-13	18487	post	151	151	20.02	490	-0.35087	339	151	20.37087	20.02	0.691836734693878	0.308163265306122	77	5	4	3	0	0	8	2	0	2	0	77	1	0	0	5	4	0	1	0	0	0	0	0	0	0	1.73205080756888	0	0	2.82842712474619	1	2
0159.AY44.33159.20190502.ST	9018	m33159	20190502	2019-05-02	18018	pre	-318	318	35.51558	501	-1.72254	318	183	35.51558	33.79304	0.634730538922156	0.365269461077844	63	0	2	0	1	1	7	5	3	3	0	63	1	0	0	0	2	0	1	1	1	0	1	0	0	NA	0	1	1	2.64575131106459	0	5
0159.AY44.33159.20200914.ST	13882	m33159	20200914	2020-09-14	18519	post	183	183	33.79304	501	-1.72254	318	183	35.51558	33.79304	0.634730538922156	0.365269461077844	63	0	2	0	1	1	7	5	3	3	0	63	1	0	0	0	2	0	1	1	1	0	1	0	0	NA	0	1	1	2.64575131106459	0	5
0159.AY44.33163.20190211.ST	27282	m33163	20190211	2019-02-11	17938	pre	-398	398	33.65857	NA	NA	NA	NA	NA	NA	NA	NA	75	1	3	0	0	0	9	6	0	0	0	75	0	0	0	1	3	0	0	1	0	0	1	0	0	1	0	0	0	3	1	6
0159.AY44.33164.20190327.ST	11099	m33164	20190327	2019-03-27	17982	pre	-354	354	30.71116	NA	NA	NA	NA	NA	NA	NA	NA	NA	NA	NA	NA	NA	NA	NA	NA	NA	NA	NA	NA	NA	NA	NA	NA	NA	NA	NA	NA	NA	NA	NA	NA	NA	NA	NA	NA	NA	NA	NA	NA
0159.AY44.33165.20190306.ST	130141	m33165	20190306	2019-03-06	17961	pre	-375	375	41.04	517	0.208600000000004	375	142	41.04	41.2486	0.725338491295938	0.274661508704062	75	2	3	0	0	0	8	6	2	2	1	75	1	0	0	2	3	0	1	1	0	1	0	0	0	1	0	0	0	2.82842712474619	0	6
0159.AY44.33165.20200804.ST	7629	m33165	20200804	2020-08-04	18478	post	142	142	41.2486	517	0.208600000000004	375	142	41.04	41.2486	0.725338491295938	0.274661508704062	75	2	3	0	0	0	8	6	2	2	1	75	1	0	0	2	3	0	1	1	0	1	0	0	0	1	0	0	0	2.82842712474619	0	6
0159.AY44.33168.20190327.ST	65891	m33168	20190327	2019-03-27	17982	pre	-354	354	38.355	532	-3.285	354	178	38.355	35.07	0.665413533834586	0.334586466165414	55	2	4	0	1	2	10	3	1	4	3	55	1	0	0	2	4	0	1	0	0	0	0	0	0	1	0	1	1.4142135623731	3.16227766016838	1	3
0159.AY44.33168.20200909.ST	8896	m33168	20200909	2020-09-09	18514	post	178	178	35.07	532	-3.285	354	178	38.355	35.07	0.665413533834586	0.334586466165414	55	2	4	0	1	2	10	3	1	4	3	55	1	0	0	2	4	0	1	0	0	0	0	0	0	1	0	1	1.4142135623731	3.16227766016838	1	3
0159.AY44.33170.20190618.ST	95554	m33170	20190618	2019-06-18	18065	pre	-271	271	33.79	415	1.9295	271	144	33.79	35.7195	0.653012048192771	0.346987951807229	56	3	2	2	13	15	23	10	1	2	2	56	1	0	0	3	2	0	0	0	0	0	0	0	1	1	1.4142135623731	3.60555127546399	3.87298334620742	4.79583152331272	0	10
0159.AY44.33170.20200806.ST	15043	m33170	20200806	2020-08-06	18480	post	144	144	35.7195	415	1.9295	271	144	33.79	35.7195	0.653012048192771	0.346987951807229	56	3	2	2	13	15	23	10	1	2	2	56	1	0	0	3	2	0	0	0	0	0	0	0	1	1	1.4142135623731	3.60555127546399	3.87298334620742	4.79583152331272	0	10
0159.AY44.33171.20190507.ST	43769	m33171	20190507	2019-05-07	18023	pre	-313	313	24.68	484	-0.388639999999999	313	171	24.68	24.29136	0.646694214876033	0.353305785123967	75	4	4	0	0	0	7	1	1	2	3	75	0	0	0	4	4	NA	1	0	0	0	0	0	0	0	0	0	0	2.64575131106459	1	1
0159.AY44.33171.20200902.ST	11959	m33171	20200902	2020-09-02	18507	post	171	171	24.29136	484	-0.388639999999999	313	171	24.68	24.29136	0.646694214876033	0.353305785123967	75	4	4	0	0	0	7	1	1	2	3	75	0	0	0	4	4	NA	1	0	0	0	0	0	0	0	0	0	0	2.64575131106459	1	1
0159.AY44.33175.20190528.ST	52040	m33175	20190528	2019-05-28	18044	pre	-292	292	19.47	437	0	292	145	19.47	19.47	0.668192219679634	0.331807780320366	6	3	4	0	2	1	7	9	0	4	2	6	1	0	0	3	4	0	1	0	0	0	0	0	0	1	0	1.4142135623731	1	2.64575131106459	NA	9
0159.AY44.33175.20200807.ST	6476	m33175	20200807	2020-08-07	18481	post	145	145	19.47	437	0	292	145	19.47	19.47	0.668192219679634	0.331807780320366	6	3	4	0	2	1	7	9	0	4	2	6	1	0	0	3	4	0	1	0	0	0	0	0	0	1	0	1.4142135623731	1	2.64575131106459	NA	9
0159.AY44.33184.20190625.ST	116477	m33184	20190625	2019-06-25	18072	pre	-264	264	28.11438	419	-0.4421	264	155	28.11438	27.67228	0.630071599045346	0.369928400954654	80	4	2	0	0	0	7	7	1	1	0	80	1	0	0	4	2	1	1	1	0	0	0	0	0	0	0	0	0	2.64575131106459	1	7
0159.AY44.33184.20200817.ST	12343	m33184	20200817	2020-08-17	18491	post	155	155	27.67228	419	-0.4421	264	155	28.11438	27.67228	0.630071599045346	0.369928400954654	80	4	2	0	0	0	7	7	1	1	0	80	1	0	0	4	2	1	1	1	0	0	0	0	0	0	0	0	0	2.64575131106459	1	7
0159.AY44.33198.20190619.ST	133909	m33198	20190619	2019-06-19	18066	pre	-270	270	29.63114	413	1.21886	270	143	29.63114	30.85	0.653753026634383	0.346246973365617	63	5	4	1	2	1	10	6	1	3	0	63	0	0	0	5	4	0	1	0	0	0	0	0	0	0	1	1.4142135623731	1	3.16227766016838	1	6
0159.AY44.33198.20200805.ST	9294	m33198	20200805	2020-08-05	18479	post	143	143	30.85	413	1.21886	270	143	29.63114	30.85	0.653753026634383	0.346246973365617	63	5	4	1	2	1	10	6	1	3	0	63	0	0	0	5	4	0	1	0	0	0	0	0	0	0	1	1.4142135623731	1	3.16227766016838	1	6
0159.AY44.33200.20190606.ST	5024	m33200	20190606	2019-06-06	18053	pre	-283	283	30.3204	NA	NA	NA	NA	NA	NA	NA	NA	64	4	2	5	10	9	17	10	2	1	1	64	0	0	0	4	2	0	1	0	0	0	0	0	0	1	2.23606797749979	3.16227766016838	3	4.12310562561766	1	10
0159.AY44.33201.20190702.ST	128470	m33201	20190702	2019-07-02	18079	pre	-257	257	25.1531	395	0.942490000000003	257	138	25.1531	26.09559	0.650632911392405	0.349367088607595	53	3	2	3	2	2	11	6	0	3	2	53	0	0	0	3	2	0	1	1	0	0	0	0	0	0	1.73205080756888	1.4142135623731	1.4142135623731	3.3166247903554	1	6
0159.AY44.33201.20200731.ST	1790	m33201	20200731	2020-07-31	18474	post	138	138	26.09559	395	0.942490000000003	257	138	25.1531	26.09559	0.650632911392405	0.349367088607595	53	3	2	3	2	2	11	6	0	3	2	53	0	0	0	3	2	0	1	1	0	0	0	0	0	0	1.73205080756888	1.4142135623731	1.4142135623731	3.3166247903554	1	6
0159.AY44.33207.20190723.ST	11256	m33207	20190723	2019-07-23	18100	pre	-236	236	25.71454	384	-0.314540000000001	236	148	25.71454	25.4	0.614583333333333	0.385416666666667	73	3	3	0	0	1	7	7	0	1	0	73	0	0	0	3	3	0	1	1	0	0	0	0	0	0	0	0	1	2.64575131106459	1	7
0159.AY44.33207.20200810.ST	5991	m33207	20200810	2020-08-10	18484	post	148	148	25.4	384	-0.314540000000001	236	148	25.71454	25.4	0.614583333333333	0.385416666666667	73	3	3	0	0	1	7	7	0	1	0	73	0	0	0	3	3	0	1	1	0	0	0	0	0	0	0	0	1	2.64575131106459	1	7
0159.AY44.33211.20190702.ST	108932	m33211	20190702	2019-07-02	18079	pre	-257	257	26.35814	421	-0.74334	257	164	26.35814	25.6148	0.610451306413302	0.389548693586698	55	3	3	0	5	4	10	7	2	1	0	55	1	0	0	3	3	0	1	0	0	0	0	0	0	0	0	2.23606797749979	2	3.16227766016838	1	7
0159.AY44.33211.20200826.ST	14794	m33211	20200826	2020-08-26	18500	post	164	164	25.6148	421	-0.74334	257	164	26.35814	25.6148	0.610451306413302	0.389548693586698	55	3	3	0	5	4	10	7	2	1	0	55	1	0	0	3	3	0	1	0	0	0	0	0	0	0	0	2.23606797749979	2	3.16227766016838	1	7
0159.AY44.33215.20190715.ST	24181	m33215	20190715	2019-07-15	18092	pre	-244	244	20.60496	392	-0.13073	244	148	20.60496	20.47423	0.622448979591837	0.377551020408163	72	5	4	0	9	16	8	4	0	1	0	72	1	0	0	5	4	0	1	0	0	0	0	0	0	0	0	3	4	2.82842712474619	1	4
0159.AY44.33215.20200810.ST	1567	m33215	20200810	2020-08-10	18484	post	148	148	20.47423	392	-0.13073	244	148	20.60496	20.47423	0.622448979591837	0.377551020408163	72	5	4	0	9	16	8	4	0	1	0	72	1	0	0	5	4	0	1	0	0	0	0	0	0	0	0	3	4	2.82842712474619	1	4
0159.AY44.33242.20191007.ST	13315	m33242	20191007	2019-10-07	18176	pre	-160	160	24.35337	309	-0.899350000000002	160	149	24.35337	23.45402	0.517799352750809	0.482200647249191	70	5	4	1	1	2	14	3	0	1	0	70	0	0	0	5	4	0	1	1	0	0	0	0	0	0	1	1	1.4142135623731	3.74165738677394	1	3
0159.AY44.33242.20200811.ST	14650	m33242	20200811	2020-08-11	18485	post	149	149	23.45402	309	-0.899350000000002	160	149	24.35337	23.45402	0.517799352750809	0.482200647249191	70	5	4	1	1	2	14	3	0	1	0	70	0	0	0	5	4	0	1	1	0	0	0	0	0	0	1	1	1.4142135623731	3.74165738677394	1	3
0159.AY44.33244.20191018.ST	16297	m33244	20191018	2019-10-18	18187	pre	-149	149	27.42267	290	-0.611170000000001	149	141	27.42267	26.8115	0.513793103448276	0.486206896551724	71	5	3	0	1	1	17	7	2	1	0	71	0	0	0	5	3	1	1	1	0	0	0	0	0	1	0	1	1	4.12310562561766	1	7
0159.AY44.33244.20200803.ST	13128	m33244	20200803	2020-08-03	18477	post	141	141	26.8115	290	-0.611170000000001	149	141	27.42267	26.8115	0.513793103448276	0.486206896551724	71	5	3	0	1	1	17	7	2	1	0	71	0	0	0	5	3	1	1	1	0	0	0	0	0	1	0	1	1	4.12310562561766	1	7
0159.AY44.33246.20191002.ST	16378	m33246	20191002	2019-10-02	18171	pre	-165	165	23.28217	287	-0.422170000000001	165	122	23.28217	22.86	0.574912891986063	0.425087108013937	70	4	4	0	0	0	8	6	2	1	0	70	1	0	0	4	4	0	1	1	0	0	0	0	0	0	0	0	0	2.82842712474619	1	6
0159.AY44.33246.20200715.ST	13557	m33246	20200715	2020-07-15	18458	post	122	122	22.86	287	-0.422170000000001	165	122	23.28217	22.86	0.574912891986063	0.425087108013937	70	4	4	0	0	0	8	6	2	1	0	70	1	0	0	4	4	0	1	1	0	0	0	0	0	0	0	0	0	2.82842712474619	1	6
0159.AY44.33254.20191029.ST	9153	m33254	20191029	2019-10-29	18198	pre	-138	138	38.1196	261	-1.03593	138	123	38.1196	37.08367	0.528735632183908	0.471264367816092	76	5	2	0	6	2	20	7	1	1	1	76	1	0	0	5	2	0	0	1	0	1	0	0	0	0	0	2.44948974278318	1.4142135623731	4.47213595499958	1	7
0159.AY44.33254.20200716.ST	15561	m33254	20200716	2020-07-16	18459	post	123	123	37.08367	261	-1.03593	138	123	38.1196	37.08367	0.528735632183908	0.471264367816092	76	5	2	0	6	2	20	7	1	1	1	76	1	0	0	5	2	0	0	1	0	1	0	0	0	0	0	2.44948974278318	1.4142135623731	4.47213595499958	1	7
0159.AY44.33255.20191018.ST	16842	m33255	20191018	2019-10-18	18187	pre	-149	149	21.7352	335	1.08706	149	186	21.7352	22.82226	0.444776119402985	0.555223880597015	51	3	3	2	4	4	21	8	1	4	2	51	1	0	0	3	3	0	1	0	0	0	0	0	0	1	1.4142135623731	2	2	4.58257569495584	1	8
0159.AY44.33255.20200917.ST	10054	m33255	20200917	2020-09-17	18522	post	186	186	22.82226	335	1.08706	149	186	21.7352	22.82226	0.444776119402985	0.555223880597015	51	3	3	2	4	4	21	8	1	4	2	51	1	0	0	3	3	0	1	0	0	0	0	0	0	1	1.4142135623731	2	2	4.58257569495584	1	8
0159.AY44.33257.20191029.ST	13697	m33257	20191029	2019-10-29	18198	pre	-138	138	27.56978	269	-0.229780000000002	138	131	27.56978	27.34	0.513011152416357	0.486988847583643	53	3	4	2	5	0	10	6	1	1	0	53	0	0	0	3	4	0	1	1	0	0	0	0	0	0	1.4142135623731	2.23606797749979	0	3.16227766016838	1	6
0159.AY44.33257.20200724.ST	17668	m33257	20200724	2020-07-24	18467	post	131	131	27.34	269	-0.229780000000002	138	131	27.56978	27.34	0.513011152416357	0.486988847583643	53	3	4	2	5	0	10	6	1	1	0	53	0	0	0	3	4	0	1	1	0	0	0	0	0	0	1.4142135623731	2.23606797749979	0	3.16227766016838	1	6
0159.AY44.33259.20191007.ST	10359	m33259	20191007	2019-10-07	18176	pre	-160	160	19.37	343	-0.16	160	183	19.37	19.21	0.466472303206997	0.533527696793003	57	4	3	0	1	2	17	1	0	0	1	57	1	0	0	4	3	0	1	0	0	0	0	0	0	0	0	1	1.4142135623731	4.12310562561766	1	1
0159.AY44.33259.20200914.ST	1826	m33259	20200914	2020-09-14	18519	post	183	183	19.21	343	-0.16	160	183	19.37	19.21	0.466472303206997	0.533527696793003	57	4	3	0	1	2	17	1	0	0	1	57	1	0	0	4	3	0	1	0	0	0	0	0	0	0	0	1	1.4142135623731	4.12310562561766	1	1
0159.AY44.33261.20191002.ST	11012	m33261	20191002	2019-10-02	18171	pre	-165	165	30.02631	292	0.281930000000003	165	127	30.02631	30.30824	0.565068493150685	0.434931506849315	71	1	3	2	0	0	10	2	0	1	0	71	1	0	0	1	3	0	1	1	0	0	0	0	0	1	1.4142135623731	0	0	3.16227766016838	1	2
0159.AY44.33261.20200720.ST	12494	m33261	20200720	2020-07-20	18463	post	127	127	30.30824	292	0.281930000000003	165	127	30.02631	30.30824	0.565068493150685	0.434931506849315	71	1	3	2	0	0	10	2	0	1	0	71	1	0	0	1	3	0	1	1	0	0	0	0	0	1	1.4142135623731	0	0	3.16227766016838	1	2
0159.AY44.33264.20191206.ST	15462	m33264	20191206	2019-12-06	18236	pre	-100	100	34.98	249	-5.41718	100	149	34.98	29.56282	0.401606425702811	0.598393574297189	76	4	2	1	0	1	10	7	2	1	0	76	0	0	0	4	2	0	0	0	0	1	0	0	0	0	1	0	1	3.16227766016838	1	7
0159.AY44.33264.20200811.ST	9513	m33264	20200811	2020-08-11	18485	post	149	149	29.56282	249	-5.41718	100	149	34.98	29.56282	0.401606425702811	0.598393574297189	76	4	2	1	0	1	10	7	2	1	0	76	0	0	0	4	2	0	0	0	0	1	0	0	0	0	1	0	1	3.16227766016838	1	7
0159.AY44.33270.20191025.ST	10746	m33270	20191025	2019-10-25	18194	pre	-142	142	32.32484	333	0.0351599999999976	142	191	32.32484	32.36	0.426426426426426	0.573573573573574	79	5	2	0	0	0	9	6	0	0	0	79	0	0	0	5	2	0	1	1	0	1	0	0	0	1	0	0	0	3	1	6
0159.AY44.33270.20200922.ST	8238	m33270	20200922	2020-09-22	18527	post	191	191	32.36	333	0.0351599999999976	142	191	32.32484	32.36	0.426426426426426	0.573573573573574	79	5	2	0	0	0	9	6	0	0	0	79	0	0	0	5	2	0	1	1	0	1	0	0	0	1	0	0	0	3	1	6
0159.AY44.33273.20191111.ST	11739	m33273	20191111	2019-11-11	18211	pre	-125	125	29.09	251	0	125	126	29.09	29.09	0.49800796812749	0.50199203187251	83	4	2	0	0	0	8	3	1	0	0	83	1	0	0	4	2	0	1	0	0	0	0	0	0	1	0	0	0	2.82842712474619	1	3
0159.AY44.33273.20200719.ST	10325	m33273	20200719	2020-07-19	18462	post	126	126	29.09	251	0	125	126	29.09	29.09	0.49800796812749	0.50199203187251	83	4	2	0	0	0	8	3	1	0	0	83	1	0	0	4	2	0	1	0	0	0	0	0	0	1	0	0	0	2.82842712474619	1	3
0159.AY44.33274.20191126.ST	22912	m33274	20191126	2019-11-26	18226	pre	-110	110	30.86158	259	0.204470000000001	110	149	30.86158	31.06605	0.424710424710425	0.575289575289575	69	5	3	0	7	2	11	8	3	2	0	69	0	0	0	5	3	0	1	0	0	0	0	0	0	1	0	2.64575131106459	1.4142135623731	3.3166247903554	1	8
0159.AY44.33274.20200811.ST	1575	m33274	20200811	2020-08-11	18485	post	149	149	31.06605	259	0.204470000000001	110	149	30.86158	31.06605	0.424710424710425	0.575289575289575	69	5	3	0	7	2	11	8	3	2	0	69	0	0	0	5	3	0	1	0	0	0	0	0	0	1	0	2.64575131106459	1.4142135623731	3.3166247903554	1	8
0159.AY44.33277.20191212.ST	7331	m33277	20191212	2019-12-12	18242	pre	-94	94	29.02	251	0	94	157	29.02	29.02	0.374501992031873	0.625498007968127	64	4	2	0	0	0	9	8	1	2	0	64	1	0	0	4	2	0	1	0	0	0	0	0	1	0	0	0	0	3	1	8
0159.AY44.33277.20200819.ST	12870	m33277	20200819	2020-08-19	18493	post	157	157	29.02	251	0	94	157	29.02	29.02	0.374501992031873	0.625498007968127	64	4	2	0	0	0	9	8	1	2	0	64	1	0	0	4	2	0	1	0	0	0	0	0	1	0	0	0	0	3	1	8
0159.AY44.33282.20191127.ST	10341	m33282	20191127	2019-11-27	18227	pre	-109	109	26.80489	269	0.28511	109	160	26.80489	27.09	0.405204460966543	0.594795539033457	53	4	4	0	1	1	7	6	1	4	0	53	1	0	0	4	4	0	1	0	0	0	0	0	0	0	0	1	1	2.64575131106459	1	6
0159.AY44.33282.20200822.ST	17251	m33282	20200822	2020-08-22	18496	post	160	160	27.09	269	0.28511	109	160	26.80489	27.09	0.405204460966543	0.594795539033457	53	4	4	0	1	1	7	6	1	4	0	53	1	0	0	4	4	0	1	0	0	0	0	0	0	0	0	1	1	2.64575131106459	1	6
0159.AY44.33283.20191212.ST	6084	m33283	20191212	2019-12-12	18242	pre	-94	94	24.37882	221	0.0311799999999991	94	127	24.37882	24.41	0.425339366515837	0.574660633484163	68	4	4	0	0	0	8	6	1	2	2	68	0	0	0	4	4	0	1	0	0	0	0	0	0	0	0	0	0	2.82842712474619	1	6
0159.AY44.33283.20200720.ST	14959	m33283	20200720	2020-07-20	18463	post	127	127	24.41	221	0.0311799999999991	94	127	24.37882	24.41	0.425339366515837	0.574660633484163	68	4	4	0	0	0	8	6	1	2	2	68	0	0	0	4	4	0	1	0	0	0	0	0	0	0	0	0	0	2.82842712474619	1	6
0159.AY44.33288.20191212.ST	12464	m33288	20191212	2019-12-12	18242	pre	-94	94	32.28	223	0	94	129	32.28	32.28	0.42152466367713	0.57847533632287	64	3	2	0	7	1	21	9	2	2	1	64	0	0	0	3	2	0	1	1	0	0	0	0	1	0	0	2.64575131106459	1	4.58257569495584	1	9
0159.AY44.33288.20200722.ST	13243	m33288	20200722	2020-07-22	18465	post	129	129	32.28	223	0	94	129	32.28	32.28	0.42152466367713	0.57847533632287	64	3	2	0	7	1	21	9	2	2	1	64	0	0	0	3	2	0	1	1	0	0	0	0	1	0	0	2.64575131106459	1	4.58257569495584	1	9
0159.AY44.33289.20191216.ST	8404	m33289	20191216	2019-12-16	18246	pre	-90	90	28.54104	208	0.398960000000002	90	118	28.54104	28.94	0.432692307692308	0.567307692307692	80	4	1	0	1	1	9	7	0	2	0	80	0	0	0	4	1	0	0	1	0	0	0	0	0	1	0	1	1	3	0	7
0159.AY44.33289.20200711.ST	7780	m33289	20200711	2020-07-11	18454	post	118	118	28.94	208	0.398960000000002	90	118	28.54104	28.94	0.432692307692308	0.567307692307692	80	4	1	0	1	1	9	7	0	2	0	80	0	0	0	4	1	0	0	1	0	0	0	0	0	1	0	1	1	3	0	7
0159.AY44.33293.20191206.ST	17266	m33293	20191206	2019-12-06	18236	pre	-100	100	34.35271	260	-0.687490000000004	100	160	34.35271	33.66522	0.384615384615385	0.615384615384615	71	2	1	3	1	1	7	6	2	2	1	71	0	0	0	2	1	0	0	1	0	0	0	1	0	1	1.73205080756888	1	1	2.64575131106459	0	6
0159.AY44.33293.20200822.ST	2638	m33293	20200822	2020-08-22	18496	post	160	160	33.66522	260	-0.687490000000004	100	160	34.35271	33.66522	0.384615384615385	0.615384615384615	71	2	1	3	1	1	7	6	2	2	1	71	0	0	0	2	1	0	0	1	0	0	0	1	0	1	1.73205080756888	1	1	2.64575131106459	0	6
0159.AY44.33295.20200114.ST	39912	m33295	20200114	2020-01-14	18275	pre	-61	61	25.5	193	0	61	132	25.5	25.5	0.316062176165803	0.683937823834197	81	5	3	1	0	0	7	3	1	2	2	81	0	0	0	5	3	0	1	1	0	0	0	0	0	1	1	0	0	2.64575131106459	1	3
0159.AY44.33295.20200725.ST	8810	m33295	20200725	2020-07-25	18468	post	132	132	25.5	193	0	61	132	25.5	25.5	0.316062176165803	0.683937823834197	81	5	3	1	0	0	7	3	1	2	2	81	0	0	0	5	3	0	1	1	0	0	0	0	0	1	1	0	0	2.64575131106459	1	3
0159.AY44.33297.20200211.ST	8350	m33297	20200211	2020-02-11	18303	pre	-33	33	23.57	155	0	33	122	23.57	23.57	0.212903225806452	0.787096774193548	80	3	4	0	5	0	15	9	0	2	3	80	0	0	0	3	4	0	1	0	0	0	0	0	0	1	0	2.23606797749979	0	3.87298334620742	1	9
0159.AY44.33297.20200715.ST	8041	m33297	20200715	2020-07-15	18458	post	122	122	23.57	155	0	33	122	23.57	23.57	0.212903225806452	0.787096774193548	80	3	4	0	5	0	15	9	0	2	3	80	0	0	0	3	4	0	1	0	0	0	0	0	0	1	0	2.23606797749979	0	3.87298334620742	1	9
0159.AY44.33303.20200127.ST	8732	m33303	20200127	2020-01-27	18288	pre	-48	48	25.8	266	0	48	218	25.8	25.8	0.180451127819549	0.819548872180451	54	4	3	0	3	1	13	5	0	2	2	54	0	0	0	4	3	0	1	1	0	0	0	0	0	0	0	1.73205080756888	1	3.60555127546399	1	5
0159.AY44.33303.20201019.ST	19761	m33303	20201019	2020-10-19	18554	post	218	218	25.8	266	0	48	218	25.8	25.8	0.180451127819549	0.819548872180451	54	4	3	0	3	1	13	5	0	2	2	54	0	0	0	4	3	0	1	1	0	0	0	0	0	0	0	1.73205080756888	1	3.60555127546399	1	5
0159.AY44.33307.20200219.ST	10491	m33307	20200219	2020-02-19	18311	pre	-25	25	28.77799	147	-1.16064	25	122	28.77799	27.61735	0.170068027210884	0.829931972789116	78	3	3	0	2	2	8	8	1	2	0	78	0	1	1	3	3	NA	1	1	0	0	0	0	0	1	0	1.4142135623731	1.4142135623731	2.82842712474619	1	8
0159.AY44.33307.20200715.ST	13552	m33307	20200715	2020-07-15	18458	post	122	122	27.61735	147	-1.16064	25	122	28.77799	27.61735	0.170068027210884	0.829931972789116	78	3	3	0	2	2	8	8	1	2	0	78	0	1	1	3	3	NA	1	1	0	0	0	0	0	1	0	1.4142135623731	1.4142135623731	2.82842712474619	1	8
0159.AY44.33308.20200110.ST	2607	m33308	20200110	2020-01-10	18271	pre	-65	65	27.8853	194	0.434699999999999	65	129	27.8853	28.32	0.335051546391753	0.664948453608247	76	4	3	0	3	1	10	4	0	0	0	76	1	0	1	4	3	0	1	0	1	0	0	0	0	0	0	1.73205080756888	1	3.16227766016838	1	4
0159.AY44.33308.20200722.ST	12882	m33308	20200722	2020-07-22	18465	post	129	129	28.32	194	0.434699999999999	65	129	27.8853	28.32	0.335051546391753	0.664948453608247	76	4	3	0	3	1	10	4	0	0	0	76	1	0	1	4	3	0	1	0	1	0	0	0	0	0	0	1.73205080756888	1	3.16227766016838	1	4
0159.AY44.33314.20200217.ST	4976	m33314	20200217	2020-02-17	18309	pre	-27	27	24.72235	152	0.0276500000000013	27	125	24.72235	24.75	0.177631578947368	0.822368421052632	53	3	2	3	5	3	16	6	2	3	0	53	1	0	0	3	2	0	1	0	0	0	0	0	0	0	1.73205080756888	2.23606797749979	1.73205080756888	4	1	6
0159.AY44.33314.20200718.ST	17820	m33314	20200718	2020-07-18	18461	post	125	125	24.75	152	0.0276500000000013	27	125	24.72235	24.75	0.177631578947368	0.822368421052632	53	3	2	3	5	3	16	6	2	3	0	53	1	0	0	3	2	0	1	0	0	0	0	0	0	0	1.73205080756888	2.23606797749979	1.73205080756888	4	1	6
0159.AY44.33315.20200121.ST	19107	m33315	20200121	2020-01-21	18282	pre	-54	54	20.24667	190	-0.32667	54	136	20.24667	19.92	0.284210526315789	0.715789473684211	73	0	2	1	0	0	7	4	0	2	0	73	1	0	0	0	2	0	0	0	0	0	1	0	0	0	1	0	0	2.64575131106459	1	4
0159.AY44.33315.20200729.ST	15072	m33315	20200729	2020-07-29	18472	post	136	136	19.92	190	-0.32667	54	136	20.24667	19.92	0.284210526315789	0.715789473684211	73	0	2	1	0	0	7	4	0	2	0	73	1	0	0	0	2	0	0	0	0	0	1	0	0	0	1	0	0	2.64575131106459	1	4
0159.AY44.33319.20200210.ST	18930	m33319	20200210	2020-02-10	18302	pre	-34	34	23.10584	164	0.0168599999999977	34	130	23.10584	23.1227	0.207317073170732	0.792682926829268	74	4	3	0	0	0	8	6	1	2	0	74	1	0	0	4	3	0	1	0	0	0	0	0	1	1	0	0	0	2.82842712474619	1	6
0159.AY44.33319.20200723.ST	18030	m33319	20200723	2020-07-23	18466	post	130	130	23.1227	164	0.0168599999999977	34	130	23.10584	23.1227	0.207317073170732	0.792682926829268	74	4	3	0	0	0	8	6	1	2	0	74	1	0	0	4	3	0	1	0	0	0	0	0	1	1	0	0	0	2.82842712474619	1	6
0159.AY44.33323.20200312.ST	28919	m33323	20200312	2020-03-12	18333	pre	-3	3	22.84556	129	-0.331119999999999	3	126	22.84556	22.51444	0.0232558139534884	0.976744186046512	41	3	3	0	4	0	11	8	2	4	0	41	1	0	0	3	3	0	0	0	0	0	0	0	0	0	0	2	0	3.3166247903554	1	8
0159.AY44.33323.20200719.ST	14112	m33323	20200719	2020-07-19	18462	post	126	126	22.51444	129	-0.331119999999999	3	126	22.84556	22.51444	0.0232558139534884	0.976744186046512	41	3	3	0	4	0	11	8	2	4	0	41	1	0	0	3	3	0	0	0	0	0	0	0	0	0	0	2	0	3.3166247903554	1	8
0159.AY44.33325.20200216.ST	4860	m33325	20200216	2020-02-16	18308	pre	-28	28	26.16562	175	-1.79562	28	147	26.16562	24.37	0.16	0.84	61	3	3	0	2	3	12	3	0	3	2	61	1	0	0	3	3	0	1	0	0	0	0	0	0	1	0	1.4142135623731	1.73205080756888	3.46410161513775	1	3
0159.AY44.33325.20200809.ST	11611	m33325	20200809	2020-08-09	18483	post	147	147	24.37	175	-1.79562	28	147	26.16562	24.37	0.16	0.84	61	3	3	0	2	3	12	3	0	3	2	61	1	0	0	3	3	0	1	0	0	0	0	0	0	1	0	1.4142135623731	1.73205080756888	3.46410161513775	1	3
0159.AY44.33326.20200211.ST	7832	m33326	20200211	2020-02-11	18303	pre	-33	33	30.29944	162	0.317699999999999	33	129	30.29944	30.61714	0.203703703703704	0.796296296296296	62	3	3	0	5	2	8	4	2	0	1	62	0	0	0	3	3	0	1	1	0	0	0	0	0	0	0	2.23606797749979	1.4142135623731	2.82842712474619	NA	4
0159.AY44.33326.20200722.ST	11701	m33326	20200722	2020-07-22	18465	post	129	129	30.61714	162	0.317699999999999	33	129	30.29944	30.61714	0.203703703703704	0.796296296296296	62	3	3	0	5	2	8	4	2	0	1	62	0	0	0	3	3	0	1	1	0	0	0	0	0	0	0	2.23606797749979	1.4142135623731	2.82842712474619	NA	4
0159.AY44.33330.20200214.ST	26208	m33330	20200214	2020-02-14	18306	pre	-30	30	24.99479	179	0.327480000000001	30	149	24.99479	25.32227	0.167597765363128	0.832402234636871	74	1	2	4	3	2	8	5	2	3	0	74	1	0	0	1	2	0	0	1	0	0	0	0	0	0	2	1.73205080756888	1.4142135623731	2.82842712474619	1	5
0159.AY44.33330.20200811.ST	11928	m33330	20200811	2020-08-11	18485	post	149	149	25.32227	179	0.327480000000001	30	149	24.99479	25.32227	0.167597765363128	0.832402234636871	74	1	2	4	3	2	8	5	2	3	0	74	1	0	0	1	2	0	0	1	0	0	0	0	0	0	2	1.73205080756888	1.4142135623731	2.82842712474619	1	5
0159.AY44.33332.20200308.ST	11129	m33332	20200308	2020-03-08	18329	pre	-7	7	27.15521	164	-0.945209999999999	7	157	27.15521	26.21	0.0426829268292683	0.957317073170732	81	5	4	0	2	0	9	8	0	0	0	81	1	0	0	5	4	0	1	1	0	0	0	0	0	0	0	1.4142135623731	0	3	1	8
0159.AY44.33332.20200819.ST	12495	m33332	20200819	2020-08-19	18493	post	157	157	26.21	164	-0.945209999999999	7	157	27.15521	26.21	0.0426829268292683	0.957317073170732	81	5	4	0	2	0	9	8	0	0	0	81	1	0	0	5	4	0	1	1	0	0	0	0	0	0	0	1.4142135623731	0	3	1	8
0159.AZ03.32000.20171102.ST	21691	m32000	20171102	2017-11-02	17472	pre	-864	864	27.59508	1072	1.83492	864	208	27.59508	29.43	0.805970149253731	0.194029850746269	82	4	4	0	0	0	7	1	0	0	0	82	0	0	0	4	4	0	0	0	0	0	0	0	0	1	0	0	0	2.64575131106459	0	1
0159.AZ03.32000.20201009.ST	9208	m32000	20201009	2020-10-09	18544	post	208	208	29.43	1072	1.83492	864	208	27.59508	29.43	0.805970149253731	0.194029850746269	82	4	4	0	0	0	7	1	0	0	0	82	0	0	0	4	4	0	0	0	0	0	0	0	0	1	0	0	0	2.64575131106459	0	1
0159.AZ03.32003.20171013.ST	12438	m32003	20171013	2017-10-13	17452	pre	-884	884	26.81308	1107	-1.49287	884	223	26.81308	25.32021	0.798554652213189	0.201445347786811	90	4	2	4	9	5	14	6	0	0	0	90	1	0	0	4	2	0	0	0	0	0	0	0	0	1	2	3	2.23606797749979	3.74165738677394	0	6
0159.AZ03.32003.20201024.ST	11926	m32003	20201024	2020-10-24	18559	post	223	223	25.32021	1107	-1.49287	884	223	26.81308	25.32021	0.798554652213189	0.201445347786811	90	4	2	4	9	5	14	6	0	0	0	90	1	0	0	4	2	0	0	0	0	0	0	0	0	1	2	3	2.23606797749979	3.74165738677394	0	6
0159.AZ03.32005.20200930.ST	8269	m32005	20200930	2020-09-30	18535	post	199	199	24.93992	NA	NA	NA	NA	NA	NA	NA	NA	70	3	1	0	7	8	14	2	1	0	0	70	0	0	0	3	1	0	0	1	1	0	0	1	0	1	0	2.64575131106459	2.82842712474619	3.74165738677394	1	2
0159.AZ03.32007.20200917.ST	19741	m32007	20200917	2020-09-17	18522	post	186	186	22.83358	NA	NA	NA	NA	NA	NA	NA	NA	73	2	3	0	2	1	8	3	0	1	3	73	1	0	0	2	3	0	0	0	0	0	0	0	0	1	0	1.4142135623731	1	2.82842712474619	0	3
0159.AZ03.32008.20180124.ST	27237	m32008	20180124	2018-01-24	17555	pre	-781	781	21.93	970	0	781	189	21.93	21.93	0.805154639175258	0.194845360824742	71	3	3	0	2	1	9	2	0	0	0	71	0	0	0	3	3	0	1	0	0	0	0	0	0	1	0	1.4142135623731	1	3	1	2
0159.AZ03.32008.20200920.ST	13377	m32008	20200920	2020-09-20	18525	post	189	189	21.93	970	0	781	189	21.93	21.93	0.805154639175258	0.194845360824742	71	3	3	0	2	1	9	2	0	0	0	71	0	0	0	3	3	0	1	0	0	0	0	0	0	1	0	1.4142135623731	1	3	1	2
0159.AZ03.32009.20201021.ST	10405	m32009	20201021	2020-10-21	18556	post	220	220	NA	NA	NA	NA	NA	NA	NA	NA	NA	72	2	3	1	0	0	10	8	0	3	0	72	0	0	0	2	3	0	0	1	0	0	0	0	0	1	1	0	0	3.16227766016838	0	8
0159.AZ03.32011.20180226.ST	24165	m32011	20180226	2018-02-26	17588	pre	-748	748	22.67248	NA	NA	NA	NA	NA	NA	NA	NA	NA	NA	NA	NA	NA	NA	NA	NA	NA	NA	NA	NA	NA	NA	NA	NA	NA	NA	NA	NA	NA	NA	NA	NA	NA	NA	NA	NA	NA	NA	NA	NA
0159.AZ03.32012.20180518.ST	8480	m32012	20180518	2018-05-18	17669	pre	-667	667	22.23385	NA	NA	NA	NA	NA	NA	NA	NA	NA	NA	NA	NA	NA	NA	NA	NA	NA	NA	NA	NA	NA	NA	NA	NA	NA	NA	NA	NA	NA	NA	NA	NA	NA	NA	NA	NA	NA	NA	NA	NA
0159.AZ03.32013.20200922.ST	4914	m32013	20200922	2020-09-22	18527	post	191	191	24.86	NA	NA	NA	NA	NA	NA	NA	NA	90	3	3	0	0	0	12	1	2	0	0	90	0	0	0	3	3	0	1	0	0	0	0	0	0	1	0	0	0	3.46410161513775	1	1
0159.AZ03.32014.20180605.ST	37747	m32014	20180605	2018-06-05	17687	pre	-649	649	29.74259	NA	NA	NA	NA	NA	NA	NA	NA	69	2	1	0	1	1	10	8	0	1	0	69	0	0	0	2	1	0	0	1	0	1	0	0	0	1	0	1	1	3.16227766016838	0	8
0159.AZ03.32016.20180619.ST	25470	m32016	20180619	2018-06-19	17701	pre	-635	635	24.85501	828	1.27499	635	193	24.85501	26.13	0.766908212560386	0.233091787439614	78	2	2	3	4	1	7	9	2	0	2	78	1	0	0	2	2	0	0	0	0	0	0	0	0	1	1.73205080756888	2	1	2.64575131106459	0	9
0159.AZ03.32016.20200924.ST	17677	m32016	20200924	2020-09-24	18529	post	193	193	26.13	828	1.27499	635	193	24.85501	26.13	0.766908212560386	0.233091787439614	78	2	2	3	4	1	7	9	2	0	2	78	1	0	0	2	2	0	0	0	0	0	0	0	0	1	1.73205080756888	2	1	2.64575131106459	0	9
0159.AZ03.32017.20180615.ST	26400	m32017	20180615	2018-06-15	17697	pre	-639	639	27.03293	NA	NA	NA	NA	NA	NA	NA	NA	NA	NA	NA	NA	NA	NA	NA	NA	NA	NA	NA	NA	NA	NA	NA	NA	NA	NA	NA	NA	NA	NA	NA	NA	NA	NA	NA	NA	NA	NA	NA	NA
0159.AZ03.32018.20180723.ST	33028	m32018	20180723	2018-07-23	17735	pre	-601	601	24.44	NA	NA	NA	NA	NA	NA	NA	NA	NA	NA	NA	NA	NA	NA	NA	NA	NA	NA	NA	NA	NA	NA	NA	NA	NA	NA	NA	NA	NA	NA	NA	NA	NA	NA	NA	NA	NA	NA	NA	NA
0159.AZ03.32019.20180325.ST	21108	m32019	20180325	2018-03-25	17615	pre	-721	721	NA	933	NA	721	212	NA	NA	0.772775991425509	0.227224008574491	84	5	3	0	0	0	7	3	0	0	0	84	0	0	0	5	3	0	0	1	0	0	0	0	0	1	0	0	0	2.64575131106459	0	3
0159.AZ03.32019.20201013.ST	4385	m32019	20201013	2020-10-13	18548	post	212	212	NA	933	NA	721	212	NA	NA	0.772775991425509	0.227224008574491	84	5	3	0	0	0	7	3	0	0	0	84	0	0	0	5	3	0	0	1	0	0	0	0	0	1	0	0	0	2.64575131106459	0	3
0159.AZ03.32020.20180611.ST	30895	m32020	20180611	2018-06-11	17693	pre	-643	643	29.7381	849	2.8319	643	206	29.7381	32.57	0.75736160188457	0.24263839811543	79	2	3	0	0	1	10	2	0	1	0	79	0	0	0	2	3	0	1	0	0	0	0	0	0	1	0	0	1	3.16227766016838	1	2
0159.AZ03.32020.20201007.ST	6129	m32020	20201007	2020-10-07	18542	post	206	206	32.57	849	2.8319	643	206	29.7381	32.57	0.75736160188457	0.24263839811543	79	2	3	0	0	1	10	2	0	1	0	79	0	0	0	2	3	0	1	0	0	0	0	0	0	1	0	0	1	3.16227766016838	1	2
0159.AZ03.32021.20180623.ST	9878	m32021	20180623	2018-06-23	17705	pre	-631	631	28.05071	NA	NA	NA	NA	NA	NA	NA	NA	83	4	3	2	3	1	11	2	2	1	0	83	0	0	0	4	3	0	1	0	0	0	0	0	0	1	1.4142135623731	1.73205080756888	1	3.3166247903554	1	2
0159.AZ03.32022.20201016.ST	10630	m32022	20201016	2020-10-16	18551	post	215	215	NA	NA	NA	NA	NA	NA	NA	NA	NA	75	2	2	0	0	0	8	0	0	0	1	75	0	0	0	2	2	0	0	0	1	0	0	0	0	1	0	0	0	2.82842712474619	0	0
0159.AZ03.32023.20180717.ST	38101	m32023	20180717	2018-07-17	17729	pre	-607	607	28.48471	NA	NA	NA	NA	NA	NA	NA	NA	82	2	2	0	0	0	12	2	0	0	0	82	0	0	0	2	2	0	1	1	0	0	0	1	0	1	0	0	0	3.46410161513775	1	2
0159.AZ03.32024.20180718.ST	9031	m32024	20180718	2018-07-18	17730	pre	-606	606	38.13732	800	2.78268	606	194	38.13732	40.92	0.7575	0.2425	73	3	2	0	0	2	9	8	0	1	1	73	1	0	0	3	2	0	0	1	0	0	0	0	0	1	0	0	1.4142135623731	3	0	8
0159.AZ03.32024.20200925.ST	11639	m32024	20200925	2020-09-25	18530	post	194	194	40.92	800	2.78268	606	194	38.13732	40.92	0.7575	0.2425	73	3	2	0	0	2	9	8	0	1	1	73	1	0	0	3	2	0	0	1	0	0	0	0	0	1	0	0	1.4142135623731	3	0	8
0159.AZ03.32025.20200904.ST	11497	m32025	20200904	2020-09-04	18509	post	173	173	28.41831	NA	NA	NA	NA	NA	NA	NA	NA	68	3	2	0	0	0	8	6	0	1	0	68	1	0	0	3	2	0	0	0	0	1	0	0	0	1	0	0	0	2.82842712474619	1	6
0159.AZ03.32026.20180802.ST	32711	m32026	20180802	2018-08-02	17745	pre	-591	591	NA	783	NA	591	192	NA	NA	0.754789272030651	0.245210727969349	79	4	2	1	4	6	9	5	1	2	0	79	0	0	0	4	2	0	0	0	0	0	0	0	0	1	1	2	2.44948974278318	3	0	5
0159.AZ03.32026.20200923.ST	14999	m32026	20200923	2020-09-23	18528	post	192	192	NA	783	NA	591	192	NA	NA	0.754789272030651	0.245210727969349	79	4	2	1	4	6	9	5	1	2	0	79	0	0	0	4	2	0	0	0	0	0	0	0	0	1	1	2	2.44948974278318	3	0	5
0159.AZ03.32027.20180806.ST	8266	m32027	20180806	2018-08-06	17749	pre	-587	587	NA	791	NA	587	204	NA	NA	0.742098609355247	0.257901390644753	87	3	3	0	2	10	14	6	0	1	0	87	0	0	0	3	3	0	0	0	0	1	0	1	0	1	0	1.4142135623731	3.16227766016838	3.74165738677394	NA	6
0159.AZ03.32027.20201005.ST	12660	m32027	20201005	2020-10-05	18540	post	204	204	NA	791	NA	587	204	NA	NA	0.742098609355247	0.257901390644753	87	3	3	0	2	10	14	6	0	1	0	87	0	0	0	3	3	0	0	0	0	1	0	1	0	1	0	1.4142135623731	3.16227766016838	3.74165738677394	NA	6
0159.AZ03.32028.20180808.ST	28981	m32028	20180808	2018-08-08	17751	pre	-585	585	28.57832	779	1.18168	585	194	28.57832	29.76	0.750962772785623	0.249037227214377	74	4	3	0	0	0	15	2	0	0	2	74	1	0	0	4	3	0	1	0	0	0	0	0	0	1	0	0	0	3.87298334620742	1	2
0159.AZ03.32028.20200925.ST	17320	m32028	20200925	2020-09-25	18530	post	194	194	29.76	779	1.18168	585	194	28.57832	29.76	0.750962772785623	0.249037227214377	74	4	3	0	0	0	15	2	0	0	2	74	1	0	0	4	3	0	1	0	0	0	0	0	0	1	0	0	0	3.87298334620742	1	2
0159.AZ03.32029.20180906.ST	34504	m32029	20180906	2018-09-06	17780	pre	-556	556	25.86909	NA	NA	NA	NA	NA	NA	NA	NA	78	3	3	0	0	1	11	1	0	0	0	78	1	0	0	3	3	1	0	0	1	0	0	0	0	1	0	0	1	3.3166247903554	1	1
0159.AZ03.32032.20180919.ST	36327	m32032	20180919	2018-09-19	17793	pre	-543	543	34.67848	734	-1.49576	543	191	34.67848	33.18272	0.739782016348774	0.260217983651226	78	1	2	0	6	11	9	8	0	1	0	78	1	0	0	1	2	0	1	0	0	0	0	0	0	1	0	2.44948974278318	3.3166247903554	3	0	8
0159.AZ03.32032.20200922.ST	15939	m32032	20200922	2020-09-22	18527	post	191	191	33.18272	734	-1.49576	543	191	34.67848	33.18272	0.739782016348774	0.260217983651226	78	1	2	0	6	11	9	8	0	1	0	78	1	0	0	1	2	0	1	0	0	0	0	0	0	1	0	2.44948974278318	3.3166247903554	3	0	8
0159.AZ03.32033.20180922.ST	8855	m32033	20180922	2018-09-22	17796	pre	-540	540	29.58074	744	-0.190739999999998	540	204	29.58074	29.39	0.725806451612903	0.274193548387097	77	5	3	1	0	1	7	1	0	0	1	77	0	0	0	5	3	0	1	0	0	0	0	0	0	1	1	0	1	2.64575131106459	1	1
0159.AZ03.32033.20201005.ST	8196	m32033	20201005	2020-10-05	18540	post	204	204	29.39	744	-0.190739999999998	540	204	29.58074	29.39	0.725806451612903	0.274193548387097	77	5	3	1	0	1	7	1	0	0	1	77	0	0	0	5	3	0	1	0	0	0	0	0	0	1	1	0	1	2.64575131106459	1	1
0159.AZ03.32034.20181015.ST	8958	m32034	20181015	2018-10-15	17819	pre	-517	517	14.91136	NA	NA	NA	NA	NA	NA	NA	NA	NA	NA	NA	NA	NA	NA	NA	NA	NA	NA	NA	NA	NA	NA	NA	NA	NA	NA	NA	NA	NA	NA	NA	NA	NA	NA	NA	NA	NA	NA	NA	NA
0159.AZ03.32035.20181025.ST	8078	m32035	20181025	2018-10-25	17829	pre	-507	507	25.80209	713	2.80958	507	206	25.80209	28.61167	0.711079943899018	0.288920056100982	88	3	2	0	0	0	8	3	3	0	0	88	1	0	0	3	2	0	0	0	0	0	0	0	0	1	0	0	0	2.82842712474619	0	3
0159.AZ03.32035.20201007.ST	16300	m32035	20201007	2020-10-07	18542	post	206	206	28.61167	713	2.80958	507	206	25.80209	28.61167	0.711079943899018	0.288920056100982	88	3	2	0	0	0	8	3	3	0	0	88	1	0	0	3	2	0	0	0	0	0	0	0	0	1	0	0	0	2.82842712474619	0	3
0159.AZ03.32037.20201020.ST	4046	m32037	20201020	2020-10-20	18555	post	219	219	21.95108	NA	NA	NA	NA	NA	NA	NA	NA	72	1	3	2	3	3	12	6	1	1	0	72	1	0	0	1	3	0	0	1	0	1	1	0	0	1	1.4142135623731	1.73205080756888	1.73205080756888	3.46410161513775	1	6
0159.AZ03.32039.20181029.ST	8783	m32039	20181029	2018-10-29	17833	pre	-503	503	27.56	716	0	503	213	27.56	27.56	0.702513966480447	0.297486033519553	74	3	4	1	8	1	9	10	0	1	0	74	1	0	0	3	4	0	1	0	0	0	0	1	0	1	1	2.82842712474619	1	3	1	10
0159.AZ03.32039.20201014.ST	9156	m32039	20201014	2020-10-14	18549	post	213	213	27.56	716	0	503	213	27.56	27.56	0.702513966480447	0.297486033519553	74	3	4	1	8	1	9	10	0	1	0	74	1	0	0	3	4	0	1	0	0	0	0	1	0	1	1	2.82842712474619	1	3	1	10
0159.AZ03.32040.20181023.ST	9206	m32040	20181023	2018-10-23	17827	pre	-509	509	25.4581	NA	NA	NA	NA	NA	NA	NA	NA	NA	NA	NA	NA	NA	NA	NA	NA	NA	NA	NA	NA	NA	NA	NA	NA	NA	NA	NA	NA	NA	NA	NA	NA	NA	NA	NA	NA	NA	NA	NA	NA
0159.AZ03.32043.20181121.ST	9703	m32043	20181121	2018-11-21	17856	pre	-480	480	21.14	NA	NA	NA	NA	NA	NA	NA	NA	NA	NA	NA	NA	NA	NA	NA	NA	NA	NA	NA	NA	NA	NA	NA	NA	NA	NA	NA	NA	NA	NA	NA	NA	NA	NA	NA	NA	NA	NA	NA	NA
0159.AZ03.32044.20181207.ST	35923	m32044	20181207	2018-12-07	17872	pre	-464	464	28.66482	671	-0.294819999999998	464	207	28.66482	28.37	0.69150521609538	0.30849478390462	78	2	2	2	0	1	19	6	2	1	2	78	0	0	0	2	2	0	1	1	0	0	0	1	0	1	1.4142135623731	0	1	4.35889894354067	1	6
0159.AZ03.32044.20201008.ST	15867	m32044	20201008	2020-10-08	18543	post	207	207	28.37	671	-0.294819999999998	464	207	28.66482	28.37	0.69150521609538	0.30849478390462	78	2	2	2	0	1	19	6	2	1	2	78	0	0	0	2	2	0	1	1	0	0	0	1	0	1	1.4142135623731	0	1	4.35889894354067	1	6
0159.AZ03.32046.20201010.ST	10090	m32046	20201010	2020-10-10	18545	post	209	209	27.67569	NA	NA	NA	NA	NA	NA	NA	NA	73	1	2	3	2	4	16	8	1	1	0	73	0	0	0	1	2	0	1	1	0	1	0	0	0	1	1.73205080756888	1.4142135623731	2	4	1	8
0159.AZ03.32047.20190415.ST	8784	m32047	20190415	2019-04-15	18001	pre	-335	335	25.36	526	0	335	191	25.36	25.36	0.636882129277566	0.363117870722433	73	3	3	2	0	1	8	1	1	0	0	73	0	0	0	3	3	0	1	0	0	0	0	0	0	1	1.4142135623731	0	1	2.82842712474619	0	1
0159.AZ03.32047.20200922.ST	15223	m32047	20200922	2020-09-22	18527	post	191	191	25.36	526	0	335	191	25.36	25.36	0.636882129277566	0.363117870722433	73	3	3	2	0	1	8	1	1	0	0	73	0	0	0	3	3	0	1	0	0	0	0	0	0	1	1.4142135623731	0	1	2.82842712474619	0	1
0159.AZ03.32048.20190111.ST	39183	m32048	20190111	2019-01-11	17907	pre	-429	429	22.31807	NA	NA	NA	NA	NA	NA	NA	NA	77	4	3	4	0	0	7	2	0	2	2	77	1	0	0	4	3	1	1	1	0	0	0	0	0	1	2	0	0	2.64575131106459	1	2
0159.AZ03.32049.20190124.ST	35275	m32049	20190124	2019-01-24	17920	pre	-416	416	NA	633	NA	416	217	NA	NA	0.657187993680885	0.342812006319115	68	2	2	0	2	7	10	4	2	1	0	68	0	0	0	2	2	0	0	0	0	0	0	0	0	1	0	1.4142135623731	2.64575131106459	3.16227766016838	0	4
0159.AZ03.32049.20201018.ST	9647	m32049	20201018	2020-10-18	18553	post	217	217	NA	633	NA	416	217	NA	NA	0.657187993680885	0.342812006319115	68	2	2	0	2	7	10	4	2	1	0	68	0	0	0	2	2	0	0	0	0	0	0	0	0	1	0	1.4142135623731	2.64575131106459	3.16227766016838	0	4
0159.AZ03.32050.20190123.ST	38686	m32050	20190123	2019-01-23	17919	pre	-417	417	32.43625	621	-1.80083	417	204	32.43625	30.63542	0.671497584541063	0.328502415458937	71	1	1	2	9	15	26	8	3	1	1	71	1	0	0	1	1	1	0	1	0	0	0	0	0	1	1.4142135623731	3	3.87298334620742	5.09901951359278	1	8
0159.AZ03.32050.20201005.ST	9912	m32050	20201005	2020-10-05	18540	post	204	204	30.63542	621	-1.80083	417	204	32.43625	30.63542	0.671497584541063	0.328502415458937	71	1	1	2	9	15	26	8	3	1	1	71	1	0	0	1	1	1	0	1	0	0	0	0	0	1	1.4142135623731	3	3.87298334620742	5.09901951359278	1	8
0159.AZ03.32051.20190819.ST	6538	m32051	20190819	2019-08-19	18127	pre	-209	209	25.29	412	0	209	203	25.29	25.29	0.507281553398058	0.492718446601942	70	3	3	0	0	0	15	3	1	1	0	70	1	0	0	3	3	0	1	0	0	0	0	0	0	1	0	0	0	3.87298334620742	1	3
0159.AZ03.32051.20201004.ST	7237	m32051	20201004	2020-10-04	18539	post	203	203	25.29	412	0	209	203	25.29	25.29	0.507281553398058	0.492718446601942	70	3	3	0	0	0	15	3	1	1	0	70	1	0	0	3	3	0	1	0	0	0	0	0	0	1	0	0	0	3.87298334620742	1	3
0159.AZ03.32052.20190827.ST	9470	m32052	20190827	2019-08-27	18135	pre	-201	201	30.48	408	0	201	207	30.48	30.48	0.492647058823529	0.507352941176471	69	3	3	0	0	0	8	4	0	1	0	69	0	0	0	3	3	0	1	0	0	1	0	0	0	1	0	0	0	2.82842712474619	1	4
0159.AZ03.32052.20201008.ST	6640	m32052	20201008	2020-10-08	18543	post	207	207	30.48	408	0	201	207	30.48	30.48	0.492647058823529	0.507352941176471	69	3	3	0	0	0	8	4	0	1	0	69	0	0	0	3	3	0	1	0	0	1	0	0	0	1	0	0	0	2.82842712474619	1	4
0159.AZ03.32054.20190917.ST	42108	m32054	20190917	2019-09-17	18156	pre	-180	180	28.92281	NA	NA	NA	NA	NA	NA	NA	NA	NA	NA	NA	NA	NA	NA	NA	NA	NA	NA	NA	NA	NA	NA	NA	NA	NA	NA	NA	NA	NA	NA	NA	NA	NA	NA	NA	NA	NA	NA	NA	NA
0159.AZ03.32055.20190830.ST	30122	m32055	20190830	2019-08-30	18138	pre	-198	198	25.18	383	0	198	185	25.18	25.18	0.516971279373368	0.483028720626632	72	5	3	0	0	0	9	3	0	1	0	72	0	0	0	5	3	0	0	0	0	1	0	1	0	1	0	0	0	3	1	3
0159.AZ03.32055.20200916.ST	9212	m32055	20200916	2020-09-16	18521	post	185	185	25.18	383	0	198	185	25.18	25.18	0.516971279373368	0.483028720626632	72	5	3	0	0	0	9	3	0	1	0	72	0	0	0	5	3	0	0	0	0	1	0	1	0	1	0	0	0	3	1	3
0159.AZ03.32056.20190914.ST	35601	m32056	20190914	2019-09-14	18153	pre	-183	183	NA	NA	NA	NA	NA	NA	NA	NA	NA	NA	NA	NA	NA	NA	NA	NA	NA	NA	NA	NA	NA	NA	NA	NA	NA	NA	NA	NA	NA	NA	NA	NA	NA	NA	NA	NA	NA	NA	NA	NA	NA
0159.AZ03.32057.20190910.ST	8760	m32057	20190910	2019-09-10	18149	pre	-187	187	NA	NA	NA	NA	NA	NA	NA	NA	NA	NA	NA	NA	NA	NA	NA	NA	NA	NA	NA	NA	NA	NA	NA	NA	NA	NA	NA	NA	NA	NA	NA	NA	NA	NA	NA	NA	NA	NA	NA	NA	NA
0159.AZ03.32059.20190918.ST	8361	m32059	20190918	2019-09-18	18157	pre	-179	179	33	366	0	179	187	33	33	0.489071038251366	0.510928961748634	73	1	2	2	1	3	13	0	1	1	0	73	1	0	0	1	2	0	0	1	0	0	0	0	0	1	1.4142135623731	1	1.73205080756888	3.60555127546399	0	0
0159.AZ03.32059.20200918.ST	22224	m32059	20200918	2020-09-18	18523	post	187	187	33	366	0	179	187	33	33	0.489071038251366	0.510928961748634	73	1	2	2	1	3	13	0	1	1	0	73	1	0	0	1	2	0	0	1	0	0	0	0	0	1	1.4142135623731	1	1.73205080756888	3.60555127546399	0	0
0159.AZ03.32060.20190920.ST	24385	m32060	20190920	2019-09-20	18159	pre	-177	177	40.44	381	0	177	204	40.44	40.44	0.464566929133858	0.535433070866142	71	3	3	0	0	0	9	1	0	0	2	71	1	0	0	3	3	0	1	1	0	0	0	0	0	1	0	0	0	3	1	1
0159.AZ03.32060.20201005.ST	13495	m32060	20201005	2020-10-05	18540	post	204	204	40.44	381	0	177	204	40.44	40.44	0.464566929133858	0.535433070866142	71	3	3	0	0	0	9	1	0	0	2	71	1	0	0	3	3	0	1	1	0	0	0	0	0	1	0	0	0	3	1	1
0159.AZ03.32061.20200918.ST	16167	m32061	20200918	2020-09-18	18523	post	187	187	23.85	NA	NA	NA	NA	NA	NA	NA	NA	69	1	2	1	6	8	13	8	1	0	0	69	1	0	0	1	2	0	0	1	0	1	0	0	0	1	1	2.44948974278318	2.82842712474619	3.60555127546399	1	8
0159.AZ03.32062.20191002.ST	8928	m32062	20191002	2019-10-02	18171	pre	-165	165	NA	355	NA	165	190	NA	NA	0.464788732394366	0.535211267605634	74	2	2	0	7	4	8	2	0	2	2	74	0	0	0	2	2	0	0	0	0	0	0	0	0	1	0	2.64575131106459	2	2.82842712474619	0	2
0159.AZ03.32062.20200921.ST	12200	m32062	20200921	2020-09-21	18526	post	190	190	NA	355	NA	165	190	NA	NA	0.464788732394366	0.535211267605634	74	2	2	0	7	4	8	2	0	2	2	74	0	0	0	2	2	0	0	0	0	0	0	0	0	1	0	2.64575131106459	2	2.82842712474619	0	2
0159.AZ03.32064.20201004.ST	12401	m32064	20201004	2020-10-04	18539	post	203	203	28.32	NA	NA	NA	NA	NA	NA	NA	NA	74	1	1	0	0	4	14	8	3	1	0	74	1	1	1	1	1	0	0	0	0	0	0	0	0	1	0	0	2	3.74165738677394	0	8
0159.AZ03.32065.20190126.ST	8995	m32065	20190126	2019-01-26	17922	pre	-414	414	25.88	626	0.52	414	212	25.88	26.4	0.661341853035144	0.338658146964856	71	3	3	1	0	1	9	2	1	0	0	71	0	0	0	3	3	0	1	0	0	0	0	0	0	1	1	0	1	3	1	2
0159.AZ03.32065.20201013.ST	6992	m32065	20201013	2020-10-13	18548	post	212	212	26.4	626	0.52	414	212	25.88	26.4	0.661341853035144	0.338658146964856	71	3	3	1	0	1	9	2	1	0	0	71	0	0	0	3	3	0	1	0	0	0	0	0	0	1	1	0	1	3	1	2
0159.AZ03.32067.20190207.ST	11556	m32067	20190207	2019-02-07	17934	pre	-402	402	27.97226	620	0.31747	402	218	27.97226	28.28973	0.648387096774194	0.351612903225806	68	1	2	0	0	0	7	6	1	1	0	68	0	0	0	1	2	0	0	1	0	1	0	0	0	1	0	0	0	2.64575131106459	1	6
0159.AZ03.32067.20201019.ST	10303	m32067	20201019	2020-10-19	18554	post	218	218	28.28973	620	0.31747	402	218	27.97226	28.28973	0.648387096774194	0.351612903225806	68	1	2	0	0	0	7	6	1	1	0	68	0	0	0	1	2	0	0	1	0	1	0	0	0	1	0	0	0	2.64575131106459	1	6
0159.AZ03.32068.20190211.ST	13303	m32068	20190211	2019-02-11	17938	pre	-398	398	28.3597	610	-1.30526	398	212	28.3597	27.05444	0.652459016393443	0.347540983606557	86	2	3	2	1	2	15	7	0	0	1	86	1	0	0	2	3	0	0	1	0	1	0	0	0	1	1.4142135623731	1	1.4142135623731	3.87298334620742	1	7
0159.AZ03.32068.20201013.ST	9680	m32068	20201013	2020-10-13	18548	post	212	212	27.05444	610	-1.30526	398	212	28.3597	27.05444	0.652459016393443	0.347540983606557	86	2	3	2	1	2	15	7	0	0	1	86	1	0	0	2	3	0	0	1	0	1	0	0	0	1	1.4142135623731	1	1.4142135623731	3.87298334620742	1	7
0159.AZ03.32069.20200925.ST	11551	m32069	20200925	2020-09-25	18530	post	194	194	22.79	NA	NA	NA	NA	NA	NA	NA	NA	74	5	4	0	1	1	11	2	0	1	1	74	0	0	0	5	4	0	1	0	0	0	0	1	0	1	0	1	1	3.3166247903554	1	2
0159.AZ03.32070.20190218.ST	29324	m32070	20190218	2019-02-18	17945	pre	-391	391	34.39	605	0	391	214	34.39	34.39	0.646280991735537	0.353719008264463	84	3	2	3	6	1	9	4	0	2	0	84	1	0	0	3	2	0	0	0	0	0	0	0	0	1	1.73205080756888	2.44948974278318	1	3	1	4
0159.AZ03.32070.20201015.ST	8581	m32070	20201015	2020-10-15	18550	post	214	214	34.39	605	0	391	214	34.39	34.39	0.646280991735537	0.353719008264463	84	3	2	3	6	1	9	4	0	2	0	84	1	0	0	3	2	0	0	0	0	0	0	0	0	1	1.73205080756888	2.44948974278318	1	3	1	4
0159.AZ03.32071.20190315.ST	11452	m32071	20190315	2019-03-15	17970	pre	-366	366	31.44	554	0	366	188	31.44	31.44	0.660649819494585	0.339350180505415	62	2	2	0	7	8	10	3	2	2	0	62	1	0	0	2	2	0	1	1	1	1	0	0	0	1	0	2.64575131106459	2.82842712474619	3.16227766016838	1	3
0159.AZ03.32071.20200919.ST	4159	m32071	20200919	2020-09-19	18524	post	188	188	31.44	554	0	366	188	31.44	31.44	0.660649819494585	0.339350180505415	62	2	2	0	7	8	10	3	2	2	0	62	1	0	0	2	2	0	1	1	1	1	0	0	0	1	0	2.64575131106459	2.82842712474619	3.16227766016838	1	3
0159.AZ03.32072.20190318.ST	6878	m32072	20190318	2019-03-18	17973	pre	-363	363	27.35453	588	-0.412420000000001	363	225	27.35453	26.94211	0.61734693877551	0.38265306122449	74	1	1	3	6	6	8	7	1	0	0	74	1	0	0	1	1	NA	0	1	1	0	0	0	0	1	1.73205080756888	2.44948974278318	2.44948974278318	2.82842712474619	0	7
0159.AZ03.32072.20201026.ST	9605	m32072	20201026	2020-10-26	18561	post	225	225	26.94211	588	-0.412420000000001	363	225	27.35453	26.94211	0.61734693877551	0.38265306122449	74	1	1	3	6	6	8	7	1	0	0	74	1	0	0	1	1	NA	0	1	1	0	0	0	0	1	1.73205080756888	2.44948974278318	2.44948974278318	2.82842712474619	0	7
0159.AZ03.32073.20190317.ST	41859	m32073	20190317	2019-03-17	17972	pre	-364	364	25.8	570	0	364	206	25.8	25.8	0.63859649122807	0.36140350877193	77	3	2	1	2	2	7	7	0	1	2	77	1	0	0	3	2	0	1	1	0	0	0	0	0	1	1	1.4142135623731	1.4142135623731	2.64575131106459	1	7
0159.AZ03.32073.20201007.ST	5747	m32073	20201007	2020-10-07	18542	post	206	206	25.8	570	0	364	206	25.8	25.8	0.63859649122807	0.36140350877193	77	3	2	1	2	2	7	7	0	1	2	77	1	0	0	3	2	0	1	1	0	0	0	0	0	1	1	1.4142135623731	1.4142135623731	2.64575131106459	1	7
0159.AZ03.32076.20190429.ST	8620	m32076	20190429	2019-04-29	18015	pre	-321	321	25.18462	NA	NA	NA	NA	NA	NA	NA	NA	77	4	2	7	4	3	8	6	0	0	0	77	1	0	0	4	2	0	1	1	0	0	0	0	0	1	2.64575131106459	2	1.73205080756888	2.82842712474619	1	6
0159.AZ03.32077.20190530.ST	9067	m32077	20190530	2019-05-30	18046	pre	-290	290	36.03	507	-1.64	290	217	36.03	34.39	0.571992110453649	0.428007889546351	90	1	1	0	14	8	18	7	3	0	1	90	1	0	0	1	1	0	1	0	0	0	0	0	0	1	0	3.74165738677394	2.82842712474619	4.24264068711928	1	7
0159.AZ03.32077.20201018.ST	9253	m32077	20201018	2020-10-18	18553	post	217	217	34.39	507	-1.64	290	217	36.03	34.39	0.571992110453649	0.428007889546351	90	1	1	0	14	8	18	7	3	0	1	90	1	0	0	1	1	0	1	0	0	0	0	0	0	1	0	3.74165738677394	2.82842712474619	4.24264068711928	1	7
0159.AZ03.32078.20190616.ST	10678	m32078	20190616	2019-06-16	18063	pre	-273	273	29.76	NA	NA	NA	NA	NA	NA	NA	NA	73	2	3	0	9	7	8	0	0	1	0	73	1	0	0	2	3	0	1	1	0	1	0	0	0	1	0	3	2.64575131106459	2.82842712474619	1	0
0159.AZ03.32079.20190619.ST	9659	m32079	20190619	2019-06-19	18066	pre	-270	270	36.39103	NA	NA	NA	NA	NA	NA	NA	NA	79	2	2	4	0	1	8	6	0	0	2	79	1	0	0	2	2	1	0	1	1	0	0	0	0	1	2	0	1	2.82842712474619	0	6
0159.AZ03.32080.20190626.ST	8872	m32080	20190626	2019-06-26	18073	pre	-263	263	32.44345	470	-0.123449999999998	263	207	32.44345	32.32	0.559574468085106	0.440425531914894	75	2	2	3	8	8	17	9	0	1	1	75	0	0	0	2	2	0	0	1	0	1	0	0	0	1	1.73205080756888	2.82842712474619	2.82842712474619	4.12310562561766	0	9
0159.AZ03.32080.20201008.ST	8307	m32080	20201008	2020-10-08	18543	post	207	207	32.32	470	-0.123449999999998	263	207	32.44345	32.32	0.559574468085106	0.440425531914894	75	2	2	3	8	8	17	9	0	1	1	75	0	0	0	2	2	0	0	1	0	1	0	0	0	1	1.73205080756888	2.82842712474619	2.82842712474619	4.12310562561766	0	9
0159.AZ03.32081.20190715.ST	9620	m32081	20190715	2019-07-15	18092	pre	-244	244	26.57	450	0	244	206	26.57	26.57	0.542222222222222	0.457777777777778	75	2	2	5	11	14	30	6	2	0	0	75	1	0	0	2	2	1	0	1	0	0	0	0	0	1	2.23606797749979	3.3166247903554	3.74165738677394	5.47722557505166	0	6
0159.AZ03.32081.20201007.ST	9226	m32081	20201007	2020-10-07	18542	post	206	206	26.57	450	0	244	206	26.57	26.57	0.542222222222222	0.457777777777778	75	2	2	5	11	14	30	6	2	0	0	75	1	0	0	2	2	1	0	1	0	0	0	0	0	1	2.23606797749979	3.3166247903554	3.74165738677394	5.47722557505166	0	6
0159.AZ03.32082.20201019.ST	8605	m32082	20201019	2020-10-19	18554	post	218	218	25.63	NA	NA	NA	NA	NA	NA	NA	NA	77	1	0	0	0	3	10	5	0	1	1	77	1	0	0	1	0	0	1	1	0	0	0	1	0	1	0	0	1.73205080756888	3.16227766016838	0	5
0159.AZ03.32083.20190809.ST	7469	m32083	20190809	2019-08-09	18117	pre	-219	219	33.3	NA	NA	NA	NA	NA	NA	NA	NA	80	3	3	1	0	0	11	9	2	1	0	80	0	0	0	3	3	0	1	0	0	0	0	0	0	1	1	0	0	3.3166247903554	1	9
0159.AZ03.32084.20190614.ST	35230	m32084	20190614	2019-06-14	18061	pre	-275	275	34.09	493	-0.45879	275	218	34.09	33.63121	0.557809330628803	0.442190669371197	84	2	3	0	0	0	7	1	0	1	0	84	1	0	0	2	3	0	1	1	0	0	0	0	0	1	0	0	0	2.64575131106459	0	1
0159.AZ03.32084.20201019.ST	14749	m32084	20201019	2020-10-19	18554	post	218	218	33.63121	493	-0.45879	275	218	34.09	33.63121	0.557809330628803	0.442190669371197	84	2	3	0	0	0	7	1	0	1	0	84	1	0	0	2	3	0	1	1	0	0	0	0	0	1	0	0	0	2.64575131106459	0	1
0159.AZ03.32085.20191015.ST	11676	m32085	20191015	2019-10-15	18184	pre	-152	152	26.76	336	0	152	184	26.76	26.76	0.452380952380952	0.547619047619048	78	5	2	0	0	0	7	4	0	1	1	78	0	0	0	5	2	0	1	NA	NA	NA	NA	NA	NA	1	0	0	0	2.64575131106459	1	4
0159.AZ03.32085.20200915.ST	11005	m32085	20200915	2020-09-15	18520	post	184	184	26.76	336	0	152	184	26.76	26.76	0.452380952380952	0.547619047619048	78	5	2	0	0	0	7	4	0	1	1	78	0	0	0	5	2	0	1	NA	NA	NA	NA	NA	NA	1	0	0	0	2.64575131106459	1	4
0159.AZ03.32086.20191018.ST	12203	m32086	20191018	2019-10-18	18187	pre	-149	149	29.81278	363	-0.0527799999999985	149	214	29.81278	29.76	0.410468319559229	0.589531680440771	68	1	3	0	0	0	8	2	1	1	2	68	1	0	0	1	3	1	1	0	1	0	0	0	0	1	0	0	0	2.82842712474619	1	2
0159.AZ03.32086.20201015.ST	10326	m32086	20201015	2020-10-15	18550	post	214	214	29.76	363	-0.0527799999999985	149	214	29.81278	29.76	0.410468319559229	0.589531680440771	68	1	3	0	0	0	8	2	1	1	2	68	1	0	0	1	3	1	1	0	1	0	0	0	0	1	0	0	0	2.82842712474619	1	2
0159.AZ03.32087.20191111.ST	46095	m32087	20191111	2019-11-11	18211	pre	-125	125	31.24286	NA	NA	NA	NA	NA	NA	NA	NA	68	2	3	0	0	0	8	10	2	0	2	68	1	0	0	2	3	0	1	0	0	1	0	0	0	1	0	0	0	2.82842712474619	1	10
0159.AZ03.32089.20191030.ST	34695	m32089	20191030	2019-10-30	18199	pre	-137	137	NA	352	NA	137	215	NA	NA	0.389204545454545	0.610795454545455	74	4	3	1	6	6	14	4	0	1	0	74	0	0	0	4	3	0	1	1	0	0	0	0	0	1	1	2.44948974278318	2.44948974278318	3.74165738677394	1	4
0159.AZ03.32089.20201016.ST	8229	m32089	20201016	2020-10-16	18551	post	215	215	NA	352	NA	137	215	NA	NA	0.389204545454545	0.610795454545455	74	4	3	1	6	6	14	4	0	1	0	74	0	0	0	4	3	0	1	1	0	0	0	0	0	1	1	2.44948974278318	2.44948974278318	3.74165738677394	1	4
0159.AZ03.32090.20201005.ST	6441	m32090	20201005	2020-10-05	18540	post	204	204	27.29101	NA	NA	NA	NA	NA	NA	NA	NA	72	1	2	1	12	4	14	7	1	0	0	72	1	0	0	1	2	0	1	1	0	0	0	0	0	1	1	3.46410161513775	2	3.74165738677394	1	7
0159.AZ03.32091.20201021.ST	7217	m32091	20201021	2020-10-21	18556	post	220	220	36.09	NA	NA	NA	NA	NA	NA	NA	NA	73	1	3	1	0	2	8	3	0	1	0	73	0	0	0	1	3	0	0	1	0	0	0	0	0	1	1	0	1.4142135623731	2.82842712474619	0	3
0159.AZ03.32092.20191205.ST	40825	m32092	20191205	2019-12-05	18235	pre	-101	101	30.49872	291	1.18664	101	190	30.49872	31.68536	0.347079037800687	0.652920962199313	72	1	3	1	0	0	8	0	0	1	0	72	0	0	0	1	3	0	1	1	0	1	0	0	0	1	1	0	0	2.82842712474619	1	0
0159.AZ03.32092.20200921.ST	7501	m32092	20200921	2020-09-21	18526	post	190	190	31.68536	291	1.18664	101	190	30.49872	31.68536	0.347079037800687	0.652920962199313	72	1	3	1	0	0	8	0	0	1	0	72	0	0	0	1	3	0	1	1	0	1	0	0	0	1	1	0	0	2.82842712474619	1	0
0159.AZ03.32093.20191209.ST	9506	m32093	20191209	2019-12-09	18239	pre	-97	97	28.65	283	0	97	186	28.65	28.65	0.342756183745583	0.657243816254417	76	2	3	0	0	0	8	7	0	1	0	76	0	0	0	2	3	0	1	0	0	0	0	0	0	1	0	0	0	2.82842712474619	0	7
0159.AZ03.32093.20200917.ST	11073	m32093	20200917	2020-09-17	18522	post	186	186	28.65	283	0	97	186	28.65	28.65	0.342756183745583	0.657243816254417	76	2	3	0	0	0	8	7	0	1	0	76	0	0	0	2	3	0	1	0	0	0	0	0	0	1	0	0	0	2.82842712474619	0	7
0159.AZ03.32095.20191213.ST	12557	m32095	20191213	2019-12-13	18243	pre	-93	93	35.67	287	0	93	194	35.67	35.67	0.32404181184669	0.67595818815331	76	3	1	2	2	3	8	3	0	1	0	76	1	0	0	3	1	1	0	1	0	0	1	0	0	1	1.4142135623731	1.4142135623731	1.73205080756888	2.82842712474619	0	3
0159.AZ03.32095.20200925.ST	12136	m32095	20200925	2020-09-25	18530	post	194	194	35.67	287	0	93	194	35.67	35.67	0.32404181184669	0.67595818815331	76	3	1	2	2	3	8	3	0	1	0	76	1	0	0	3	1	1	0	1	0	0	1	0	0	1	1.4142135623731	1.4142135623731	1.73205080756888	2.82842712474619	0	3
0159.AZ03.32096.20191217.ST	10313	m32096	20191217	2019-12-17	18247	pre	-89	89	22.3	277	-0.96659	89	188	22.3	21.33341	0.32129963898917	0.67870036101083	72	1	2	1	0	0	9	3	2	0	1	72	1	0	0	1	2	0	0	0	0	0	0	0	0	1	1	0	0	3	0	3
0159.AZ03.32096.20200919.ST	10885	m32096	20200919	2020-09-19	18524	post	188	188	21.33341	277	-0.96659	89	188	22.3	21.33341	0.32129963898917	0.67870036101083	72	1	2	1	0	0	9	3	2	0	1	72	1	0	0	1	2	0	0	0	0	0	0	0	0	1	1	0	0	3	0	3
0159.AZ03.32098.20200124.ST	5468	m32098	20200124	2020-01-24	18285	pre	-51	51	24.04	242	0.609390000000001	51	191	24.04	24.64939	0.210743801652893	0.789256198347107	73	1	2	0	7	7	14	5	0	2	1	73	1	0	0	1	2	0	0	1	0	0	0	0	0	1	0	2.64575131106459	2.64575131106459	3.74165738677394	0	5
0159.AZ03.32098.20200922.ST	7834	m32098	20200922	2020-09-22	18527	post	191	191	24.64939	242	0.609390000000001	51	191	24.04	24.64939	0.210743801652893	0.789256198347107	73	1	2	0	7	7	14	5	0	2	1	73	1	0	0	1	2	0	0	1	0	0	0	0	0	1	0	2.64575131106459	2.64575131106459	3.74165738677394	0	5
0159.AZ03.32099.20200206.ST	9429	m32099	20200206	2020-02-06	18298	pre	-38	38	32.71632	258	0.293679999999995	38	220	32.71632	33.01	0.147286821705426	0.852713178294574	71	4	2	0	2	1	11	3	0	1	0	71	0	0	0	4	2	0	0	1	1	1	0	0	0	1	0	1.4142135623731	1	3.3166247903554	1	3
0159.AZ03.32099.20201021.ST	6355	m32099	20201021	2020-10-21	18556	post	220	220	33.01	258	0.293679999999995	38	220	32.71632	33.01	0.147286821705426	0.852713178294574	71	4	2	0	2	1	11	3	0	1	0	71	0	0	0	4	2	0	0	1	1	1	0	0	0	1	0	1.4142135623731	1	3.3166247903554	1	3
0159.BA17.18030.20180515.ST	1218	m18030	20180515	2018-05-15	17666	pre	-670	670	45.575	NA	NA	NA	NA	NA	NA	NA	NA	NA	NA	NA	NA	NA	NA	NA	NA	NA	NA	NA	NA	NA	NA	NA	NA	NA	NA	NA	NA	NA	NA	NA	NA	NA	NA	NA	NA	NA	NA	NA	NA
0159.BA17.18030.20180814.ST	1109	m18030	20180814	2018-08-14	17757	pre	-579	579	48	NA	NA	NA	NA	NA	NA	NA	NA	NA	NA	NA	NA	NA	NA	NA	NA	NA	NA	NA	NA	NA	NA	NA	NA	NA	NA	NA	NA	NA	NA	NA	NA	NA	NA	NA	NA	NA	NA	NA	NA
0159.BA21.18000.20171004.ST	2397	m18000	20171004	2017-10-04	17443	pre	-893	893	28.26938	NA	NA	NA	NA	NA	NA	NA	NA	NA	NA	NA	NA	NA	NA	NA	NA	NA	NA	NA	NA	NA	NA	NA	NA	NA	NA	NA	NA	NA	NA	NA	NA	NA	NA	NA	NA	NA	NA	NA	NA
0159.BA21.18002.20171004.ST	999	m18002	20171004	2017-10-04	17443	pre	-893	893	27.64067	NA	NA	NA	NA	NA	NA	NA	NA	NA	NA	NA	NA	NA	NA	NA	NA	NA	NA	NA	NA	NA	NA	NA	NA	NA	NA	NA	NA	NA	NA	NA	NA	NA	NA	NA	NA	NA	NA	NA	NA
0159.BA21.18006.20171115.ST	937	m18006	20171115	2017-11-15	17485	pre	-851	851	32.4332	NA	NA	NA	NA	NA	NA	NA	NA	NA	NA	NA	NA	NA	NA	NA	NA	NA	NA	NA	NA	NA	NA	NA	NA	NA	NA	NA	NA	NA	NA	NA	NA	NA	NA	NA	NA	NA	NA	NA	NA
0159.BA21.18007.20171116.ST	895	m18007	20171116	2017-11-16	17486	pre	-850	850	17.92864	NA	NA	NA	NA	NA	NA	NA	NA	NA	NA	NA	NA	NA	NA	NA	NA	NA	NA	NA	NA	NA	NA	NA	NA	NA	NA	NA	NA	NA	NA	NA	NA	NA	NA	NA	NA	NA	NA	NA	NA
0159.BA21.18008.20171115.ST	1254	m18008	20171115	2017-11-15	17485	pre	-851	851	27.09097	NA	NA	NA	NA	NA	NA	NA	NA	NA	NA	NA	NA	NA	NA	NA	NA	NA	NA	NA	NA	NA	NA	NA	NA	NA	NA	NA	NA	NA	NA	NA	NA	NA	NA	NA	NA	NA	NA	NA	NA
0159.BA21.18014.20171018.ST	1461	m18014	20171018	2017-10-18	17457	pre	-879	879	30.62216	NA	NA	NA	NA	NA	NA	NA	NA	NA	NA	NA	NA	NA	NA	NA	NA	NA	NA	NA	NA	NA	NA	NA	NA	NA	NA	NA	NA	NA	NA	NA	NA	NA	NA	NA	NA	NA	NA	NA	NA
0159.BA21.18015.20171013.ST	1374	m18015	20171013	2017-10-13	17452	pre	-884	884	27.8	NA	NA	NA	NA	NA	NA	NA	NA	NA	NA	NA	NA	NA	NA	NA	NA	NA	NA	NA	NA	NA	NA	NA	NA	NA	NA	NA	NA	NA	NA	NA	NA	NA	NA	NA	NA	NA	NA	NA	NA
0159.BA21.18016.20171026.ST	1565	m18016	20171026	2017-10-26	17465	pre	-871	871	28.02956	NA	NA	NA	NA	NA	NA	NA	NA	NA	NA	NA	NA	NA	NA	NA	NA	NA	NA	NA	NA	NA	NA	NA	NA	NA	NA	NA	NA	NA	NA	NA	NA	NA	NA	NA	NA	NA	NA	NA	NA
0159.BA21.18019.20171025.ST	908	m18019	20171025	2017-10-25	17464	pre	-872	872	25.97327	NA	NA	NA	NA	NA	NA	NA	NA	NA	NA	NA	NA	NA	NA	NA	NA	NA	NA	NA	NA	NA	NA	NA	NA	NA	NA	NA	NA	NA	NA	NA	NA	NA	NA	NA	NA	NA	NA	NA	NA
0159.BA21.18023.20180102.ST	1652	m18023	20180102	2018-01-02	17533	pre	-803	803	27.04462	NA	NA	NA	NA	NA	NA	NA	NA	NA	NA	NA	NA	NA	NA	NA	NA	NA	NA	NA	NA	NA	NA	NA	NA	NA	NA	NA	NA	NA	NA	NA	NA	NA	NA	NA	NA	NA	NA	NA	NA
0159.BA21.18028.20180102.ST	1582	m18028	20180102	2018-01-02	17533	pre	-803	803	51.83595	NA	NA	NA	NA	NA	NA	NA	NA	NA	NA	NA	NA	NA	NA	NA	NA	NA	NA	NA	NA	NA	NA	NA	NA	NA	NA	NA	NA	NA	NA	NA	NA	NA	NA	NA	NA	NA	NA	NA	NA
0159.BA21.18034.20180323.ST	1064	m18034	20180323	2018-03-23	17613	pre	-723	723	24.66667	NA	NA	NA	NA	NA	NA	NA	NA	NA	NA	NA	NA	NA	NA	NA	NA	NA	NA	NA	NA	NA	NA	NA	NA	NA	NA	NA	NA	NA	NA	NA	NA	NA	NA	NA	NA	NA	NA	NA	NA
0159.BB02.45000.20180208.ST	8518	m45000	20180208	2018-02-08	17570	pre	-766	766	22.94571	NA	NA	NA	NA	NA	NA	NA	NA	NA	NA	NA	NA	NA	NA	NA	NA	NA	NA	NA	NA	NA	NA	NA	NA	NA	NA	NA	NA	NA	NA	NA	NA	NA	NA	NA	NA	NA	NA	NA	NA
0159.BB02.45001.20181029.ST	14479	m45001	20181029	2018-10-29	17833	pre	-503	503	19.48	NA	NA	NA	NA	NA	NA	NA	NA	NA	NA	NA	NA	NA	NA	NA	NA	NA	NA	NA	NA	NA	NA	NA	NA	NA	NA	NA	NA	NA	NA	NA	NA	NA	NA	NA	NA	NA	NA	NA	NA
0159.BB02.45001.20190502.ST	10550	m45001	20190502	2019-05-02	18018	pre	-318	318	19.04939	NA	NA	NA	NA	NA	NA	NA	NA	NA	NA	NA	NA	NA	NA	NA	NA	NA	NA	NA	NA	NA	NA	NA	NA	NA	NA	NA	NA	NA	NA	NA	NA	NA	NA	NA	NA	NA	NA	NA	NA
0159.BB02.45001.20190821.ST	8849	m45001	20190821	2019-08-21	18129	pre	-207	207	19.85276	NA	NA	NA	NA	NA	NA	NA	NA	NA	NA	NA	NA	NA	NA	NA	NA	NA	NA	NA	NA	NA	NA	NA	NA	NA	NA	NA	NA	NA	NA	NA	NA	NA	NA	NA	NA	NA	NA	NA	NA
0159.BB02.45014.20191203.ST	18020	m45014	20191203	2019-12-03	18233	pre	-103	103	24.05	NA	NA	NA	NA	NA	NA	NA	NA	NA	NA	NA	NA	NA	NA	NA	NA	NA	NA	NA	NA	NA	NA	NA	NA	NA	NA	NA	NA	NA	NA	NA	NA	NA	NA	NA	NA	NA	NA	NA	NA
[truncated: 25 more columns]
