# Supplementary material for: Gut and oral microbiota associations with viral mitigation behaviors during the COVID-19 pandemic
Source: Front Cell Infect Microbiol. 2022 Sep 9;12:966361. doi: 10.3389/fcimb.2022.966361 (PMC9500509; doi:10.3389/fcimb.2022.966361)
Supplement: Supplementary file 2 [file DataSheet_1.zip › ST.questionnaire.metadata.post.tsv]

Sample_ID	total	medbio_id	collection_date_str	collection_date_form	collection_date_int	prepost_cat	days_post_lockdown	days_post_lockdown_abs	interp_BMI	q01_age	q05_educationLevel	q07_health	q17_sum_general_ailments	q20_GAD7_anxiety	q21_PHQ9_depression	q22_ISI_sleep	q38q39q41_sum_covid_worries	q46_diet_change	q47_num_cohabit	q48_num_pets	orig_q01_age	q02_isFemale	q03_isEthBlack	q03_isEthOther	orig_q05_educationLevel	orig_q07_health	q10_hadFever	q11_exercise_gt_onceweek_pre	q12a_high_bp	q12b_diabetes	q12h_sleep_apnea	q12j_asthma	q12l_cancer	q12n_immune_system	q13_smoking_history	sqrt_q17_sum_general_ailments	sqrt_q20_GAD7_anxiety	sqrt_q21_PHQ9_depression	sqrt_q22_ISI_sleep	q26_exercise_gt_onceweek_post	orig_q38q39q41_sum_covid_worries	q42_socdist_workhome	log_q46_diet_change	log_q47_num_cohabit	log_q48_num_pets	PC01_79_sqrt_q21_PHQ9_depression	PC02_58_q11_exercise_gt_onceweek_pre	PC03_67_q03_isEthOther	PC04_45_q26_exercise_gt_onceweek_post
0159.AA34.42301.20201016.ST	13229	m42301	20201016	2020-10-16	18551	post	215	215	25.69	28	4	3	4	8	9	12	8	0	4	1	28	1	0	0	4	3	0	0	0	0	0	0	0	0	0	2	2.82842712474619	3	3.46410161513775	0	8	1	0	1.6094379124341	0.693147180559945	2.63193630010698	1.40579447103754	1.4004851825122	-0.605321978560481
0159.AA34.42306.20201006.ST	19818	m42306	20201006	2020-10-06	18541	post	205	205	24.28	38	3	3	1	3	1	12	2	2	1	0	38	0	0	0	3	3	0	1	0	0	0	0	0	1	1	1	1.73205080756888	1	3.46410161513775	1	2	1	1.09861228866811	0.693147180559945	0	0.279435549353095	1.2699341447309	0.00904730190081026	0.656881425428871
0159.AA34.42311.20201026.ST	9818	m42311	20201026	2020-10-26	18561	post	225	225	27.7263	71	1	2	0	0	0	11	1	0	3	1	71	1	0	0	1	2	0	0	1	0	0	0	0	1	1	0	0	0	3.3166247903554	NA	1	1	0	1.38629436111989	0.693147180559945	-0.525576030070437	-0.975721131188489	0.0888222279883718	-2.59803434751121
0159.AA34.42328.20201020.ST	2465	m42328	20201020	2020-10-20	18555	post	219	219	22.54	28	3	3	3	14	9	7	7	1	2	1	28	1	0	0	3	3	0	1	0	0	0	0	0	1	0	1.73205080756888	3.74165738677394	3	2.64575131106459	1	7	1	0.693147180559945	1.09861228866811	0.693147180559945	2.61354421800939	2.74052894427031	1.1491325306662	0.70195809932151
0159.AA34.42329.20201025.ST	6427	m42329	20201025	2020-10-25	18560	post	224	224	19.84581	58	1	2	6	1	1	9	0	0	3	0	58	1	0	0	1	2	0	0	1	0	0	1	0	1	1	2.44948974278318	1	1	3	0	0	1	0	1.38629436111989	0	1.35500397087819	-1.17252601470092	0.0975737101304707	-3.43734956426426
0159.AA34.42349.20201022.ST	8629	m42349	20201022	2020-10-22	18557	post	221	221	20.24	50	4	1	8	19	18	11	7	3	0	2	50	1	0	0	4	1	0	1	0	0	0	0	0	1	0	2.82842712474619	4.35889894354067	4.24264068711928	3.3166247903554	1	7	0	1.38629436111989	0	1.09861228866811	4.20066726060175	1.44217141025446	-1.25529594750642	1.39796638517143
0159.AA34.42362.20200821.ST	44061	m42362	20200821	2020-08-21	18495	post	159	159	33.23857	68	2	2	3	1	1	7	8	1	4	1	68	0	0	0	2	2	NA	0	1	1	1	0	1	1	1	1.73205080756888	1	1	2.64575131106459	1	8	1	0.693147180559945	1.6094379124341	0.693147180559945	1.00236128683628	-1.58173784268891	-1.72041169155175	-0.894419968962016
0159.AA34.42365.20201008.ST	3504	m42365	20201008	2020-10-08	18543	post	207	207	30.66	24	3	3	2	12	13	30	7	2	0	1	24	1	0	0	3	3	1	0	0	0	0	0	0	1	1	1.4142135623731	3.46410161513775	3.60555127546399	5.47722557505166	0	7	1	1.09861228866811	0	0.693147180559945	4.81414088643855	0.334521858081643	0.356881006962887	0.264459463871437
0159.AA34.42366.20200919.ST	6939	m42366	20200919	2020-09-19	18524	post	188	188	23.53039	53	3	3	0	6	1	7	6	1	3	1	53	1	0	0	3	3	0	0	0	0	0	0	0	1	1	0	2.44948974278318	1	2.64575131106459	0	6	1	0.693147180559945	1.38629436111989	0.693147180559945	0.841575791824592	0.435920630575717	1.07151729939928	-1.15284322684599
0159.AA34.42369.20200916.ST	5232	m42369	20200916	2020-09-16	18521	post	185	185	19.58	46	4	1	4	1	3	16	8	0	1	1	46	1	0	0	4	1	0	1	0	0	0	0	0	1	0	2	1	1.73205080756888	4	1	8	1	0	0.693147180559945	0.693147180559945	2.13138602480507	1.88877712209702	0.162029538007247	0.414090700050851
0159.AA34.42372.20201015.ST	8453	m42372	20201015	2020-10-15	18550	post	214	214	40.21	41	4	0	6	16	18	27	7	0	4	3	41	1	0	0	4	0	0	0	1	1	0	0	0	0	1	2.44948974278318	4	4.24264068711928	5.19615242270663	0	7	1	0	1.6094379124341	1.38629436111989	5.38635003164995	-1.16763908955195	-0.631311707575614	-0.573790052030204
0159.AA34.42378.20201023.ST	8076	m42378	20201023	2020-10-23	18558	post	222	222	33.63	53	2	3	4	4	6	18	8	0	4	1	53	0	0	0	2	3	0	0	1	0	0	0	0	1	1	2	2	2.44948974278318	4.24264068711928	1	8	1	0	1.6094379124341	0.693147180559945	2.35069099009329	0.252846654714406	-0.242402545471955	0.0115038383607277
0159.AA34.42394.20201028.ST	8930	m42394	20201028	2020-10-28	18563	post	227	227	22.67	31	3	1	1	0	6	17	4	2	3	2	31	0	0	0	3	1	0	1	1	0	0	0	0	1	0	1	0	2.44948974278318	4.12310562561766	1	4	1	1.09861228866811	1.38629436111989	1.09861228866811	2.0327516406387	1.35776949434125	0.225158453630771	0.0688370843428049
0159.AA34.42398.20201022.ST	16526	m42398	20201022	2020-10-22	18557	post	221	221	31.81	60	3	0	7	6	8	18	10	3	1	0	60	1	0	0	3	0	1	1	1	0	0	1	0	1	0	2.64575131106459	2.44948974278318	2.82842712474619	4.24264068711928	0	10	1	1.38629436111989	0.693147180559945	0	4.93526741614583	-0.26745232031717	-0.442061154200603	-0.181941105025483
0159.AA34.42400.20201019.ST	15888	m42400	20201019	2020-10-19	18554	post	218	218	NA	31	3	4	0	5	3	11	5	0	2	1	31	1	0	0	3	4	0	1	1	0	0	0	0	1	0	0	2.23606797749979	1.73205080756888	3.3166247903554	1	5	1	0	1.09861228866811	0.693147180559945	0.583159044906309	2.35374289543866	0.854953308639682	0.263884714150976
0159.AA34.42401.20201003.ST	9071	m42401	20201003	2020-10-03	18538	post	202	202	33.11679	60	3	2	1	4	10	11	7	1	0	1	60	0	0	0	3	2	0	1	1	0	0	0	0	1	0	1	2	3.16227766016838	3.3166247903554	1	7	1	0.693147180559945	0	0.693147180559945	1.50611477803735	0.582667079137754	-1.07757818656877	1.62269191881361
0159.AA34.42402.20201015.ST	14552	m42402	20201015	2020-10-15	18550	post	214	214	28.279	73	4	3	2	0	4	11	5	0	0	1	73	1	0	0	4	3	0	1	0	0	0	0	0	1	0	1.4142135623731	0	2	3.3166247903554	1	5	1	0	0	0.693147180559945	-0.0711746468145171	1.63411942963017	-0.608951050612549	0.471943952571206
0159.AA34.42407.20201004.ST	14351	m42407	20201004	2020-10-04	18539	post	203	203	22.83489	39	5	4	1	1	1	9	6	1	3	1	39	0	0	0	5	4	1	1	0	0	0	1	0	1	0	1	1	1	3	1	6	1	0.693147180559945	1.38629436111989	0.693147180559945	0.737244945356333	3.27839143300824	1.21425234315741	-0.705529907121845
0159.AA34.42409.20201011.ST	15184	m42409	20201011	2020-10-11	18546	post	210	210	26.55	51	4	3	3	10	9	15	7	1	3	0	51	1	0	0	4	3	NA	1	0	0	0	0	0	1	0	1.73205080756888	3.16227766016838	3	3.87298334620742	1	7	1	0.693147180559945	1.38629436111989	0	2.57223515657722	2.33405406182019	0.224648983197056	1.37904843275213
0159.AA34.42417.20201002.ST	11706	m42417	20201002	2020-10-02	18537	post	201	201	27.3566	68	4	1	3	9	9	25	7	3	1	0	68	1	0	0	4	1	0	0	0	0	0	0	0	1	1	1.73205080756888	3	3	5	1	7	1	1.38629436111989	0.693147180559945	0	3.70078871118073	-0.164064502213871	-1.07213598272949	1.65515162484819
0159.AA34.42422.20201004.ST	11908	m42422	20201004	2020-10-04	18539	post	203	203	26.15342	30	2	3	1	4	2	12	5	0	1	2	30	0	0	0	2	3	0	1	0	0	0	0	0	1	0	1	2	1.4142135623731	3.46410161513775	1	5	1	0	0.693147180559945	1.09861228866811	1.00857086527779	2.21295546040589	0.859040280255436	-0.0326772256817214
0159.AA34.42425.20201010.ST	2293	m42425	20201010	2020-10-10	18545	post	209	209	30.98521	32	1	2	1	6	1	12	2	0	1	0	32	0	0	0	1	2	0	0	1	1	0	0	0	1	1	1	2.44948974278318	1	3.46410161513775	0	2	1	0	0.693147180559945	0	1.20389370479161	-1.93434669798442	-0.227407515773145	-1.95092285759162
0159.AA34.42430.20200914.ST	9785	m42430	20200914	2020-09-14	18519	post	183	183	21.18	48	4	4	2	5	3	11	7	0	2	2	48	1	0	0	4	4	0	1	0	0	0	0	0	1	0	1.4142135623731	2.23606797749979	1.73205080756888	3.3166247903554	1	7	1	0	1.09861228866811	1.09861228866811	1.13339441832371	3.05109138577336	0.763984403866563	0.393605302069091
0159.AA34.42433.20200729.ST	6001	m42433	20200729	2020-07-29	18472	post	136	136	22.27281	53	1	1	4	15	12	25	5	3	0	0	53	0	0	0	1	1	0	0	1	1	0	0	0	0	1	2	3.87298334620742	3.46410161513775	5	0	5	1	1.38629436111989	0	0	3.67419473651058	-3.32418725941663	-1.73858565466216	0.709155252820676
0159.AA34.42435.20200727.ST	10500	m42435	20200727	2020-07-27	18470	post	134	134	20.6	40	5	2	3	4	3	17	5	0	2	3	40	1	0	0	5	2	1	1	0	0	0	0	0	1	1	1.73205080756888	2	1.73205080756888	4.12310562561766	1	5	1	0	1.09861228866811	1.38629436111989	2.44494067025031	2.68404561781965	0.400199861103822	-0.461017878695462
0159.AA34.42436.20201020.ST	17029	m42436	20201020	2020-10-20	18555	post	219	219	23.71	29	3	2	0	4	3	7	8	2	4	0	29	0	0	0	3	2	0	1	0	0	0	0	0	1	0	0	2	1.73205080756888	2.64575131106459	1	8	1	1.09861228866811	1.6094379124341	0	1.0177120953072	2.05425517815034	1.29233467612516	0.85855291958318
0159.AA34.42437.20200829.ST	26412	m42437	20200829	2020-08-29	18503	post	167	167	22.46095	22	3	1	5	8	7	11	8	3	4	1	22	1	0	0	3	1	1	1	0	0	0	0	0	1	0	2.23606797749979	2.82842712474619	2.64575131106459	3.3166247903554	0	8	1	1.38629436111989	1.6094379124341	0.693147180559945	4.40759809802295	1.9071983494646	1.63135323864415	-0.876673892621165
0159.AA34.42439.20200803.ST	12699	m42439	20200803	2020-08-03	18477	post	141	141	25.54295	71	1	3	0	0	1	10	5	0	2	0	71	0	0	0	1	3	0	1	1	1	0	0	0	1	1	0	0	1	3.16227766016838	1	5	1	0	1.09861228866811	0	-1.1988605279841	-0.766829718199336	-0.769514301161423	-0.388242563264489
0159.AA34.42444.20200909.ST	11828	m42444	20200909	2020-09-09	18514	post	178	178	23.52	39	3	3	1	1	3	20	8	1	2	1	39	1	0	0	3	3	0	1	0	0	0	0	0	1	0	1	1	1.73205080756888	4.47213595499958	1	8	1	0.693147180559945	1.09861228866811	0.693147180559945	1.83136295129524	2.34007706678409	0.895256443470071	0.769562085991235
0159.AA34.42451.20200805.ST	12415	m42451	20200805	2020-08-05	18479	post	143	143	30.16932	67	2	3	1	9	2	11	8	1	1	0	67	1	0	0	2	3	0	1	0	0	0	0	1	1	1	1	3	1.4142135623731	3.3166247903554	1	8	1	0.693147180559945	0.693147180559945	0	1.01013989705097	0.733400132244507	-0.861898934903988	1.10845469104016
0159.AA34.42453.20200824.ST	3081	m42453	20200824	2020-08-24	18498	post	162	162	27.88	53	1	2	3	1	2	13	1	0	0	3	53	1	0	0	1	2	0	0	0	0	0	0	0	1	1	1.73205080756888	1	1.4142135623731	3.60555127546399	0	1	1	0	0	1.38629436111989	1.41216664059525	-0.625842373120523	0.0926509525807554	-2.36085689254765
0159.AA34.42454.20200920.ST	1090	m42454	20200920	2020-09-20	18525	post	189	189	19.48753	28	5	2	0	7	8	21	9	0	2	1	28	1	0	0	5	2	0	0	0	0	0	0	0	1	1	0	2.64575131106459	2.82842712474619	4.58257569495584	0	9	1	0	1.09861228866811	0.693147180559945	3.12999610082874	0.785435557546212	0.788872795760746	0.123989018486843
0159.AA34.42456.20200914.ST	8229	m42456	20200914	2020-09-14	18519	post	183	183	26.99	42	4	3	1	5	9	10	4	0	3	1	42	0	0	0	4	3	0	1	0	0	0	1	0	1	0	1	2.23606797749979	3	3.16227766016838	1	4	1	0	1.38629436111989	0.693147180559945	1.63151947791246	2.49936935305471	0.600826329580199	-0.217274735841536
0159.AA34.42459.20200904.ST	37025	m42459	20200904	2020-09-04	18509	post	173	173	30.48	45	3	1	9	8	8	20	8	2	4	1	45	0	0	0	3	1	1	1	0	0	1	0	0	1	0	3	2.82842712474619	2.82842712474619	4.47213595499958	1	8	1	1.09861228866811	1.6094379124341	0.693147180559945	4.63237632979312	1.52900195762824	-0.308504077536499	0.700166787440788
0159.AA34.42470.20200822.ST	62315	m42470	20200822	2020-08-22	18496	post	160	160	23.6	36	4	2	1	3	3	7	9	2	0	0	36	0	0	0	4	2	0	1	0	0	0	0	0	1	0	1	1.73205080756888	1.73205080756888	2.64575131106459	NA	9	1	1.09861228866811	0	0	0.912530833599144	1.4603111279518	0.152585342584549	1.66242367440025
0159.AA34.42475.20200823.ST	39911	m42475	20200823	2020-08-23	18497	post	161	161	24.00886	21	1	1	4	5	16	18	5	1	4	3	21	1	0	0	1	1	0	1	1	0	0	0	0	1	0	2	2.23606797749979	4	4.24264068711928	1	5	1	0.693147180559945	1.6094379124341	1.38629436111989	4.42099997096439	1.6082972522997	0.854026609566147	-0.268242166414693
0159.AA34.42477.20201015.ST	17436	m42477	20201015	2020-10-15	18550	post	214	214	23.57	20	1	3	1	5	0	10	9	1	4	1	20	1	0	0	1	3	NA	1	0	0	0	0	0	1	0	1	2.23606797749979	0	3.16227766016838	1	9	1	0.693147180559945	1.6094379124341	0.693147180559945	1.53981355576435	2.71540830205135	2.35102071361984	-0.480788604029135
0159.AA34.42478.20200909.ST	2621	m42478	20200909	2020-09-09	18514	post	178	178	30.71692	65	1	3	1	0	0	12	4	2	0	1	65	0	0	0	1	3	0	1	1	0	0	0	1	1	1	1	0	0	3.46410161513775	1	4	1	1.09861228866811	0	0.693147180559945	-0.771194269415308	-0.357944688420841	-1.58860474341477	0.135420437037034
0159.AA34.42481.20201003.ST	2349	m42481	20201003	2020-10-03	18538	post	202	202	26.47	64	4	0	3	12	21	33	4	0	1	1	64	0	0	0	4	0	0	1	1	0	1	0	0	1	0	1.73205080756888	3.46410161513775	4.58257569495584	5.74456264653803	1	4	1	0	0.693147180559945	0.693147180559945	4.49742601430326	-0.0944260906415166	-2.61506900780478	2.08155134273849
0159.AA34.42485.20200820.ST	35436	m42485	20200820	2020-08-20	18494	post	158	158	23.48238	21	1	3	2	7	4	12	7	2	1	1	21	1	0	0	1	3	0	1	0	0	0	1	0	1	0	1.4142135623731	2.64575131106459	2	3.46410161513775	1	7	1	1.09861228866811	0.693147180559945	0.693147180559945	2.85996130126608	2.09518104457553	1.64524145959166	-0.134950543091196
0159.AA34.42487.20200820.ST	5830	m42487	20200820	2020-08-20	18494	post	158	158	29.70637	70	1	3	0	0	0	7	4	0	1	0	70	0	0	0	1	3	0	1	1	0	0	0	0	1	1	0	0	0	2.64575131106459	1	4	0	0	0.693147180559945	0	-2.23788582633705	-0.366108194434141	-1.21569004289193	-0.746023803461159
0159.AA34.42489.20200820.ST	8411	m42489	20200820	2020-08-20	18494	post	158	158	27.67	47	3	2	1	5	3	12	6	0	1	1	47	0	0	0	3	2	0	1	0	0	0	0	0	1	1	1	2.23606797749979	1.73205080756888	3.46410161513775	1	6	1	0	0.693147180559945	0.693147180559945	1.10243307117954	1.25105323847872	-0.115176492726891	0.61307706364931
0159.AA34.42496.20200908.ST	8517	m42496	20200908	2020-09-08	18513	post	177	177	24.37	66	5	2	2	2	4	13	4	0	1	0	66	0	0	0	5	2	0	1	1	1	1	0	1	1	0	1.4142135623731	1.4142135623731	2	3.60555127546399	1	4	1	0	0.693147180559945	0	0.651065710829305	-0.372549669449733	-2.95569841513101	0.73148393458276
0159.AA34.42497.20200820.ST	3431	m42497	20200820	2020-08-20	18494	post	158	158	24.665	56	3	2	4	0	3	13	4	2	2	0	56	0	0	0	3	2	0	1	1	0	0	1	1	1	0	2	0	1.73205080756888	3.60555127546399	1	4	1	1.09861228866811	1.09861228866811	0	1.2039636789111	0.540808977115352	-1.19235064568785	-0.313096829514265
0159.AA34.42502.20200925.ST	13690	m42502	20200925	2020-09-25	18530	post	194	194	31.8236	37	3	2	1	2	2	8	2	0	1	1	37	0	0	0	3	2	0	1	0	0	0	0	0	1	0	1	1.4142135623731	1.4142135623731	2.82842712474619	1	2	1	0	0.693147180559945	0.693147180559945	0.27259797614801	1.89308080522859	0.391688703978052	-0.410392197638263
0159.AA34.42507.20200916.ST	11760	m42507	20200916	2020-09-16	18521	post	185	185	26.62556	62	4	2	2	3	3	15	7	1	1	0	62	0	0	0	4	2	0	1	1	0	0	0	1	1	0	1.4142135623731	1.73205080756888	1.73205080756888	3.87298334620742	1	7	1	0.693147180559945	0.693147180559945	0	1.14254162797901	0.627039844088658	-1.8171588140071	1.43244386705328
0159.AA34.42513.20200729.ST	13176	m42513	20200729	2020-07-29	18472	post	136	136	22.49	59	1	2	0	13	3	11	9	2	2	1	59	1	0	0	1	2	0	1	0	0	0	0	1	1	1	0	3.60555127546399	1.73205080756888	3.3166247903554	1	9	1	1.09861228866811	1.09861228866811	0.693147180559945	1.93307417189637	0.764773141148844	-0.152145721758223	0.91691354818417
0159.AA34.42520.20200728.ST	9733	m42520	20200728	2020-07-28	18471	post	135	135	34.06205	53	2	2	2	3	2	13	8	2	1	0	53	1	0	0	2	2	0	0	1	0	1	0	0	1	0	1.4142135623731	1.73205080756888	1.4142135623731	3.60555127546399	0	8	1	1.09861228866811	0.693147180559945	0	2.34902103827091	-1.2287228750157	-0.436785169338918	-0.171090216494915
0159.AA34.42521.20201009.ST	6334	m42521	20201009	2020-10-09	18544	post	208	208	28.56294	61	3	1	2	9	6	7	10	0	2	3	61	1	0	0	3	1	0	0	1	0	1	0	0	1	1	1.4142135623731	3	2.44948974278318	2.64575131106459	0	10	1	0	1.09861228866811	1.38629436111989	3.06512396798796	-0.968687346038446	-0.518987552058888	-0.753229059615492
0159.AA34.42523.20200727.ST	22779	m42523	20200727	2020-07-27	18470	post	134	134	22.35258	41	3	2	2	9	8	13	7	0	3	0	41	1	0	0	3	2	0	1	0	0	0	0	0	1	0	1.4142135623731	3	2.82842712474619	3.60555127546399	1	7	1	0	1.38629436111989	0	2.44813282978936	2.05770009566313	0.599752439847398	0.694728368210346
0159.AA34.42524.20200802.ST	12571	m42524	20200802	2020-08-02	18476	post	140	140	24.03765	38	2	2	1	7	0	8	5	0	4	2	38	1	0	0	2	2	0	1	0	0	0	0	0	1	1	1	2.64575131106459	0	2.82842712474619	1	5	1	0	1.6094379124341	1.09861228866811	0.946367249351323	2.07368202919865	1.32776470051524	-1.02015766633007
0159.AA34.42526.20200828.ST	9737	m42526	20200828	2020-08-28	18502	post	166	166	28.19	57	1	2	3	9	6	12	10	0	3	0	57	1	0	0	1	2	0	0	1	0	1	0	1	1	1	1.73205080756888	3	2.44948974278318	3.46410161513775	0	10	1	0	1.38629436111989	0	3.06805660947579	-1.74878217128678	-1.17460445934263	-0.592560322822488
0159.AB10.100802.20200814.ST	16173	m100802	20200814	2020-08-14	18488	post	152	152	23.49	47	3	2	0	0	0	7	5	0	3	2	47	1	0	0	3	2	0	1	0	0	0	0	0	0	0	0	0	0	2.64575131106459	1	5	1	0	1.38629436111989	1.09861228866811	-1.2213317394095	2.13293582480452	1.39103620641601	-0.858723678468629
0159.AB10.26016.20201021.ST	17949	m26016	20201021	2020-10-21	18556	post	220	220	26.5317	33	4	3	0	0	0	12	3	0	3	1	33	1	0	0	4	3	0	1	0	0	0	1	0	0	1	0	0	0	3.46410161513775	1	3	1	0	1.38629436111989	0.693147180559945	-0.884073373538973	2.1015524826341	1.36742879953531	-1.08872237910275
0159.AB10.26064.20201019.ST	10142	m26064	20201019	2020-10-19	18554	post	218	218	30.48	67	1	2	0	0	0	9	5	0	1	0	67	1	0	0	1	2	0	1	0	0	0	0	0	0	0	0	0	0	3	1	5	1	0	0.693147180559945	0	-1.69876251554909	0.60491259424594	0.486694180739295	-0.264587908428697
0159.AB10.26129.20201027.ST	14410	m26129	20201027	2020-10-27	18562	post	226	226	26.05188	26	1	2	4	0	0	9	2	0	2	3	26	1	0	0	1	2	1	1	0	0	0	0	0	0	0	2	0	0	3	1	2	1	0	1.09861228866811	1.38629436111989	0.236474641884926	2.30351160854718	1.8368071357371	-2.53835932638943
0159.AB10.26204.20200927.ST	9394	m26204	20200927	2020-09-27	18532	post	196	196	29.8803	69	5	3	0	0	0	10	2	0	1	2	69	0	0	0	5	3	0	1	0	0	0	0	0	0	0	0	0	0	3.16227766016838	1	2	1	0	0.693147180559945	1.09861228866811	-2.33808852071878	1.91080849846709	-0.229786514781258	0.125239606707383
0159.AB10.26221.20201004.ST	11702	m26221	20201004	2020-10-04	18539	post	203	203	22.41077	61	2	3	0	5	0	15	6	2	3	1	61	1	0	0	2	3	0	0	1	0	0	0	0	0	0	0	2.23606797749979	0	3.87298334620742	1	6	1	1.09861228866811	1.38629436111989	0.693147180559945	0.244290371542994	0.424413162569521	0.516461980222765	0.10992047523769
0159.AB10.26254.20201007.ST	13877	m26254	20201007	2020-10-07	18542	post	206	206	28.36815	77	2	2	0	0	0	13	2	0	1	2	77	1	0	0	2	2	NA	0	0	0	1	0	0	1	0	0	0	0	3.60555127546399	1	2	1	0	0.693147180559945	1.09861228866811	-0.339243575592569	0.0902645072220173	-0.368553184666085	-1.39145614624094
0159.AB10.26269.20200925.ST	19379	m26269	20200925	2020-09-25	18530	post	194	194	30.94185	58	5	4	0	0	0	7	8	2	2	1	58	0	0	0	5	4	0	1	0	0	0	0	0	0	0	0	0	0	2.64575131106459	1	8	1	1.09861228866811	1.09861228866811	0.693147180559945	-1.98927709532616	2.34353865253898	0.649424978351073	1.17830308816811
0159.AB10.26354.20200916.ST	13485	m26354	20200916	2020-09-16	18521	post	185	185	20.6	60	4	2	1	5	3	7	6	1	1	0	60	1	0	0	4	2	0	1	0	0	0	0	0	0	0	1	2.23606797749979	1.73205080756888	2.64575131106459	1	6	1	0.693147180559945	0.693147180559945	0	0.120092642730497	1.41866999010244	0.0234026134939404	1.19910039537014
0159.AB10.26375.20200902.ST	6832	m26375	20200902	2020-09-02	18507	post	171	171	28.35	67	2	3	0	0	0	7	11	2	1	0	67	0	0	0	2	3	0	1	1	0	1	0	0	0	1	0	0	0	2.64575131106459	1	11	1	1.09861228866811	0.693147180559945	0	-1.59668653628842	-0.647648629613049	-0.762411505723582	1.73727301516781
0159.AB10.26473.20200804.ST	5063	m26473	20200804	2020-08-04	18478	post	142	142	25.39	71	3	2	3	1	0	15	7	0	1	1	71	1	0	0	3	2	0	1	0	0	0	0	0	0	0	1.73205080756888	1	0	3.87298334620742	1	7	1	0	0.693147180559945	0.693147180559945	-0.0347682200619142	1.3220701021486	-0.062141681269547	0.340943953859453
0159.AB10.26497.20201014.ST	13191	m26497	20201014	2020-10-14	18549	post	213	213	22.56396	59	3	2	0	2	0	8	2	0	1	0	59	1	0	0	3	2	0	1	0	0	0	0	0	0	0	0	1.4142135623731	0	2.82842712474619	1	2	1	0	0.693147180559945	0	-1.5575954932602	1.23728735304659	0.281336013258666	-0.0804709196283676
0159.AB10.26504.20200903.ST	44904	m26504	20200903	2020-09-03	18508	post	172	172	37.3	65	3	2	0	0	0	8	8	1	1	1	65	0	0	0	3	2	0	0	1	1	1	0	0	0	0	0	0	0	2.82842712474619	1	8	1	0.693147180559945	0.693147180559945	0.693147180559945	-1.01956393707378	-1.35133276231971	-0.872875752802328	-0.0528773337433527
0159.AB10.26506.20200902.ST	15453	m26506	20200902	2020-09-02	18507	post	171	171	23.805	70	3	2	0	0	0	7	0	2	0	2	70	1	0	0	3	2	0	1	1	1	0	0	0	0	1	0	0	0	2.64575131106459	1	0	1	1.09861228866811	0	1.09861228866811	-1.97953695980394	-0.673388095452032	-1.03077180116024	-0.520462914802646
0159.AB10.26508.20200819.ST	8794	m26508	20200819	2020-08-19	18493	post	157	157	19.58	29	3	2	0	0	1	7	1	0	1	1	29	1	0	0	3	2	1	1	0	0	0	0	0	0	0	0	0	1	2.64575131106459	1	1	1	0	0.693147180559945	0.693147180559945	-0.87655957849383	2.15419987514001	1.33671227328768	-1.45192837458921
0159.AB10.26515.20200811.ST	20716	m26515	20200811	2020-08-11	18485	post	149	149	29.7	NA	2	0	0	0	0	15	4	0	1	1	NA	1	0	0	2	0	0	0	0	0	0	0	0	0	0	0	0	0	3.87298334620742	0	4	1	0	0.693147180559945	0.693147180559945	0.0363067826941216	-0.918446122853391	0.454073309037214	-1.8728168640594
0159.AB10.26517.20200826.ST	25407	m26517	20200826	2020-08-26	18500	post	164	164	31.8	NA	2	2	0	0	0	7	8	2	1	3	NA	NA	0	1	2	2	0	1	0	1	0	0	0	0	0	0	0	0	2.64575131106459	1	8	1	1.09861228866811	0.693147180559945	1.38629436111989	-1.03084541643807	-0.359798928051621	2.55715133426451	0.553816206880558
0159.AB10.26590.20200805.ST	8762	m26590	20200805	2020-08-05	18479	post	143	143	35.15	72	2	3	8	7	5	8	7	0	1	3	72	1	0	0	2	3	1	0	1	0	0	0	0	0	0	2.82842712474619	2.64575131106459	2.23606797749979	2.82842712474619	0	7	1	0	0.693147180559945	1.38629436111989	1.98954811012343	-0.0593464064692602	-0.0291763526493441	-1.71856181121082
0159.AB10.26591.20200814.ST	9721	m26591	20200814	2020-08-14	18488	post	152	152	28.35	52	3	2	0	0	0	8	4	0	1	3	52	1	0	0	3	2	0	1	0	0	0	0	1	0	1	0	0	0	2.82842712474619	1	4	1	0	0.693147180559945	1.38629436111989	-1.44943399480711	1.19836459187644	-0.0715909597817155	-0.797205697808362
0159.AB10.26607.20200719.ST	12993	m26607	20200719	2020-07-19	18462	post	126	126	23.53904	81	5	3	0	0	0	11	2	0	0	0	81	1	0	0	5	3	0	1	0	0	0	0	0	0	1	0	0	0	3.3166247903554	1	2	1	0	0	0	-2.72378775421856	0.721155018946104	-1.05404529652985	0.783383040955334
0159.AB10.26614.20200812.ST	19158	m26614	20200812	2020-08-12	18486	post	150	150	37.17551	58	2	1	0	0	0	11	3	3	4	3	58	1	0	0	2	1	0	0	0	0	0	0	1	0	0	0	0	0	3.3166247903554	1	3	1	1.38629436111989	1.6094379124341	1.38629436111989	-0.0335661262525703	0.55299771393047	0.484717180902105	-1.55903092027825
0159.AB10.26631.20200925.ST	5024	m26631	20200925	2020-09-25	18530	post	194	194	44.75	57	2	2	0	0	4	9	5	2	1	3	57	1	0	0	2	2	0	0	0	0	0	0	0	0	0	0	0	2	3	1	5	1	1.09861228866811	0.693147180559945	1.38629436111989	0.168445526682513	0.613878117493053	0.842674958496684	-0.501422534930584
0159.AB10.26659.20200722.ST	11173	m26659	20200722	2020-07-22	18465	post	129	129	29.09	58	3	2	0	0	0	8	8	0	1	0	58	0	0	0	3	2	0	1	1	0	0	0	0	0	1	0	0	0	2.82842712474619	1	8	1	0	0.693147180559945	0	-1.89518203215268	0.00729562077521191	-0.395771760250411	0.75838346157454
0159.AB10.26675.20200721.ST	12428	m26675	20200721	2020-07-21	18464	post	128	128	31.02	63	3	2	2	1	0	7	5	0	2	1	63	0	0	0	3	2	0	1	0	0	0	0	0	0	0	1.4142135623731	1	0	2.64575131106459	1	5	1	0	1.09861228866811	0.693147180559945	-1.03036970912864	1.46195553696676	0.211038624274461	-0.203837994064635
0159.AB10.26768.20200809.ST	31931	m26768	20200809	2020-08-09	18483	post	147	147	38.26	NA	NA	NA	NA	NA	NA	NA	NA	NA	NA	NA	NA	NA	NA	NA	NA	NA	NA	NA	NA	NA	NA	NA	NA	NA	NA	NA	NA	NA	NA	NA	NA	NA	NA	NA	NA	NA	NA	NA	NA
0159.AB18.100015.20200820.ST	16796	m100015	20200820	2020-08-20	18494	post	158	158	25.79	60	3	2	5	1	0	8	7	0	1	3	60	1	0	0	3	2	0	1	0	0	0	0	0	1	0	2.23606797749979	1	0	2.82842712474619	1	7	1	0	0.693147180559945	1.38629436111989	0.634722384539691	2.13951783968446	0.487816679244959	-0.683035912188241
0159.AB18.100570.20201026.ST	9537	m100570	20201026	2020-10-26	18561	post	225	225	22.05	70	3	2	6	0	0	8	1	0	1	1	70	0	0	0	3	2	0	1	0	0	1	0	0	0	1	2.44948974278318	0	0	2.82842712474619	1	1	0	0	0.693147180559945	0.693147180559945	-1.46401955207993	-0.0641290184333286	-1.92693049148014	-0.930773474291123
0159.AB18.100610.20200831.ST	22690	m100610	20200831	2020-08-31	18505	post	169	169	32.11051	69	2	4	0	0	0	7	1	1	2	0	69	0	0	0	2	4	0	0	1	0	0	1	0	0	0	0	0	0	2.64575131106459	0	1	1	0.693147180559945	1.09861228866811	0	-1.93391038734727	-0.849894416710567	0.243573451893294	-2.0793043319162
0159.AB18.100623.20200802.ST	4392	m100623	20200802	2020-08-02	18476	post	140	140	26.27923	NA	NA	NA	NA	NA	NA	NA	NA	NA	NA	NA	NA	NA	NA	NA	NA	NA	NA	NA	NA	NA	NA	NA	NA	NA	NA	NA	NA	NA	NA	NA	NA	NA	NA	NA	NA	NA	NA	NA	NA
0159.AB18.100634.20200803.ST	16009	m100634	20200803	2020-08-03	18477	post	141	141	29.8	NA	NA	NA	NA	NA	NA	NA	NA	NA	NA	NA	NA	NA	NA	NA	NA	NA	NA	NA	NA	NA	NA	NA	NA	NA	NA	NA	NA	NA	NA	NA	NA	NA	NA	NA	NA	NA	NA	NA	NA
0159.AB18.100814.20200809.ST	17286	m100814	20200809	2020-08-09	18483	post	147	147	25.24	74	3	3	0	7	2	14	5	0	1	3	74	0	0	0	3	3	1	0	0	0	0	0	0	0	0	0	2.64575131106459	1.4142135623731	3.74165738677394	0	5	1	0	0.693147180559945	1.38629436111989	0.575422145515346	0.280561106281766	0.126451655055684	-1.0740291702245
0159.AB18.100819.20200806.ST	3337	m100819	20200806	2020-08-06	18480	post	144	144	35.3	72	1	3	0	2	2	9	8	0	1	0	72	0	0	0	1	3	0	0	1	0	0	0	1	0	1	0	1.4142135623731	1.4142135623731	3	1	8	1	0	0.693147180559945	0	-0.98004367307071	-1.34671617520209	-1.30383977801727	0.363520984913022
0159.AB18.100825.20200918.ST	13576	m100825	20200918	2020-09-18	18523	post	187	187	30.63074	77	3	3	0	7	5	11	1	0	0	1	77	0	0	0	3	3	0	1	1	1	0	0	0	0	1	0	2.64575131106459	2.23606797749979	3.3166247903554	1	1	1	0	0	0.693147180559945	-0.966705148854573	-0.836991503973633	-1.98650900685161	0.849164275146477
0159.AB18.100835.20201004.ST	16695	m100835	20201004	2020-10-04	18539	post	203	203	29.9	52	4	2	0	0	0	7	1	NA	3	2	52	0	0	0	4	2	0	1	0	0	0	0	0	0	0	0	0	0	2.64575131106459	1	1	1	NA	1.38629436111989	1.09861228866811	-1.91617942576107	2.01570195305877	0.640961701241144	-0.843961696559288
0159.AB18.100861.20200908.ST	10184	m100861	20200908	2020-09-08	18513	post	177	177	26.48949	77	1	4	0	0	0	7	6	0	1	0	77	0	0	0	1	4	0	1	1	0	0	0	0	0	1	0	0	0	2.64575131106459	1	6	1	0	0.693147180559945	0	-2.92551725156583	-0.227978959296986	-0.514557496691737	0.410410936937137
0159.AB18.100873.20200914.ST	17462	m100873	20200914	2020-09-14	18519	post	183	183	25.57	68	4	3	0	4	4	14	4	0	1	3	68	0	0	0	4	3	0	1	0	0	0	0	0	0	1	0	2	2	3.74165738677394	1	4	1	0	0.693147180559945	1.38629436111989	-0.370221614553584	1.30798700713997	-0.563836293849197	1.05473116952954
0159.AB18.100983.20200903.ST	10304	m100983	20200903	2020-09-03	18508	post	172	172	22.06047	NA	NA	NA	NA	NA	NA	NA	NA	NA	NA	NA	NA	NA	NA	NA	NA	NA	NA	NA	NA	NA	NA	NA	NA	NA	NA	NA	NA	NA	NA	NA	NA	NA	NA	NA	NA	NA	NA	NA	NA
0159.AB18.100989.20201010.ST	7389	m100989	20201010	2020-10-10	18545	post	209	209	30.13	63	4	3	2	0	0	9	5	0	1	1	63	0	0	0	4	3	NA	1	1	0	0	0	0	0	0	1.4142135623731	0	0	3	1	5	1	0	0.693147180559945	0.693147180559945	-1.5628751547065	1.25130239697768	-0.479324004055147	0.0870269622265694
0159.AB18.101080.20200801.ST	12349	m101080	20200801	2020-08-01	18475	post	139	139	33.64255	70	5	2	0	1	1	7	2	0	1	0	70	0	0	0	5	2	0	1	1	0	0	0	0	0	0	0	1	1	2.64575131106459	1	2	1	0	0.693147180559945	0	-1.9616385574047	0.701693372999601	-1.10271617211827	0.763327946412409
0159.AB18.101632.20200803.ST	4434	m101632	20200803	2020-08-03	18477	post	141	141	24.33	74	4	4	0	1	2	15	7	0	2	1	74	0	0	0	4	4	0	1	1	0	0	0	0	0	1	0	1	1.4142135623731	3.87298334620742	1	7	1	0	1.09861228866811	0.693147180559945	-1.15225235204895	0.831305698683786	-0.851530152266835	1.46769708442649
0159.AB18.101695.20200803.ST	10454	m101695	20200803	2020-08-03	18477	post	141	141	25.536	81	1	2	0	0	0	7	6	0	1	0	81	1	0	0	1	2	0	1	1	0	0	0	0	0	0	0	0	0	2.64575131106459	1	6	0	0	0.693147180559945	0	-2.23494555086684	-0.358525419287231	-0.928395645085879	-0.54003023584789
0159.AB18.101736.20200802.ST	17193	m101736	20200802	2020-08-02	18476	post	140	140	31.26	78	2	2	0	4	1	14	1	0	1	0	78	1	0	0	2	2	0	1	1	0	0	0	0	0	0	0	2	1	3.74165738677394	0	1	1	0	0.693147180559945	0	-0.544181961551811	-0.668321832300214	-0.780508101207774	-0.391796676107397
0159.AB18.103126.20201030.ST	8147	m103126	20201030	2020-10-30	18565	post	229	229	28.13	NA	NA	NA	NA	NA	NA	NA	NA	NA	NA	NA	NA	NA	NA	NA	NA	NA	NA	NA	NA	NA	NA	NA	NA	NA	NA	NA	NA	NA	NA	NA	NA	NA	NA	NA	NA	NA	NA	NA	NA
0159.AB18.105120.20200805.ST	7354	m105120	20200805	2020-08-05	18479	post	143	143	30.14583	77	1	2	0	2	3	7	5	1	0	1	77	1	0	0	1	2	0	1	1	1	0	0	0	0	0	0	1.4142135623731	1.73205080756888	2.64575131106459	1	5	1	0.693147180559945	0	0.693147180559945	-0.623041239267043	-0.862082220407863	-0.841310360388533	0.300113864070516
0159.AB18.26083.20201030.ST	12085	m26083	20201030	2020-10-30	18565	post	229	229	30.74	61	2	2	0	0	1	14	1	0	1	0	61	0	0	0	2	2	NA	1	0	0	1	0	0	0	0	0	0	1	3.74165738677394	1	1	1	0	0.693147180559945	0	-1.28456007918772	0.0987928569677896	-0.76615090940041	0.284835714495472
0159.AB18.26232.20200923.ST	21245	m26232	20200923	2020-09-23	18528	post	192	192	23.62	84	0	1	0	0	0	7	0	0	1	0	84	1	0	0	0	1	0	0	1	1	0	0	0	0	0	0	0	0	2.64575131106459	0	0	1	0	0.693147180559945	0	-1.63386361151395	-2.9016413827759	-0.566331334453876	-2.92355456815867
0159.AB18.26242.20201003.ST	3369	m26242	20201003	2020-10-03	18538	post	202	202	36.70192	63	4	1	0	0	9	22	6	2	1	0	63	0	0	0	4	1	0	1	1	0	1	0	0	0	0	0	0	3	4.69041575982343	1	6	1	1.09861228866811	0.693147180559945	0	0.860004338441543	-0.50647859930069	-1.77530717244236	2.39810351086732
0159.AB18.26306.20200903.ST	10254	m26306	20200903	2020-09-03	18508	post	172	172	22.47326	45	3	3	0	0	0	9	5	0	4	2	45	1	0	0	3	3	0	1	0	0	0	0	0	0	0	0	0	0	3	1	5	0	0	1.6094379124341	1.09861228866811	-1.48546251090732	2.25876745009165	0.886636875886579	-1.2242062078882
0159.AB18.26323.20200922.ST	15279	m26323	20200922	2020-09-22	18527	post	191	191	21.03	71	3	1	0	6	7	10	2	0	1	1	71	NA	0	0	3	1	0	1	0	0	0	0	1	1	1	0	2.44948974278318	2.64575131106459	3.16227766016838	1	2	1	0	0.693147180559945	0.693147180559945	0.714367742246155	0.426656013176094	-1.52986064262323	0.180464668273646
0159.AB18.26458.20200826.ST	13557	m26458	20200826	2020-08-26	18500	post	164	164	28.66169	67	4	3	0	0	0	7	6	0	1	0	67	0	0	0	4	3	0	1	1	0	0	0	0	0	0	0	0	0	2.64575131106459	1	6	1	0	0.693147180559945	0	-2.56701152501548	0.823524186366177	-0.487566699507474	0.761683053389899
0159.AB18.26468.20200814.ST	9903	m26468	20200814	2020-08-14	18488	post	152	152	25	68	4	2	0	0	0	8	7	0	1	0	68	1	0	0	4	2	0	1	1	0	0	0	0	1	0	0	0	0	2.82842712474619	1	7	1	0	0.693147180559945	0	-1.16991509877703	1.02102836731021	-0.296546798841584	0.288816037752967
0159.AB18.26530.20200806.ST	13749	m26530	20200806	2020-08-06	18480	post	144	144	27.50387	63	3	3	0	1	2	11	2	0	1	0	63	0	0	0	3	3	0	1	0	0	0	0	0	0	0	0	1	1.4142135623731	3.3166247903554	1	2	1	0	0.693147180559945	0	-1.53759341364566	1.0941414788419	-0.272480798984997	0.640010511804006
0159.AB18.26541.20200813.ST	10390	m26541	20200813	2020-08-13	18487	post	151	151	24.98785	63	2	2	2	3	1	11	5	0	2	2	63	1	0	0	2	2	1	0	1	1	0	1	0	0	NA	1.4142135623731	1.73205080756888	1	3.3166247903554	0	5	1	0	1.09861228866811	1.09861228866811	1.62265465267549	-1.20238124113476	0.257310704014257	-3.28051711685785
0159.AB18.26547.20200802.ST	9229	m26547	20200802	2020-08-02	18476	post	140	140	22.48525	70	3	3	3	0	0	7	6	0	1	1	70	1	0	0	3	3	0	1	1	0	0	0	0	0	0	1.73205080756888	0	0	2.64575131106459	1	6	1	0	0.693147180559945	0.693147180559945	-1.40233322996764	1.11628045918422	-0.190810399571677	-0.173780134925221
0159.AB18.26560.20200804.ST	16028	m26560	20200804	2020-08-04	18478	post	142	142	33.58399	77	1	2	2	6	3	10	1	3	0	0	77	1	0	0	1	2	0	0	1	1	0	0	0	0	0	1.4142135623731	2.44948974278318	1.73205080756888	3.16227766016838	0	1	1	1.38629436111989	0	0	0.734990878858302	-2.65704254491761	-1.23401076594269	-0.899972071304589
0159.AB18.26573.20200804.ST	23838	m26573	20200804	2020-08-04	18478	post	142	142	28.43	71	3	3	0	0	0	8	2	0	1	0	71	0	0	0	3	3	0	1	1	0	0	0	0	0	1	0	0	0	2.82842712474619	1	2	1	0	0.693147180559945	0	-2.86303905480192	0.0116694559188663	-0.91133578713091	0.211920666745054
0159.AB18.26577.20200730.ST	16895	m26577	20200730	2020-07-30	18473	post	137	137	19.18818	70	2	3	0	0	0	7	8	2	1	0	70	1	0	0	2	3	1	1	0	0	0	0	0	0	0	0	0	0	2.64575131106459	1	8	1	1.09861228866811	0.693147180559945	0	-1.40713595457608	1.23143112503481	0.778870433096314	0.144320563356997
0159.AB18.26578.20200820.ST	7283	m26578	20200820	2020-08-20	18494	post	158	158	37.91	63	1	2	1	0	2	15	4	1	0	0	63	1	0	0	1	2	0	0	1	1	0	0	0	0	0	1	0	1.4142135623731	3.87298334620742	0	4	0	0.693147180559945	0	0	0.022008698797191	-2.73628203807472	-1.3856715615693	-1.64943405621372
0159.AB18.26592.20200824.ST	23588	m26592	20200824	2020-08-24	18498	post	162	162	44.06	67	1	1	1	0	0	8	6	0	2	0	67	1	0	0	1	1	1	0	NA	0	0	1	0	0	1	1	0	0	2.82842712474619	0	6	1	0	1.09861228866811	0	0.250833990525842	-1.62330784415994	0.550907759770481	-3.19955150125957
0159.AB18.26596.20200811.ST	7974	m26596	20200811	2020-08-11	18485	post	149	149	38.63	53	2	3	0	0	0	10	5	0	3	0	53	0	0	0	2	3	1	0	0	0	0	1	0	0	0	0	0	0	3.16227766016838	0	5	1	0	1.38629436111989	0	-0.63624817379289	0.0931039739203217	1.42507419752925	-2.7665227403782
0159.AB18.26598.20200806.ST	19360	m26598	20200806	2020-08-06	18480	post	144	144	29.39479	55	3	2	0	0	0	8	2	0	1	3	55	1	0	0	3	2	0	1	1	0	0	0	0	0	0	0	0	0	2.82842712474619	1	2	1	0	0.693147180559945	1.38629436111989	-1.55294908283802	1.26861642734103	0.262220155930312	-0.853068875216477
0159.AB18.26599.20201009.ST	11023	m26599	20201009	2020-10-09	18544	post	208	208	23.53	31	3	4	0	0	0	7	1	0	4	3	31	1	0	0	3	4	1	1	0	0	0	1	0	0	0	0	0	0	2.64575131106459	1	1	1	0	1.6094379124341	1.38629436111989	-1.05161713839704	3.31060850768228	2.36781328692082	-2.73376747666191
0159.AB18.26605.20200817.ST	3989	m26605	20200817	2020-08-17	18491	post	155	155	27.12	64	1	1	0	4	0	7	3	0	1	0	64	1	0	0	1	1	0	1	1	0	0	1	0	1	1	0	2	0	2.64575131106459	1	3	1	0	0.693147180559945	0	-0.029025861041084	-0.291444219593692	-0.150464004852514	-1.15859254934422
0159.AB18.26617.20200802.ST	11611	m26617	20200802	2020-08-02	18476	post	140	140	30.29	56	4	4	0	1	2	7	2	0	4	1	56	0	0	0	4	4	0	1	0	0	1	0	0	0	0	0	1	1.4142135623731	2.64575131106459	1	2	0	0	1.6094379124341	0.693147180559945	-1.75922400103021	1.68227057722398	-0.638207270343891	-0.219285500953955
0159.AB18.26619.20200722.ST	14229	m26619	20200722	2020-07-22	18465	post	129	129	20.75203	51	4	3	0	1	0	7	9	0	3	0	51	1	0	1	4	3	0	1	0	0	0	0	0	0	0	0	1	0	2.64575131106459	1	9	1	0	1.38629436111989	0	-1.54679659744282	1.07781129177751	2.85333744137824	1.44493618165913
0159.AB18.26632.20200817.ST	12462	m26632	20200817	2020-08-17	18491	post	155	155	30.80346	65	1	3	0	0	0	18	2	0	2	0	65	1	0	0	1	3	0	0	1	0	0	0	0	0	0	0	0	0	4.24264068711928	0	2	1	0	1.09861228866811	0	-0.970926479358737	-1.05787755758695	0.205623899552606	-1.71205788433313
0159.AB18.26656.20201020.ST	16822	m26656	20201020	2020-10-20	18555	post	219	219	29.84	71	2	3	1	0	0	11	2	0	2	0	71	0	1	1	2	3	0	0	1	0	1	0	0	0	1	1	0	0	3.3166247903554	1	2	1	0	1.09861228866811	0	-1.94694269224022	-3.66864388476773	2.33387298775587	1.26228835414048
0159.AB18.26662.20200729.ST	16753	m26662	20200729	2020-07-29	18472	post	136	136	NA	67	4	4	0	0	0	7	5	0	3	0	67	1	0	0	4	4	0	1	0	0	0	0	0	0	0	0	0	0	2.64575131106459	1	5	1	0	1.38629436111989	0	-2.51901235593509	2.11430664042127	0.688586356319888	0.106028728080255
0159.AB18.26667.20200720.ST	12213	m26667	20200720	2020-07-20	18463	post	127	127	32.95	66	2	2	0	1	3	14	6	0	1	1	66	1	0	0	2	2	0	1	0	1	1	0	0	1	1	0	1	1.73205080756888	3.74165738677394	0	6	1	0	0.693147180559945	0.693147180559945	0.995039167900731	-1.11587154527806	-0.701159159658135	-0.673787167658614
0159.AB18.26669.20200806.ST	16002	m26669	20200806	2020-08-06	18480	post	144	144	19.7535	79	4	3	0	1	1	15	2	0	0	0	79	1	0	1	4	3	1	1	1	1	0	0	0	0	0	0	1	1	3.87298334620742	1	2	1	0	0	0	-1.46306593558309	-1.13949283425136	0.254656916082757	0.983483025924235
0159.AB18.26718.20200909.ST	24116	m26718	20200909	2020-09-09	18514	post	178	178	35.7	NA	NA	NA	NA	NA	NA	NA	NA	NA	NA	NA	NA	NA	NA	NA	NA	NA	NA	NA	NA	NA	NA	NA	NA	NA	NA	NA	NA	NA	NA	NA	NA	NA	NA	NA	NA	NA	NA	NA	NA
0159.AB18.30200.20200908.ST	3834	m30200	20200908	2020-09-08	18513	post	177	177	36.93972	56	2	2	4	0	4	7	4	0	0	0	56	0	0	0	2	2	0	0	1	1	0	0	0	0	1	2	0	2	2.64575131106459	0	4	1	0	0	0	-0.314996501516942	-2.69526406293872	-1.16329621594464	-1.41547455692732
0159.AB18.30379.20200804.ST	18793	m30379	20200804	2020-08-04	18478	post	142	142	24.79	63	2	2	0	0	0	8	6	0	1	2	63	1	0	0	2	2	0	1	0	0	0	0	0	0	1	0	0	0	2.82842712474619	1	6	1	0	0.693147180559945	1.09861228866811	-1.44119508596356	0.873444954208095	0.542433921953184	-0.406132989527905
0159.AB35.26207.20200918.ST	15128	m26207	20200918	2020-09-18	18523	post	187	187	23.11159	51	3	4	0	0	0	8	1	0	0	1	51	1	0	0	3	4	0	1	0	0	0	0	0	0	0	0	0	0	2.82842712474619	1	1	1	0	0	0.693147180559945	-2.5491371219203	1.8225933697324	0.496905280881116	-0.295128546846458
0159.AB35.26382.20200827.ST	19753	m26382	20200827	2020-08-27	18501	post	165	165	NA	63	3	2	0	0	0	7	8	1	1	0	63	1	0	0	3	2	0	1	1	0	0	0	0	0	0	0	0	0	2.64575131106459	1	8	1	0.693147180559945	0.693147180559945	0	-1.50383620828364	0.576037663734183	0.0795176771932099	0.719091693747672
0159.AB35.26466.20200818.ST	8424	m26466	20200818	2020-08-18	18492	post	156	156	23.56	59	4	3	0	0	2	11	5	0	1	2	59	1	0	0	4	3	0	1	0	0	0	0	0	0	0	0	0	1.4142135623731	3.3166247903554	1	5	1	0	0.693147180559945	1.09861228866811	-1.01782725910263	2.02339762018359	0.433949940557939	0.291006166704157
0159.AC15.76002.20200720.ST	2556	m76002	20200720	2020-07-20	18463	post	127	127	28.06939	42	5	2	2	15	12	13	11	2	3	1	42	1	0	0	5	2	NA	1	0	0	0	0	0	0	0	1.4142135623731	3.87298334620742	3.46410161513775	3.60555127546399	1	11	1	1.09861228866811	1.38629436111989	0.693147180559945	3.11834046222842	2.47838476289496	0.62330884800123	2.25345812256959
0159.AC15.76041.20200715.ST	22658	m76041	20200715	2020-07-15	18458	post	122	122	17.36	10	NA	2	1	2	0	8	0	0	3	0	10	0	0	0	NA	2	1	1	0	0	0	1	0	0	NA	1	1.4142135623731	0	2.82842712474619	1	0	1	0	1.38629436111989	0	0.0208623325533988	2.28833532977673	1.8496142244195	-2.22433022100349
0159.AC15.76049.20200718.ST	14255	m76049	20200718	2020-07-18	18461	post	125	125	16.52	15	1	4	10	0	0	0	3	0	4	1	15	1	0	0	1	4	0	1	0	0	0	0	0	0	0	3.16227766016838	0	0	0	1	3	1	0	1.6094379124341	0.693147180559945	-1.69610828159293	2.97953684586564	2.70010407483841	-2.66057579227679
0159.AK37.71010.20200715.ST	13455	m71010	20200715	2020-07-15	18458	post	122	122	22.09	73	5	3	6	0	2	10	3	0	0	1	73	1	0	0	5	3	0	1	0	0	0	0	1	0	0	2.44948974278318	0	1.4142135623731	3.16227766016838	1	3	1	0	0	0.693147180559945	-0.88422714059727	1.47722432906843	-1.58849373718828	0.268022982639341
0159.AK37.71011.20200708.ST	9728	m71011	20200708	2020-07-08	18451	post	115	115	20.93497	56	4	4	0	0	0	7	3	0	3	3	56	1	0	0	4	4	0	1	0	0	0	0	1	0	0	0	0	0	2.64575131106459	1	3	1	0	1.38629436111989	1.38629436111989	-2.12975414275017	2.6538251877809	0.433772225801593	-0.90684811184606
0159.AK37.71022.20200717.ST	8726	m71022	20200717	2020-07-17	18460	post	124	124	30.70381	80	5	1	0	0	0	9	5	0	0	0	80	0	0	0	5	1	0	1	1	1	0	0	1	1	1	0	0	0	3	1	5	1	0	0	0	-1.6697376370691	-1.12709677228068	-2.82781654699134	0.330782864056374
0159.AK37.71023.20200702.ST	6797	m71023	20200702	2020-07-02	18445	post	109	109	29.06333	80	2	1	3	1	3	11	2	0	1	1	80	0	0	0	2	1	0	0	0	1	0	0	1	0	0	1.73205080756888	1	1.73205080756888	3.3166247903554	NA	2	0	0	0.693147180559945	0.693147180559945	0.099883256217152	-2.00015696899786	-2.35549975178422	-2.29183897493087
0159.AK37.71037.20200727.ST	9692	m71037	20200727	2020-07-27	18470	post	134	134	34.66395	53	0	3	0	1	0	7	11	0	4	0	53	1	0	1	0	3	0	0	0	0	0	0	0	0	1	0	1	0	2.64575131106459	0	11	1	0	1.6094379124341	0	-0.700621468894226	-1.70958753515743	3.50299283620381	-0.541156055280358
0159.AK37.71040.20200726.ST	1941	m71040	20200726	2020-07-26	18469	post	133	133	34.14905	61	0	2	0	0	0	7	2	0	1	0	61	0	0	0	0	2	0	1	1	0	1	0	1	0	1	0	0	0	2.64575131106459	1	2	0	0	0.693147180559945	0	-2.39951601160121	-1.64246617423012	-2.30235889544818	-0.96944077107654
0159.AK37.71041.20200723.ST	10492	m71041	20200723	2020-07-23	18466	post	130	130	24.73	66	1	2	0	1	3	12	9	0	2	0	66	1	0	0	1	2	0	1	1	0	0	0	1	0	1	0	1	1.73205080756888	3.46410161513775	1	9	1	0	1.09861228866811	0	-0.174574195291171	-0.439397151042538	-0.88308602722641	0.681763457931465
0159.AK37.71048.20200717.ST	29868	m71048	20200717	2020-07-17	18460	post	124	124	25.30937	71	2	3	0	1	0	8	2	0	1	0	71	0	0	0	2	3	0	1	0	0	0	0	1	0	1	0	1	0	2.82842712474619	1	2	1	0	0.693147180559945	0	-2.49963884971027	0.176439062014601	-1.09648490377696	-0.00675201219084455
0159.AK37.71062.20200721.ST	16047	m71062	20200721	2020-07-21	18464	post	128	128	24.51762	65	2	1	3	2	1	7	1	2	4	0	65	0	0	0	2	1	0	0	0	1	0	0	1	0	1	1.73205080756888	1.4142135623731	1	2.64575131106459	0	1	1	1.09861228866811	1.6094379124341	0	0.28598879912058	-2.13139204099943	-1.00716222222201	-2.17207608822087
0159.AK37.71073.20200726.ST	1401	m71073	20200726	2020-07-26	18469	post	133	133	30.96	84	2	3	0	1	0	8	2	0	1	0	84	0	0	0	2	3	0	1	0	0	0	0	1	0	1	0	1	0	2.82842712474619	1	2	1	0	0.693147180559945	0	-2.68171837527967	-0.0399884476743544	-1.43466689608324	0.0823408715401044
0159.AQ22.10431.20200911.ST	18786	m10431	20200911	2020-09-11	18516	post	180	180	27.1	58	3	3	0	0	0	11	3	0	1	1	58	0	0	0	3	3	0	1	1	0	0	0	0	0	1	0	0	0	3.3166247903554	1	3	1	0	0.693147180559945	0.693147180559945	-2.12873783739616	0.47580639897206	-0.475831627227633	0.120183243583445
0159.AQ22.10436.20201021.ST	12259	m10436	20201021	2020-10-21	18556	post	220	220	23.95	40	4	4	1	3	5	13	4	0	3	0	40	1	0	0	4	4	0	1	0	0	0	0	0	0	1	1	1.73205080756888	2.23606797749979	3.60555127546399	1	4	1	0	1.38629436111989	0	0.0156342292117287	2.01937524197651	0.500157130120814	0.762297957262994
0159.AQ22.10468.20200903.ST	49168	m10468	20200903	2020-09-03	18508	post	172	172	29.48	31	3	3	1	6	3	17	3	0	3	0	31	0	0	0	3	3	1	0	0	0	0	0	0	0	0	1	2.44948974278318	1.73205080756888	4.12310562561766	1	3	1	0	1.38629436111989	0	1.11496039619657	1.44637632092599	0.840180572456978	-0.600670932072785
0159.AQ29.10002.20200811.ST	15703	m10002	20200811	2020-08-11	18485	post	149	149	28.67465	63	2	4	0	11	0	12	7	0	1	1	63	0	0	0	2	4	0	1	1	0	1	0	0	0	1	0	3.3166247903554	0	3.46410161513775	1	7	1	0	0.693147180559945	0.693147180559945	-0.761954980040493	0.116135966963976	-0.932266391324834	1.47983237328379
0159.AQ29.10003.20200729.ST	19279	m10003	20200729	2020-07-29	18472	post	136	136	41.19	50	1	3	0	0	1	9	5	1	2	2	50	0	0	0	1	3	0	1	0	0	0	1	0	0	1	0	0	1	3	1	5	1	0.693147180559945	1.09861228866811	1.09861228866811	-0.656410919996314	0.908608136015651	1.02707391273564	-0.734459134325828
0159.AQ29.10011.20200727.ST	19945	m10011	20200727	2020-07-27	18470	post	134	134	29.67766	53	3	4	0	1	0	8	8	0	1	1	53	0	0	0	3	4	1	1	1	0	0	0	0	0	0	0	1	0	2.82842712474619	1	8	1	0	0.693147180559945	0.693147180559945	-1.51473973823828	1.66058980804881	0.424712386854459	0.170943095587466
0159.AQ29.10012.20200722.ST	4134	m10012	20200722	2020-07-22	18465	post	129	129	34.29	58	2	1	0	6	7	29	3	3	1	0	58	0	1	1	2	1	0	0	0	0	0	0	0	0	1	0	2.44948974278318	2.64575131106459	5.3851648071345	0	3	1	1.38629436111989	0.693147180559945	0	1.87116729436153	-4.21025961810472	2.88870553289276	2.50172894510465
0159.AQ29.10013.20200712.ST	3669	m10013	20200712	2020-07-12	18455	post	119	119	27.26	68	3	2	0	2	5	14	6	0	1	0	68	0	0	0	3	2	0	1	1	0	0	0	0	0	0	0	1.4142135623731	2.23606797749979	3.74165738677394	1	6	1	0	0.693147180559945	0	-0.323419393379423	0.19881627973065	-0.976843730566285	1.50055168437812
0159.AQ29.10017.20200707.ST	12931	m10017	20200707	2020-07-07	18450	post	114	114	28.55	56	3	2	0	2	3	10	8	2	3	3	56	1	0	0	3	2	0	1	1	0	0	0	0	0	0	0	1.4142135623731	1.73205080756888	3.16227766016838	1	8	1	1.09861228866811	1.38629436111989	1.38629436111989	0.699291157214489	1.43739057387503	0.563549049419303	0.751990416268965
0159.AQ29.10018.20200921.ST	10385	m10018	20200921	2020-09-21	18526	post	190	190	33.58932	56	2	2	0	2	1	9	8	2	1	0	56	1	1	1	2	2	0	1	1	0	0	0	0	0	1	0	1.4142135623731	1	3	1	8	1	1.09861228866811	0.693147180559945	0	-0.590054670335916	-2.46078534578981	3.51999491004228	3.10994883195665
0159.AQ29.10020.20200803.ST	13473	m10020	20200803	2020-08-03	18477	post	141	141	25.09625	54	3	3	0	2	1	8	10	0	1	1	54	0	0	0	3	3	0	1	0	0	0	0	0	0	0	0	1.4142135623731	1	2.82842712474619	1	10	1	0	0.693147180559945	0.693147180559945	-0.83825203501142	1.65124540077996	0.581595378146193	1.14832313377524
0159.AQ29.10021.20200722.ST	5727	m10021	20200722	2020-07-22	18465	post	129	129	24.89824	71	4	2	1	2	2	18	1	0	1	0	71	0	0	0	4	2	0	1	1	0	0	0	0	1	1	1	1.4142135623731	1.4142135623731	4.24264068711928	1	1	1	0	0.693147180559945	0	0.100882635392371	0.157158321918085	-1.79552259877473	0.710355992026616
0159.AQ29.10022.20200727.ST	15687	m10022	20200727	2020-07-27	18470	post	134	134	22.67	60	2	3	0	1	0	7	6	2	1	1	60	0	0	0	2	3	1	1	1	0	0	0	0	0	0	0	1	0	2.64575131106459	1	6	1	1.09861228866811	0.693147180559945	0.693147180559945	-1.16398653902765	0.953928220193368	0.256177804502887	0.0842101039466422
0159.AQ29.10025.20200731.ST	1305	m10025	20200731	2020-07-31	18474	post	138	138	19.34316	72	2	2	0	6	7	8	9	3	0	0	72	0	1	1	2	2	0	1	0	0	0	0	0	0	1	0	2.44948974278318	2.64575131106459	2.82842712474619	1	9	1	1.38629436111989	0	0	-0.177217466399775	-2.74411291552061	2.80305355934115	4.41452695209925
0159.AQ29.10030.20200710.ST	5976	m10030	20200710	2020-07-10	18453	post	117	117	30.81439	71	2	2	0	1	0	7	7	0	1	0	71	0	0	0	2	2	0	1	1	0	0	0	0	0	0	0	1	0	2.64575131106459	0	7	1	0	0.693147180559945	0	-1.5270374182978	-0.648858899636385	-0.294019997537455	-0.155545467460901
0159.AQ29.10033.20200812.ST	16393	m10033	20200812	2020-08-12	18486	post	150	150	23.67069	62	2	3	0	0	0	9	5	0	1	1	62	0	0	0	2	3	0	1	0	0	0	0	0	0	0	0	0	0	3	1	5	1	0	0.693147180559945	0.693147180559945	-2.04800298595092	1.22930839653927	0.408213154245546	-0.0182682571584708
0159.AQ29.10036.20200717.ST	14988	m10036	20200717	2020-07-17	18460	post	124	124	28.23533	61	2	1	0	2	6	8	7	0	0	0	61	0	0	0	2	1	0	1	0	0	1	0	0	0	1	0	1.4142135623731	2.44948974278318	2.82842712474619	1	7	1	0	0	0	-0.192591349982102	-0.825291929975748	-1.19127239646025	1.56320972979538
0159.AQ29.10039.20200713.ST	6040	m10039	20200713	2020-07-13	18456	post	120	120	42.26234	58	1	3	0	0	2	7	12	2	2	1	58	0	1	1	1	3	0	1	0	0	0	0	0	0	1	0	0	1.4142135623731	2.64575131106459	1	12	1	1.09861228866811	1.09861228866811	0.693147180559945	-1.00273136706714	-1.73233495273445	4.45139328817963	2.95827496202664
0159.AQ29.10041.20200729.ST	16869	m10041	20200729	2020-07-29	18472	post	136	136	25.70259	57	3	2	0	0	0	8	5	0	2	0	57	1	1	1	3	2	0	0	0	0	0	0	0	0	1	0	0	0	2.82842712474619	1	5	1	0	1.09861228866811	0	-1.8138528989465	-2.2277693197633	4.17826420186617	1.05333794855696
0159.AQ29.10047.20200713.ST	4361	m10047	20200713	2020-07-13	18456	post	120	120	29.2025	51	1	1	5	0	0	8	3	1	0	0	51	0	1	1	1	1	1	1	1	1	0	0	0	0	0	2.23606797749979	0	0	2.82842712474619	1	3	1	0.693147180559945	0	0	-0.776014108448353	-3.27989595101716	2.87863997283426	0.654090770705821
0159.AQ29.10052.20200826.ST	11788	m10052	20200826	2020-08-26	18500	post	164	164	22.07	59	3	1	0	2	10	9	4	2	0	0	59	0	0	0	3	1	0	0	0	0	1	0	0	0	0	0	1.4142135623731	3.16227766016838	3	0	4	1	1.09861228866811	0	0	0.834945382858904	-1.74444201353778	-1.00613439262727	0.533036301123467
0159.AQ29.10058.20200901.ST	3721	m10058	20200901	2020-09-01	18506	post	170	170	34.7	62	1	3	0	2	2	15	0	0	4	0	62	1	1	1	1	3	0	0	1	0	0	0	0	0	0	0	1.4142135623731	1.4142135623731	3.87298334620742	0	0	1	0	1.6094379124341	0	-0.489542945451957	-3.19183373723326	3.89356711812577	0.0673885740439132
0159.AQ29.10060.20200715.ST	17625	m10060	20200715	2020-07-15	18458	post	122	122	NA	65	3	2	0	0	1	7	2	1	1	2	65	0	0	0	3	2	0	1	1	0	0	0	0	0	1	0	0	1	2.64575131106459	0	2	1	0.693147180559945	0.693147180559945	1.09861228866811	-1.36539556314829	-0.55598570811714	-0.524624945550231	-0.713128469566101
0159.AQ29.10066.20200729.ST	11939	m10066	20200729	2020-07-29	18472	post	136	136	26.45	50	1	3	0	0	3	7	12	0	0	0	50	0	1	1	1	3	0	1	1	0	0	0	0	0	1	0	0	1.73205080756888	2.64575131106459	1	12	1	0	0	0	-1.58088257761125	-2.76555438070144	3.44130111655691	3.33089382327491
0159.AQ29.10067.20200924.ST	12324	m10067	20200924	2020-09-24	18529	post	193	193	23.90671	60	3	1	4	1	4	11	10	0	1	2	60	0	0	0	3	1	0	1	0	0	0	0	0	0	0	2	1	2	3.3166247903554	1	10	1	0	0.693147180559945	1.09861228866811	1.09162705000538	1.16187022923789	-0.0934053491114981	0.807038792521419
0159.AQ29.10073.20200730.ST	16349	m10073	20200730	2020-07-30	18473	post	137	137	25.42652	59	3	3	0	0	0	7	5	1	1	1	59	0	0	0	3	3	0	1	0	0	0	1	0	0	0	0	0	0	2.64575131106459	1	5	1	0.693147180559945	0.693147180559945	0.693147180559945	-1.59954925310297	1.42828261255065	0.662663945246995	-0.299954458844719
0159.AQ29.10077.20200724.ST	20515	m10077	20200724	2020-07-24	18467	post	131	131	23.38224	60	5	2	0	3	0	8	5	0	1	3	60	0	0	1	5	2	0	0	1	0	0	1	0	0	1	0	1.73205080756888	0	2.82842712474619	1	5	1	0	0.693147180559945	1.38629436111989	-0.787369820978709	-0.86247064028749	1.40616016905389	0.150876288822044
0159.AQ29.10080.20200719.ST	14781	m10080	20200719	2020-07-19	18462	post	126	126	24.93829	61	1	1	0	0	3	8	0	0	0	0	61	0	1	1	1	1	0	1	1	0	0	0	0	0	1	0	0	1.73205080756888	2.82842712474619	1	0	1	0	0	0	-1.97020665534332	-3.57838844082597	2.4110575432411	1.7778987775903
0159.AQ29.10081.20200722.ST	1486	m10081	20200722	2020-07-22	18465	post	129	129	27.99742	57	2	3	2	1	1	8	3	0	1	3	57	0	0	0	2	3	0	1	1	0	0	0	0	0	1	1.4142135623731	1	1	2.82842712474619	1	3	1	0	0.693147180559945	1.38629436111989	-0.84722971970225	0.634088681993245	-0.404826997748427	-0.303127810783309
0159.AQ29.10082.20200804.ST	4815	m10082	20200804	2020-08-04	18478	post	142	142	29.99521	66	1	2	0	0	0	7	2	0	2	1	66	0	0	0	1	2	0	1	1	0	0	0	0	0	0	0	0	0	2.64575131106459	1	2	1	0	1.09861228866811	0.693147180559945	-2.0892947299542	0.319045873130296	-0.00687941259885075	-0.865154477305817
0159.AQ29.10083.20200825.ST	14143	m10083	20200825	2020-08-25	18499	post	163	163	28.708	48	2	1	0	0	0	12	9	3	0	0	48	0	1	1	2	1	0	0	0	0	0	0	0	0	1	0	0	0	3.46410161513775	0	9	1	1.38629436111989	0	0	-0.489736634109167	-4.130030077154	3.82725618506847	1.92391354897802
0159.AQ29.10093.20200806.ST	15107	m10093	20200806	2020-08-06	18480	post	144	144	21.92	60	3	3	0	3	0	11	6	0	0	1	60	1	0	0	3	3	NA	1	0	1	1	0	0	0	0	0	1.73205080756888	0	3.3166247903554	0	6	1	0	0	0.693147180559945	-0.567160255799075	-0.382309178294188	-0.383738754536792	-0.367871493167648
0159.AQ29.10104.20200726.ST	12763	m10104	20200726	2020-07-26	18469	post	133	133	26.77	66	3	3	0	1	2	7	4	0	1	0	66	1	0	0	3	3	0	0	0	0	0	0	0	0	0	0	1	1.4142135623731	2.64575131106459	0	4	1	0	0.693147180559945	0	-0.984675622615656	-0.156158721000129	0.420794099872569	-0.984122266432208
0159.AQ29.10105.20200728.ST	14711	m10105	20200728	2020-07-28	18471	post	135	135	21.51147	58	2	3	0	0	0	9	4	3	0	0	58	0	0	0	2	3	0	0	0	0	0	0	0	0	1	0	0	0	3	0	4	1	1.38629436111989	0	0	-1.56719857200763	-1.36621542735738	0.0255929623710822	-0.392549036347171
0159.AQ29.10106.20200831.ST	19681	m10106	20200831	2020-08-31	18505	post	169	169	NA	50	3	2	0	5	7	10	10	3	0	1	50	0	0	0	3	2	0	1	1	0	1	0	0	0	0	0	2.23606797749979	2.64575131106459	3.16227766016838	1	10	1	1.38629436111989	0	0.693147180559945	1.05783475980591	-0.0283777369431701	-0.991582750967848	2.77987040084004
0159.AQ29.10110.20200803.ST	4652	m10110	20200803	2020-08-03	18477	post	141	141	27.11111	53	1	2	0	7	9	20	9	0	0	3	53	0	0	0	1	2	0	0	1	0	1	1	0	0	1	0	2.64575131106459	3	4.47213595499958	NA	9	1	0	0	1.38629436111989	2.56759754920681	-1.92172628713375	-0.896335070240331	0.277487113613868
0159.AQ29.10111.20200729.ST	12344	m10111	20200729	2020-07-29	18472	post	136	136	25.93692	56	2	3	0	0	0	8	11	0	1	3	56	1	1	1	2	3	0	1	1	0	0	0	0	0	1	0	0	0	2.82842712474619	1	11	1	0	0.693147180559945	1.38629436111989	-1.50583802231743	-1.52439702830351	4.20289734673094	2.06214799256924
0159.AQ29.10112.20200805.ST	3887	m10112	20200805	2020-08-05	18479	post	143	143	21.14772	43	3	4	0	0	1	9	6	0	0	1	43	1	0	0	3	4	0	1	0	0	0	0	0	0	0	0	0	1	3	1	6	1	0	0	0.693147180559945	-1.57134751331475	1.93427609010512	0.791789895702105	0.50615715499264
0159.AQ29.10114.20200811.ST	6195	m10114	20200811	2020-08-11	18485	post	149	149	20.36	67	2	1	0	6	6	18	7	0	0	0	67	0	0	0	2	1	0	0	1	0	0	0	0	0	0	0	2.44948974278318	2.44948974278318	4.24264068711928	1	7	1	0	0	0	0.924680364873893	-1.2926329628195	-1.26573312529662	1.36184547504131
0159.AQ29.10122.20200719.ST	11543	m10122	20200719	2020-07-19	18462	post	126	126	30.5276	76	3	2	5	1	0	13	1	0	1	1	76	0	0	0	3	2	0	0	1	0	1	0	0	0	1	2.23606797749979	1	0	3.60555127546399	NA	1	1	0	0.693147180559945	0.693147180559945	-0.302389114245244	-1.58426573465798	-1.8779249456521	-0.93773341877344
0159.AQ29.10123.20200920.ST	10696	m10123	20200920	2020-09-20	18525	post	189	189	34.23083	64	4	1	0	8	11	21	10	0	1	1	64	0	1	1	4	1	0	1	1	0	1	0	0	0	1	0	2.82842712474619	3.3166247903554	4.58257569495584	NA	10	1	0	0.693147180559945	0.693147180559945	1.66088640655764	-2.93535273991542	1.72145979746378	4.57953922814582
0159.AQ29.10128.20200905.ST	9540	m10128	20200905	2020-09-05	18510	post	174	174	27.70286	69	1	2	0	3	3	8	2	0	1	0	69	1	0	0	1	2	0	0	1	0	0	0	0	0	1	0	1.73205080756888	1.73205080756888	2.82842712474619	1	2	1	0	0.693147180559945	0	-0.660589320469775	-1.18805435668511	-0.52826338703514	-0.536108100349569
0159.AQ29.10130.20200703.ST	8304	m10130	20200703	2020-07-03	18446	post	110	110	NA	64	1	2	0	0	8	14	3	0	1	0	64	0	1	1	1	2	0	1	1	1	1	0	0	0	1	0	0	2.82842712474619	3.74165738677394	0	3	1	0	0.693147180559945	0	-0.555141767534383	-5.11205211500597	1.93950603191184	1.5004410645002
0159.AQ29.10137.20200726.ST	6077	m10137	20200726	2020-07-26	18469	post	133	133	22.876	67	3	3	0	1	4	8	5	0	0	1	67	0	0	0	3	3	0	0	0	0	0	0	0	0	1	0	1	2	2.82842712474619	NA	5	1	0	0	0.693147180559945	-0.963645889817777	-0.685439243455576	-0.435552424201485	-0.105738823534646
0159.AQ29.10142.20200708.ST	13987	m10142	20200708	2020-07-08	18451	post	115	115	23.15	61	2	3	0	2	0	13	9	0	1	1	61	0	0	0	2	3	0	0	0	0	0	0	0	0	0	0	1.4142135623731	0	3.60555127546399	NA	9	1	0	0.693147180559945	0.693147180559945	-0.55020385646838	0.197866201092918	0.597302901740881	-0.100205895282085
0159.AQ29.10143.20200810.ST	13267	m10143	20200810	2020-08-10	18484	post	148	148	26.69429	58	3	2	0	1	0	11	1	0	2	0	58	0	0	0	3	2	0	1	0	0	1	0	0	0	0	0	1	0	3.3166247903554	1	1	1	0	1.09861228866811	0	-1.48434417717975	0.655626440433004	-0.480586432886232	0.164086397437582
0159.AQ29.10146.20200709.ST	12342	m10146	20200709	2020-07-09	18452	post	116	116	18.05044	62	2	1	0	5	6	8	3	0	0	0	62	0	0	0	2	1	0	0	1	0	0	0	0	0	1	0	2.23606797749979	2.44948974278318	2.82842712474619	0	3	1	0	0	0	0.053261174552179	-2.3685253230862	-1.1302085694986	-0.352427274194568
0159.AQ29.10148.20200711.ST	12146	m10148	20200711	2020-07-11	18454	post	118	118	27.27	62	3	3	0	11	9	12	8	0	1	1	62	0	0	0	3	3	0	1	0	0	1	0	0	0	1	0	3.3166247903554	3	3.46410161513775	1	8	1	0	0.693147180559945	0.693147180559945	0.738196399297884	0.489471430832291	-0.902154862673256	2.17986251385101
0159.AQ29.10149.20200825.ST	11372	m10149	20200825	2020-08-25	18499	post	163	163	NA	60	1	3	0	1	5	21	11	2	1	1	60	0	0	0	1	3	NA	1	0	0	1	0	0	0	1	0	1	2.23606797749979	4.58257569495584	1	11	1	1.09861228866811	0.693147180559945	0.693147180559945	0.98612996499823	-0.151669260451758	-0.472445879849988	2.34866957011498
0159.AQ29.10151.20200825.ST	16372	m10151	20200825	2020-08-25	18499	post	163	163	NA	58	4	3	0	6	5	19	10	2	1	3	58	0	0	0	4	3	0	1	0	0	1	0	0	0	0	0	2.44948974278318	2.23606797749979	4.35889894354067	1	10	1	1.09861228866811	0.693147180559945	1.38629436111989	1.42063444871272	1.3795088490469	-0.482556809795506	2.68013144456574
0159.AQ29.10152.20200909.ST	12125	m10152	20200909	2020-09-09	18514	post	178	178	27.07	64	3	2	0	6	6	16	2	0	4	0	64	0	0	0	3	2	0	1	1	0	1	0	0	0	0	0	2.44948974278318	2.44948974278318	4	1	2	1	0	1.6094379124341	0	0.375455184117233	0.148194178229759	-1.26968776034787	1.1281717633662
0159.AQ29.10154.20200728.ST	15301	m10154	20200728	2020-07-28	18471	post	135	135	32.15193	74	2	3	0	2	1	8	3	0	0	0	74	0	0	0	2	3	0	1	0	0	0	1	0	0	0	0	1.4142135623731	1	2.82842712474619	1	3	1	0	0	0	-1.55138605688781	0.446773471412116	-0.389104753746843	0.170410095699675
0159.AS41.40003.20200819.ST	8897	m40003	20200819	2020-08-19	18493	post	157	157	25.6	63	3	2	1	0	1	7	3	0	2	2	63	1	0	0	3	2	0	1	1	0	0	0	0	1	1	1	0	1	2.64575131106459	1	3	1	0	1.09861228866811	1.09861228866811	-0.337731835229885	0.983380521864358	-0.213682218742213	-0.986491515762736
0159.AS41.40006.20200809.ST	21845	m40006	20200809	2020-08-09	18483	post	147	147	39.288	40	2	2	4	0	4	18	6	0	4	3	40	1	0	0	2	2	NA	0	0	0	0	0	0	1	0	2	0	2	4.24264068711928	0	6	0	0	1.6094379124341	1.38629436111989	2.57282762090399	0.722111803067779	0.735064210884542	-2.99478072331173
0159.AS41.40011.20201012.ST	13809	m40011	20201012	2020-10-12	18547	post	211	211	16.428	71	3	2	0	1	2	13	2	0	0	0	71	1	0	0	3	2	0	0	0	0	0	0	0	1	0	0	1	1.4142135623731	3.60555127546399	0	2	1	0	0	0	0.105605686721565	-0.611519844131541	-0.427724643806587	-1.00499400000932
0159.AS41.40019.20200811.ST	16024	m40019	20200811	2020-08-11	18485	post	149	149	25.24	63	1	3	0	2	1	10	6	0	1	0	63	0	0	0	1	3	0	1	1	0	0	0	0	1	1	0	1.4142135623731	1	3.16227766016838	1	6	1	0	0.693147180559945	0	-0.644818916233791	-0.0192629727313206	-0.523906410236891	0.534040849100265
0159.AS41.40020.20200819.ST	18921	m40020	20200819	2020-08-19	18493	post	157	157	22.26	46	3	2	5	6	6	20	5	0	4	1	46	1	0	0	3	2	0	1	0	0	0	0	0	1	0	2.23606797749979	2.44948974278318	2.44948974278318	4.47213595499958	1	5	0	0	1.6094379124341	0.693147180559945	2.7131488707084	2.05144693868184	-0.255760599386877	-0.381470702340651
0159.AS41.40030.20200820.ST	13557	m40030	20200820	2020-08-20	18494	post	158	158	31.61465	49	1	2	0	5	1	10	9	2	3	3	49	1	0	0	1	2	0	0	0	0	0	0	0	1	1	0	2.23606797749979	1	3.16227766016838	0	9	1	1.09861228866811	1.38629436111989	1.38629436111989	2.09816295463932	0.00482261567542161	1.53960796264054	-1.28628630782729
0159.AS41.40031.20200810.ST	11749	m40031	20200810	2020-08-10	18484	post	148	148	32.36857	81	1	2	0	0	0	8	3	2	1	0	81	1	0	0	1	2	0	0	1	0	0	0	0	1	0	0	0	0	2.82842712474619	0	3	1	1.09861228866811	0.693147180559945	0	-0.645319657175592	-1.48310883367239	-0.169792107802595	-1.66235750015134
0159.AS41.40032.20200823.ST	7511	m40032	20200823	2020-08-23	18497	post	161	161	23.74642	67	1	0	2	9	20	23	9	0	0	0	67	1	0	0	1	0	0	0	0	0	0	0	0	1	0	1.4142135623731	3	4.47213595499958	4.79583152331272	0	9	1	0	0	0	4.43805129713452	-1.55404708408786	-0.74361360510796	0.372350765568229
0159.AS41.40037.20200810.ST	9556	m40037	20200810	2020-08-10	18484	post	148	148	26.85	62	1	2	0	0	0	7	6	0	1	2	62	0	0	0	1	2	1	1	0	0	0	0	0	1	0	0	0	0	2.64575131106459	1	6	1	0	0.693147180559945	1.09861228866811	-0.698445244634193	1.44004619350099	0.799260442284526	-1.38176311977806
0159.AS41.40038.20201017.ST	5188	m40038	20201017	2020-10-17	18552	post	216	216	38.9186	59	3	2	3	0	0	10	6	0	2	1	59	1	0	0	3	2	1	1	1	1	1	0	0	1	0	1.73205080756888	0	0	3.16227766016838	1	6	1	0	1.09861228866811	0.693147180559945	0.603435675041588	0.474783792428289	-0.537615734947463	-1.47297975793898
0159.AS41.40041.20200817.ST	13563	m40041	20200817	2020-08-17	18491	post	155	155	30.13	60	3	1	0	6	7	21	5	0	1	1	60	0	0	1	3	1	0	0	0	0	0	0	0	1	0	0	2.44948974278318	2.64575131106459	4.58257569495584	1	5	1	0	0.693147180559945	0.693147180559945	1.89137990868905	-0.763607574004803	1.25866614059656	1.31542085990026
0159.AS41.40042.20200815.ST	27014	m40042	20200815	2020-08-15	18489	post	153	153	43.52831	51	1	0	8	0	6	23	3	0	2	3	51	1	1	0	1	0	0	1	1	1	0	1	0	1	0	2.82842712474619	0	2.44948974278318	4.79583152331272	1	3	1	0	1.09861228866811	1.38629436111989	3.44640495397081	-1.39272770296113	1.52440168493647	-1.22027332208057
0159.AS41.40043.20200809.ST	1583	m40043	20200809	2020-08-09	18483	post	147	147	29.34	70	1	2	6	1	4	18	5	1	2	0	70	1	0	0	1	2	0	0	0	0	1	1	0	1	0	2.44948974278318	1	2	4.24264068711928	0	5	1	0.693147180559945	1.09861228866811	0	3.05572506809223	-1.1290461250566	-0.286778225196468	-1.6576704968941
0159.AS41.40045.20201013.ST	16519	m40045	20201013	2020-10-13	18548	post	212	212	30.79731	65	1	2	2	6	7	13	7	0	2	1	65	0	0	0	1	2	0	0	1	0	1	1	0	1	1	1.4142135623731	2.44948974278318	2.64575131106459	3.60555127546399	1	7	1	0	1.09861228866811	0.693147180559945	2.65323801208175	-1.133448320518	-0.980611636657402	-0.492016626009755
0159.AS41.40048.20200813.ST	5991	m40048	20200813	2020-08-13	18487	post	151	151	31.58	41	3	3	1	0	0	8	4	0	3	3	41	1	0	0	3	3	0	0	0	0	0	0	0	1	0	1	0	0	2.82842712474619	1	4	1	0	1.38629436111989	1.38629436111989	-0.0462466447159463	2.14964365691408	1.57144510833076	-2.0681309987797
0159.AS41.40049.20200902.ST	15162	m40049	20200902	2020-09-02	18507	post	171	171	24.96	58	2	3	1	7	2	8	6	0	3	0	58	1	0	0	2	3	0	1	0	0	0	0	0	1	1	1	2.64575131106459	1.4142135623731	2.82842712474619	1	6	1	0	1.38629436111989	0	0.580227846898892	1.4189443201371	0.455580443306295	0.139139608619
0159.AS41.40050.20200902.ST	15640	m40050	20200902	2020-09-02	18507	post	171	171	32.96	69	5	3	0	0	0	7	7	0	1	0	69	0	0	0	5	3	0	1	1	0	1	0	0	1	0	0	0	0	2.64575131106459	1	7	1	0	0.693147180559945	0	-1.71591050294689	0.802322386148973	-1.18776483947499	1.02374368203333
0159.AS41.40055.20200924.ST	11330	m40055	20200924	2020-09-24	18529	post	193	193	27.61	72	4	4	0	0	0	7	7	2	2	0	72	1	0	0	4	4	0	1	0	0	0	0	0	1	0	0	0	0	2.64575131106459	0	7	1	1.09861228866811	1.09861228866811	0	-1.23444559748606	1.3428322333317	0.649783447938942	-0.100044799766303
0159.AS41.40058.20201013.ST	13250	m40058	20201013	2020-10-13	18548	post	212	212	41.93085	50	4	1	0	7	9	17	8	0	0	3	50	1	0	0	4	1	1	0	0	0	0	0	0	1	1	0	2.64575131106459	3	4.12310562561766	0	8	1	0	0	1.38629436111989	3.2150429166504	0.0177590906880716	0.0750124136382717	-0.666408727526251
0159.AS41.40071.20200815.ST	13863	m40071	20200815	2020-08-15	18489	post	153	153	19.41	76	3	3	1	5	2	16	8	1	1	0	76	1	0	0	3	3	0	1	0	0	0	0	0	1	0	1	2.23606797749979	1.4142135623731	4	1	8	0	0.693147180559945	0.693147180559945	0	0.830531578440823	1.14707663946176	-1.02477607284562	1.05055669401868
0159.AS41.40072.20200820.ST	9854	m40072	20200820	2020-08-20	18494	post	158	158	28.97116	58	5	2	0	5	3	8	4	1	2	0	58	1	0	0	5	2	0	0	1	0	0	0	0	1	0	0	2.23606797749979	1.73205080756888	2.82842712474619	0	4	1	0.693147180559945	1.09861228866811	0	0.895343747671051	0.0232593403250032	-0.120066697604154	-0.513724379577954
0159.AS41.40075.20200811.ST	9632	m40075	20200811	2020-08-11	18485	post	149	149	25.96	70	4	1	1	3	6	13	2	1	1	0	70	1	0	0	4	1	0	1	1	0	0	0	0	1	0	1	1.73205080756888	2.44948974278318	3.60555127546399	0	2	1	0.693147180559945	0.693147180559945	0	1.48903649977745	-0.176403978717513	-1.10619963314121	-0.00376262297776948
0159.AS41.40082.20200811.ST	8058	m40082	20200811	2020-08-11	18485	post	149	149	20.2	64	3	1	3	15	9	14	10	0	0	0	64	1	0	0	3	1	0	1	1	0	0	0	0	1	0	1.73205080756888	3.87298334620742	3	3.74165738677394	1	10	1	0	0	0	2.90186990548472	0.369862476072241	-1.2235998490551	2.00179652919818
0159.AS41.40089.20200814.ST	8040	m40089	20200814	2020-08-14	18488	post	152	152	33.08	66	1	1	0	4	2	19	8	2	1	0	66	0	0	0	1	1	0	0	0	0	0	0	0	1	1	0	2	1.4142135623731	4.35889894354067	0	8	1	1.09861228866811	0.693147180559945	0	1.94579535230224	-1.72695191963202	-0.24513502921166	0.0983283608630227
0159.AS41.40097.20200812.ST	9671	m40097	20200812	2020-08-12	18486	post	150	150	35.58	65	4	3	4	0	0	15	12	2	3	0	65	0	0	0	4	3	0	1	1	0	1	0	0	1	0	2	0	0	3.87298334620742	1	12	1	1.09861228866811	1.38629436111989	0	0.697058129542735	0.851784579704457	-0.859346162809926	1.6699328564768
0159.AS41.40099.20200814.ST	43653	m40099	20200814	2020-08-14	18488	post	152	152	34.27384	61	1	1	2	1	2	8	5	2	0	3	61	0	0	0	1	1	0	0	1	0	1	0	0	1	1	1.4142135623731	1	1.4142135623731	2.82842712474619	0	5	1	1.09861228866811	0	1.38629436111989	1.64850068179321	-2.28027772702207	-1.14986757657697	-1.08319225185534
0159.AS41.40100.20200917.ST	7849	m40100	20200917	2020-09-17	18522	post	186	186	21.45	55	3	4	0	0	0	7	3	0	0	0	55	1	0	0	3	4	0	1	0	0	0	0	0	1	0	0	0	0	2.64575131106459	1	3	1	0	0	0	-2.10289504012314	1.76939374307444	0.347665005477803	-0.101733196605625
0159.AS41.40101.20200829.ST	44468	m40101	20200829	2020-08-29	18503	post	167	167	24.78	50	4	2	1	2	1	8	2	1	1	3	50	0	0	0	4	2	0	0	0	0	0	1	0	1	0	1	1.4142135623731	1	2.82842712474619	0	2	1	0.693147180559945	0.693147180559945	1.38629436111989	1.26210980295643	0.607428959819387	0.585794493536862	-2.26003489369204
0159.AS41.40102.20200828.ST	6397	m40102	20200828	2020-08-28	18502	post	166	166	37.2	60	2	1	1	4	7	16	6	2	1	2	60	1	0	0	2	1	0	1	0	0	1	0	0	1	0	1	2	2.64575131106459	4	1	6	0	1.09861228866811	0.693147180559945	1.09861228866811	2.62638227427037	0.500873092770273	-1.16375701276977	0.454994606304527
0159.AS41.40103.20200819.ST	50473	m40103	20200819	2020-08-19	18493	post	157	157	47.85	43	1	1	2	17	16	25	2	0	1	3	43	0	0	0	1	1	0	0	1	0	1	0	0	1	1	1.4142135623731	4.12310562561766	4	5	0	2	1	0	0.693147180559945	1.38629436111989	4.63327127595364	-1.75772696794276	-1.32829833120937	-0.59380550196355
0159.AY44.33000.20201007.ST	3358	m33000	20201007	2020-10-07	18542	post	206	206	46.72	63	1	3	0	0	0	9	3	1	2	0	63	1	0	0	1	3	0	0	0	0	0	0	0	0	1	0	0	0	3	0	3	1	0.693147180559945	1.09861228866811	0	-1.36351275421253	-0.942746626405667	0.806595423625956	-1.70391634528537
0159.AY44.33003.20200908.ST	7159	m33003	20200908	2020-09-08	18513	post	177	177	27.92	50	1	3	0	12	8	12	6	1	2	2	50	1	0	0	1	3	0	0	1	0	0	0	0	0	1	0	3.46410161513775	2.82842712474619	3.46410161513775	0	6	1	0.693147180559945	1.09861228866811	1.09861228866811	1.84573521387075	-0.804033716452526	0.503097535539382	-0.429895602215108
0159.AY44.33005.20200902.ST	14092	m33005	20200902	2020-09-02	18507	post	171	171	30.26444	64	2	2	0	0	0	8	2	3	0	1	64	1	0	0	2	2	0	1	1	1	0	0	0	0	1	0	0	0	2.82842712474619	0	2	1	1.38629436111989	0	0.693147180559945	-1.35796409097163	-1.72930583894662	-0.64007568761138	-0.949790838656371
0159.AY44.33007.20200829.ST	8379	m33007	20200829	2020-08-29	18503	post	167	167	24.88743	53	3	3	1	1	11	9	1	0	1	1	53	0	0	0	3	3	0	1	0	0	0	0	0	0	0	1	1	3.3166247903554	3	0	1	1	0	0.693147180559945	0.693147180559945	-0.0571721519212282	0.75995352465366	-0.0332940631008085	-0.469453072952289
0159.AY44.33011.20201007.ST	9626	m33011	20201007	2020-10-07	18542	post	206	206	31.79	43	2	2	0	7	7	14	9	1	4	2	43	1	0	0	2	2	0	1	0	0	0	0	0	0	0	0	2.64575131106459	2.64575131106459	3.74165738677394	1	9	1	0.693147180559945	1.6094379124341	1.09861228866811	1.92455510891372	1.94785737783872	1.32839396034348	0.951626442938125
0159.AY44.33021.20200930.ST	12771	m33021	20200930	2020-09-30	18535	post	199	199	25.2	23	3	3	0	8	0	8	8	0	0	0	23	1	0	0	3	3	0	1	0	0	0	1	0	0	0	0	2.82842712474619	0	2.82842712474619	1	8	1	0	0	0	-0.137108164094743	1.88555060658711	1.39154996333501	0.457156353391712
0159.AY44.33022.20200811.ST	19225	m33022	20200811	2020-08-11	18485	post	149	149	29.75	55	1	3	0	0	0	7	6	0	3	0	55	0	1	1	1	3	0	0	0	0	0	0	0	0	1	0	0	0	2.64575131106459	1	6	1	0	1.38629436111989	0	-2.2088218877846	-2.46112956957868	4.47057991277282	0.958596273244536
0159.AY44.33026.20200821.ST	11954	m33026	20200821	2020-08-21	18495	post	159	159	19.32125	56	4	3	0	0	0	12	5	0	1	0	56	1	0	0	4	3	1	1	0	0	0	0	0	0	0	0	0	0	3.46410161513775	1	5	1	0	0.693147180559945	0	-1.46689920153282	1.93040797622053	0.570841288505191	-0.153940921021668
0159.AY44.33028.20200804.ST	17345	m33028	20200804	2020-08-04	18478	post	142	142	NA	58	1	3	0	2	1	8	3	0	1	0	58	0	1	1	1	3	0	0	0	0	0	0	0	0	0	0	1.4142135623731	1	2.82842712474619	0	3	1	0	0.693147180559945	0	-1.35835916890472	-3.08030891702653	4.09337530675601	0.605705556732169
0159.AY44.33030.20200809.ST	5532	m33030	20200809	2020-08-09	18483	post	147	147	29.76	58	1	3	0	0	0	8	3	2	2	3	58	1	0	0	1	3	0	1	1	0	0	0	0	0	0	0	0	0	2.82842712474619	1	3	1	1.09861228866811	1.09861228866811	1.38629436111989	-1.28784107265813	1.10876718150018	0.793928932090688	-0.707531117782596
0159.AY44.33032.20201013.ST	20143	m33032	20201013	2020-10-13	18548	post	212	212	32.59	32	2	3	0	1	0	9	7	0	2	1	32	1	0	0	2	3	1	1	1	0	0	0	0	0	0	0	1	0	3	1	7	1	0	1.09861228866811	0.693147180559945	-0.485356826106316	1.89176323693193	1.44485604683444	-0.775063620689099
0159.AY44.33034.20200809.ST	6787	m33034	20200809	2020-08-09	18483	post	147	147	34.49463	62	3	3	0	0	0	7	4	2	1	3	62	0	0	0	3	3	0	1	0	0	1	0	0	0	0	0	0	0	2.64575131106459	NA	4	1	1.09861228866811	0.693147180559945	1.38629436111989	-1.6195624964375	1.17744483998219	-0.0636138268746783	0.376088939309265
0159.AY44.33038.20200809.ST	14012	m33038	20200809	2020-08-09	18483	post	147	147	41.92868	63	2	3	0	0	0	20	4	0	2	0	63	1	1	1	2	3	0	0	0	0	0	0	0	0	0	0	0	0	4.47213595499958	1	4	1	0	1.09861228866811	0	-1.2922100224603	-1.93541877530485	4.10829286842778	1.3205880154413
0159.AY44.33039.20200918.ST	11153	m33039	20200918	2020-09-18	18523	post	187	187	27.31	50	2	1	0	1	0	14	1	0	4	1	50	0	0	0	2	1	0	0	0	1	0	0	0	0	1	0	1	0	3.74165738677394	NA	1	1	0	1.6094379124341	0.693147180559945	-0.263554765842531	-1.24392339364825	0.33682098521171	-2.35910358154289
0159.AY44.33041.20200902.ST	6262	m33041	20200902	2020-09-02	18507	post	171	171	45.6	82	1	1	3	5	3	7	6	1	1	0	82	0	0	0	1	1	0	0	1	1	0	1	0	0	1	1.73205080756888	2.23606797749979	1.73205080756888	2.64575131106459	0	6	1	0.693147180559945	0.693147180559945	0	1.1805504784957	-3.31832738632985	-1.18233165182121	-1.51560324509934
0159.AY44.33042.20200829.ST	4242	m33042	20200829	2020-08-29	18503	post	167	167	32.04	31	3	2	0	5	1	10	6	3	1	1	31	1	0	0	3	2	0	0	0	0	0	0	0	0	1	0	2.23606797749979	1	3.16227766016838	1	6	1	1.38629436111989	0.693147180559945	0.693147180559945	0.80127804480994	0.626026700307126	1.03757535598705	0.374754315698237
0159.AY44.33043.20200805.ST	18669	m33043	20200805	2020-08-05	18479	post	143	143	33.75	64	2	3	0	0	0	11	2	2	1	0	64	1	0	0	2	3	0	1	1	0	1	1	0	0	0	0	0	0	3.3166247903554	1	2	1	1.09861228866811	0.693147180559945	0	-1.13608066022011	-0.0467714399596478	-0.445860943946266	-0.138329265385847
0159.AY44.33044.20200926.ST	16141	m33044	20200926	2020-09-26	18531	post	195	195	30.79237	73	3	2	0	4	4	21	8	2	0	2	73	1	0	0	3	2	0	1	1	0	1	0	0	1	0	0	2	2	4.58257569495584	1	8	1	1.09861228866811	0	1.09861228866811	1.96539024162698	0.161555604310089	-1.5017199831271	2.11287254668512
0159.AY44.33046.20200903.ST	9191	m33046	20200903	2020-09-03	18508	post	172	172	28.18981	59	3	2	0	1	0	9	6	1	1	2	59	1	0	0	3	2	0	1	0	1	0	0	0	0	1	0	1	0	3	1	6	1	0.693147180559945	0.693147180559945	1.09861228866811	-0.789695246508975	0.418820309231058	0.21193696034177	-0.104738610535917
0159.AY44.33051.20201010.ST	9376	m33051	20201010	2020-10-10	18545	post	209	209	21.8	32	4	3	0	2	1	11	6	2	0	1	32	1	0	0	4	3	0	1	0	0	0	0	0	0	0	0	1.4142135623731	1	3.3166247903554	1	6	1	1.09861228866811	0	0.693147180559945	-0.189706125208653	2.0135187435727	0.770190598052661	1.35055267087439
0159.AY44.33052.20201001.ST	9150	m33052	20201001	2020-10-01	18536	post	200	200	27.38267	61	1	2	2	5	5	18	6	0	3	2	61	1	0	0	1	2	0	1	0	1	0	0	0	1	1	1.4142135623731	2.23606797749979	2.23606797749979	4.24264068711928	0	6	1	0	1.38629436111989	1.09861228866811	2.60676368743932	-0.281142114061161	0.141054168727209	-1.30004938094486
0159.AY44.33055.20201021.ST	5158	m33055	20201021	2020-10-21	18556	post	220	220	36.61	33	5	1	0	4	2	11	9	0	2	1	33	1	0	0	5	1	0	1	0	0	0	0	0	0	0	0	2	1.4142135623731	3.3166247903554	1	9	1	0	1.09861228866811	0.693147180559945	0.852746669463244	2.27159835514289	1.00666262571069	0.961748757228054
0159.AY44.33056.20200823.ST	5447	m33056	20200823	2020-08-23	18497	post	161	161	25.82	69	4	3	0	0	1	9	4	0	2	2	69	1	0	0	4	3	0	1	1	0	1	1	0	0	1	0	0	1	3	1	4	1	0	1.09861228866811	1.09861228866811	-0.927171893110511	0.535408683496952	-0.613606542089337	-0.396000235205039
0159.AY44.33057.20201007.ST	11767	m33057	20201007	2020-10-07	18542	post	206	206	26.5	70	3	2	0	3	2	10	7	0	1	0	70	0	0	0	3	2	0	1	1	0	0	0	0	0	0	0	1.73205080756888	1.4142135623731	3.16227766016838	1	7	1	0	0.693147180559945	0	-0.783456986845297	0.266468829993437	-0.803070048387275	1.37077234472015
0159.AY44.33058.20200910.ST	10156	m33058	20200910	2020-09-10	18515	post	179	179	27.87	53	1	1	0	0	0	8	4	0	2	0	53	1	0	0	1	1	0	1	1	0	0	1	0	1	1	0	0	0	2.82842712474619	1	4	1	0	1.09861228866811	0	-0.272191661558079	-0.0353562661142872	0.427672749231968	-1.62491543873632
0159.AY44.33066.20200925.ST	14242	m33066	20200925	2020-09-25	18530	post	194	194	23.1	50	1	1	0	11	9	9	7	1	1	2	50	1	0	0	1	1	0	1	0	0	0	0	0	1	0	0	3.3166247903554	3	3	0	7	1	0.693147180559945	0.693147180559945	1.09861228866811	2.71875298653397	0.53723802184628	0.842746085653419	-0.235183955167597
0159.AY44.33071.20200826.ST	16073	m33071	20200826	2020-08-26	18500	post	164	164	25.24	64	2	2	0	1	0	8	6	1	0	0	64	1	0	0	2	2	0	0	1	0	1	0	0	0	1	0	1	0	2.82842712474619	1	6	1	0.693147180559945	0	0	-0.966740196017831	-1.63417640326889	-0.998990000088365	0.468483248477612
0159.AY44.33081.20200824.ST	2931	m33081	20200824	2020-08-24	18498	post	162	162	23.73645	61	2	4	0	2	3	7	8	0	3	3	61	0	0	0	2	4	0	1	0	0	1	0	0	0	1	0	1.4142135623731	1.73205080756888	2.64575131106459	1	8	1	0	1.38629436111989	1.38629436111989	-0.675203739439209	1.14247131767292	0.189709083812831	0.652530154346476
0159.AY44.33083.20200824.ST	5645	m33083	20200824	2020-08-24	18498	post	162	162	27.46	66	5	2	2	0	1	11	8	2	1	2	66	1	0	0	5	2	0	1	1	0	0	0	0	1	1	1.4142135623731	0	1	3.3166247903554	1	8	1	1.09861228866811	0.693147180559945	1.09861228866811	0.667679131444281	1.11578633035021	-0.669178611246228	0.81550161810268
0159.AY44.33088.20200828.ST	13208	m33088	20200828	2020-08-28	18502	post	166	166	28.34	73	3	3	0	1	0	8	2	1	0	0	73	1	0	0	3	3	0	1	0	0	0	0	0	0	0	0	1	0	2.82842712474619	1	2	0	0.693147180559945	0	0	-2.35720794976522	0.665179594125286	-0.976049205760445	0.170589730884417
0159.AY44.33103.20200708.ST	11657	m33103	20200708	2020-07-08	18451	post	115	115	35.91066	49	3	3	0	4	4	20	3	2	0	1	49	1	0	0	3	3	0	0	0	0	0	0	0	0	1	0	2	2	4.47213595499958	1	3	1	1.09861228866811	0	0.693147180559945	0.75094470936751	0.159335198243633	-0.161206728554657	0.95009157020418
0159.AY44.33109.20200828.ST	2193	m33109	20200828	2020-08-28	18502	post	166	166	34.72	38	3	1	1	0	0	9	7	0	4	1	38	1	0	0	3	1	0	0	0	0	0	0	0	1	1	1	0	0	3	0	7	1	0	1.6094379124341	0.693147180559945	0.968028672280728	0.270300723785537	1.43326019507543	-2.42502002160613
0159.AY44.33111.20200920.ST	9875	m33111	20200920	2020-09-20	18525	post	189	189	27.86	65	3	2	1	0	0	18	0	0	3	1	65	0	0	0	3	2	0	1	1	0	0	0	0	0	0	1	0	0	4.24264068711928	1	0	0	0	1.38629436111989	0.693147180559945	-1.2738660220886	0.569566788288035	-1.29998709804197	-0.983210905852559
0159.AY44.33118.20200827.ST	9744	m33118	20200827	2020-08-27	18501	post	165	165	24.97	67	2	2	0	1	0	8	4	0	3	2	67	0	0	1	2	2	0	0	1	0	0	0	0	0	1	0	1	0	2.82842712474619	0	4	1	0	1.38629436111989	1.09861228866811	-1.14804817449433	-2.22760613306051	1.78097542618188	-0.973024740742436
0159.AY44.33121.20200826.ST	13882	m33121	20200826	2020-08-26	18500	post	164	164	24.95	72	5	3	0	0	0	8	8	0	2	0	72	0	0	0	5	3	0	1	1	0	1	0	0	0	0	0	0	0	2.82842712474619	1	8	1	0	1.09861228866811	0	-2.14918224513875	0.650752208663802	-1.03934054841782	1.34069527676314
0159.AY44.33122.20200721.ST	11544	m33122	20200721	2020-07-21	18464	post	128	128	27.78228	82	3	2	0	0	1	12	9	0	2	1	82	0	0	0	3	2	0	1	0	0	0	0	0	0	1	0	0	1	3.46410161513775	1	9	0	0	1.09861228866811	0.693147180559945	-1.33582836501977	0.254524939589843	-1.06228327379725	0.439678726577857
0159.AY44.33129.20200924.ST	7075	m33129	20200924	2020-09-24	18529	post	193	193	29.72	72	1	2	0	1	0	12	6	1	2	0	72	1	0	1	1	2	0	0	1	0	NA	NA	NA	NA	0	0	1	0	3.46410161513775	1	6	1	0.693147180559945	1.09861228866811	0	-0.52124617512197	-1.88860388615828	1.60019744146476	0.492748961379147
0159.AY44.33137.20200922.ST	4185	m33137	20200922	2020-09-22	18527	post	191	191	20.37632	32	1	1	0	1	3	12	2	0	2	3	32	1	0	0	1	1	0	1	0	0	0	0	0	0	0	0	1	1.73205080756888	3.46410161513775	1	2	1	0	1.09861228866811	1.38629436111989	0.616036711384668	1.55128003554251	1.35622225243852	-1.03577063041406
0159.AY44.33138.20200808.ST	6108	m33138	20200808	2020-08-08	18482	post	146	146	24.88844	71	1	1	3	17	9	13	9	1	2	1	71	1	0	0	1	1	0	0	0	0	0	0	1	0	1	1.73205080756888	4.12310562561766	3	3.60555127546399	1	9	1	0.693147180559945	1.09861228866811	0.693147180559945	3.01845656412152	-0.655153482736219	-0.864623180123017	0.558191319932086
0159.AY44.33142.20200828.ST	11990	m33142	20200828	2020-08-28	18502	post	166	166	17.7427	67	2	2	0	0	0	8	0	0	2	1	67	1	0	0	2	2	0	1	0	0	0	0	0	0	0	0	0	0	2.82842712474619	1	0	1	0	1.09861228866811	0.693147180559945	-1.93590471296511	1.24714019632703	0.515012888581728	-1.1890817335815
0159.AY44.33145.20200930.ST	8983	m33145	20200930	2020-09-30	18535	post	199	199	24.37	46	5	4	0	5	1	8	7	0	4	0	46	1	0	0	5	4	0	1	0	0	0	0	0	0	1	0	2.23606797749979	1	2.82842712474619	1	7	1	0	1.6094379124341	0	-0.931932448467299	2.35277684928561	0.837433674699674	1.03460438166231
0159.AY44.33149.20200928.ST	11596	m33149	20200928	2020-09-28	18533	post	197	197	25.39	34	4	4	0	4	1	12	8	2	2	0	34	1	0	0	4	4	0	0	0	0	0	0	0	0	1	0	2	1	3.46410161513775	1	8	1	1.09861228866811	1.09861228866811	0	0.107850787518612	1.22689449926759	1.0919672766652	1.05555121939473
0159.AY44.33153.20200827.ST	11004	m33153	20200827	2020-08-27	18501	post	165	165	24.65491	76	5	2	2	18	6	19	2	3	2	1	76	1	0	0	5	2	0	1	0	0	0	1	0	1	1	1.4142135623731	4.24264068711928	2.44948974278318	4.35889894354067	1	2	1	1.38629436111989	1.09861228866811	0.693147180559945	3.05509049589634	1.41610256860944	-0.917269546522237	0.948908617683148
0159.AY44.33156.20200813.ST	19847	m33156	20200813	2020-08-13	18487	post	151	151	30.54365	66	5	1	2	9	11	21	9	2	2	2	66	0	0	0	5	1	NA	1	1	0	0	1	0	0	0	1.4142135623731	3	3.3166247903554	4.58257569495584	1	9	1	1.09861228866811	1.09861228866811	1.09861228866811	3.37049342220479	0.996789086289288	-0.917489695826782	1.71204703442706
0159.AY44.33157.20200813.ST	11286	m33157	20200813	2020-08-13	18487	post	151	151	20.02	77	5	4	3	0	0	8	2	0	2	0	77	1	0	0	5	4	0	1	0	0	0	0	0	0	0	1.73205080756888	0	0	2.82842712474619	1	2	1	0	1.09861228866811	0	-2.25359580930452	2.08468125404497	-0.221049803074532	-0.0576784221846061
0159.AY44.33159.20200914.ST	13882	m33159	20200914	2020-09-14	18519	post	183	183	33.79304	63	0	2	0	1	1	7	5	3	3	0	63	1	0	0	0	2	0	1	1	1	0	1	0	0	NA	0	1	1	2.64575131106459	0	5	1	1.38629436111989	1.38629436111989	0	0.17532761569793	-1.65240576192091	0.503163729646589	-1.64024156742409
0159.AY44.33165.20200804.ST	7629	m33165	20200804	2020-08-04	18478	post	142	142	41.2486	75	2	3	0	0	0	8	6	2	2	1	75	1	0	0	2	3	0	1	1	0	1	0	0	0	1	0	0	0	2.82842712474619	0	6	1	1.09861228866811	1.09861228866811	0.693147180559945	-1.16902322953232	-0.910417097367674	-0.432616451353445	-0.252239760544706
0159.AY44.33168.20200909.ST	8896	m33168	20200909	2020-09-09	18514	post	178	178	35.07	55	2	4	0	1	2	10	3	1	4	3	55	1	0	0	2	4	0	1	0	0	0	0	0	0	1	0	1	1.4142135623731	3.16227766016838	1	3	1	0.693147180559945	1.6094379124341	1.38629436111989	-0.640295846355488	1.8953563619162	1.06428757363014	-0.286390893011963
0159.AY44.33170.20200806.ST	15043	m33170	20200806	2020-08-06	18480	post	144	144	35.7195	56	3	2	2	13	15	23	10	1	2	2	56	1	0	0	3	2	0	0	0	0	0	0	0	1	1	1.4142135623731	3.60555127546399	3.87298334620742	4.79583152331272	0	10	1	0.693147180559945	1.09861228866811	1.09861228866811	4.63659376228371	0.0109403519137417	0.095155403350533	0.443886722950304
0159.AY44.33171.20200902.ST	11959	m33171	20200902	2020-09-02	18507	post	171	171	24.29136	75	4	4	0	0	0	7	1	1	2	3	75	0	0	0	4	4	NA	1	0	0	0	0	0	0	0	0	0	0	2.64575131106459	1	1	1	0.693147180559945	1.09861228866811	1.38629436111989	-2.60394243637437	2.1249543452961	0.177506831761624	-0.265249384047936
0159.AY44.33175.20200807.ST	6476	m33175	20200807	2020-08-07	18481	post	145	145	19.47	6	3	4	0	2	1	7	9	0	4	2	6	1	0	0	3	4	0	1	0	0	0	0	0	0	1	0	1.4142135623731	1	2.64575131106459	NA	9	1	0	1.6094379124341	1.09861228866811	-0.148028655557311	3.05723192326736	2.513018947096	0.0356979111932264
0159.AY44.33184.20200817.ST	12343	m33184	20200817	2020-08-17	18491	post	155	155	27.67228	80	4	2	0	0	0	7	7	1	1	0	80	1	0	0	4	2	1	1	1	0	0	0	0	0	0	0	0	0	2.64575131106459	1	7	1	0.693147180559945	0.693147180559945	0	-1.56714650609144	0.750997494494942	-0.356195585728365	0.273752140175798
0159.AY44.33198.20200805.ST	9294	m33198	20200805	2020-08-05	18479	post	143	143	30.85	63	5	4	1	2	1	10	6	1	3	0	63	0	0	0	5	4	0	1	0	0	0	0	0	0	0	1	1.4142135623731	1	3.16227766016838	1	6	1	0.693147180559945	1.38629436111989	0	-0.992310256635827	2.14159146782605	0.023100406928832	1.42482781762539
0159.AY44.33201.20200731.ST	1790	m33201	20200731	2020-07-31	18474	post	138	138	26.09559	53	3	2	3	2	2	11	6	0	3	2	53	0	0	0	3	2	0	1	1	0	0	0	0	0	0	1.73205080756888	1.4142135623731	1.4142135623731	3.3166247903554	1	6	1	0	1.38629436111989	1.09861228866811	0.511520845989916	1.30595145696449	-0.0701535500253255	0.144753444030803
0159.AY44.33207.20200810.ST	5991	m33207	20200810	2020-08-10	18484	post	148	148	25.4	73	3	3	0	0	1	7	7	0	1	0	73	0	0	0	3	3	0	1	1	0	0	0	0	0	0	0	0	1	2.64575131106459	1	7	1	0	0.693147180559945	0	-2.13750237771106	0.462252891437279	-0.575129863660833	0.923697614733448
0159.AY44.33211.20200826.ST	14794	m33211	20200826	2020-08-26	18500	post	164	164	25.6148	55	3	3	0	5	4	10	7	2	1	0	55	1	0	0	3	3	0	1	0	0	0	0	0	0	0	0	2.23606797749979	2	3.16227766016838	1	7	1	1.09861228866811	0.693147180559945	0	0.128681494266526	1.4243019743587	0.421316000617706	1.71006838187295
0159.AY44.33215.20200810.ST	1567	m33215	20200810	2020-08-10	18484	post	148	148	20.47423	72	5	4	0	9	16	8	4	0	1	0	72	1	0	0	5	4	0	1	0	0	0	0	0	0	0	0	3	4	2.82842712474619	1	4	1	0	0.693147180559945	0	-0.271245391282325	1.89913802627451	-0.519132539032397	1.91158693723888
0159.AY44.33242.20200811.ST	14650	m33242	20200811	2020-08-11	18485	post	149	149	23.45402	70	5	4	1	1	2	14	3	0	1	0	70	0	0	0	5	4	0	1	1	0	0	0	0	0	0	1	1	1.4142135623731	3.74165738677394	1	3	1	0	0.693147180559945	0	-1.38414912988819	1.17706751467178	-1.26001059409097	1.36166277664073
0159.AY44.33244.20200803.ST	13128	m33244	20200803	2020-08-03	18477	post	141	141	26.8115	71	5	3	0	1	1	17	7	2	1	0	71	0	0	0	5	3	1	1	1	0	0	0	0	0	1	0	1	1	4.12310562561766	1	7	1	1.09861228866811	0.693147180559945	0	-0.538121942231376	0.538636904602726	-1.13045084314912	1.81174798136407
0159.AY44.33246.20200715.ST	13557	m33246	20200715	2020-07-15	18458	post	122	122	22.86	70	4	4	0	0	0	8	6	2	1	0	70	1	0	0	4	4	0	1	1	0	0	0	0	0	0	0	0	0	2.82842712474619	1	6	1	1.09861228866811	0.693147180559945	0	-2.21481853914517	1.1464988901388	-0.164422725041232	1.14297309594603
0159.AY44.33254.20200716.ST	15561	m33254	20200716	2020-07-16	18459	post	123	123	37.08367	76	5	2	0	6	2	20	7	1	1	1	76	1	0	0	5	2	0	0	1	0	1	0	0	0	0	0	2.44948974278318	1.4142135623731	4.47213595499958	1	7	1	0.693147180559945	0.693147180559945	0.693147180559945	1.1019152937059	-0.238357234461192	-1.45432065373167	1.66169568504933
0159.AY44.33255.20200917.ST	10054	m33255	20200917	2020-09-17	18522	post	186	186	22.82226	51	3	3	2	4	4	21	8	1	4	2	51	1	0	0	3	3	0	1	0	0	0	0	0	0	1	1.4142135623731	2	2	4.58257569495584	1	8	1	0.693147180559945	1.6094379124341	1.09861228866811	1.82143139645669	1.80963429469054	0.560208477177124	1.04043712498769
0159.AY44.33257.20200724.ST	17668	m33257	20200724	2020-07-24	18467	post	131	131	27.34	53	3	4	2	5	0	10	6	1	1	0	53	0	0	0	3	4	0	1	1	0	0	0	0	0	0	1.4142135623731	2.23606797749979	0	3.16227766016838	1	6	1	0.693147180559945	0.693147180559945	0	-0.856965611370443	1.14778888152165	-0.264540885591765	1.26559998026488
0159.AY44.33259.20200914.ST	1826	m33259	20200914	2020-09-14	18519	post	183	183	19.21	57	4	3	0	1	2	17	1	0	0	1	57	1	0	0	4	3	0	1	0	0	0	0	0	0	0	0	1	1.4142135623731	4.12310562561766	1	1	1	0	0	0.693147180559945	-0.830022141402371	1.5659542061742	-0.31093094774404	0.684127209942369
0159.AY44.33261.20200720.ST	12494	m33261	20200720	2020-07-20	18463	post	127	127	30.30824	71	1	3	2	0	0	10	2	0	1	0	71	1	0	0	1	3	0	1	1	0	0	0	0	0	1	1.4142135623731	0	0	3.16227766016838	1	2	1	0	0.693147180559945	0	-1.76332680968292	-0.182149846301942	-0.582468026565912	-0.521607903805181
0159.AY44.33264.20200811.ST	9513	m33264	20200811	2020-08-11	18485	post	149	149	29.56282	76	4	2	1	0	1	10	7	2	1	0	76	0	0	0	4	2	0	0	0	0	1	0	0	0	0	1	0	1	3.16227766016838	1	7	1	1.09861228866811	0.693147180559945	0	-0.461179543893054	-0.425279919009129	-1.02691231416676	1.01185403040991
0159.AY44.33270.20200922.ST	8238	m33270	20200922	2020-09-22	18527	post	191	191	32.36	79	5	2	0	0	0	9	6	0	0	0	79	0	0	0	5	2	0	1	1	0	1	0	0	0	1	0	0	0	3	1	6	0	0	0	0	-2.53864310370528	-0.9246594634891	-2.87879245625413	1.16374309477875
0159.AY44.33273.20200719.ST	10325	m33273	20200719	2020-07-19	18462	post	126	126	29.09	83	4	2	0	0	0	8	3	1	0	0	83	1	0	0	4	2	0	1	0	0	0	0	0	0	1	0	0	0	2.82842712474619	1	3	1	0.693147180559945	0	0	-2.35081112792067	0.179369983146885	-0.911523656722188	0.770497375173718
0159.AY44.33274.20200811.ST	1575	m33274	20200811	2020-08-11	18485	post	149	149	31.06605	69	5	3	0	7	2	11	8	3	2	0	69	0	0	0	5	3	0	1	0	0	0	0	0	0	1	0	2.64575131106459	1.4142135623731	3.3166247903554	1	8	1	1.38629436111989	1.09861228866811	0	-0.270434229988175	1.11571802769021	-0.486691446265932	2.57952126944091
0159.AY44.33277.20200819.ST	12870	m33277	20200819	2020-08-19	18493	post	157	157	29.02	64	4	2	0	0	0	9	8	1	2	0	64	1	0	0	4	2	0	1	0	0	0	0	0	1	0	0	0	0	3	1	8	1	0.693147180559945	1.09861228866811	0	-0.626571704406545	1.71104443263557	0.512247827525782	0.474527288487929
0159.AY44.33282.20200822.ST	17251	m33282	20200822	2020-08-22	18496	post	160	160	27.09	53	4	4	0	1	1	7	6	1	4	0	53	1	0	0	4	4	0	1	0	0	0	0	0	0	0	0	1	1	2.64575131106459	1	6	1	0.693147180559945	1.6094379124341	0	-1.27141144492184	2.38065424081534	1.07795017182867	0.710333336547334
0159.AY44.33283.20200720.ST	14959	m33283	20200720	2020-07-20	18463	post	127	127	24.41	68	4	4	0	0	0	8	6	1	2	2	68	0	0	0	4	4	0	1	0	0	0	0	0	0	0	0	0	0	2.82842712474619	1	6	1	0.693147180559945	1.09861228866811	1.09861228866811	-2.13497799132929	2.12465741656729	0.466515055257066	0.534730798759138
0159.AY44.33288.20200722.ST	13243	m33288	20200722	2020-07-22	18465	post	129	129	32.28	64	3	2	0	7	1	21	9	2	2	1	64	0	0	0	3	2	0	1	1	0	0	0	0	1	0	0	2.64575131106459	1	4.58257569495584	1	9	1	1.09861228866811	1.09861228866811	0.693147180559945	1.65120531927941	0.93822535938369	-0.47975466967334	1.81325577982766
0159.AY44.33289.20200711.ST	7780	m33289	20200711	2020-07-11	18454	post	118	118	28.94	80	4	1	0	1	1	9	7	0	2	0	80	0	0	0	4	1	0	0	1	0	0	0	0	0	1	0	1	1	3	0	7	1	0	1.09861228866811	0	-0.618963976951156	-1.7426551500882	-0.974912623742835	-0.300989084217104
0159.AY44.33293.20200822.ST	2638	m33293	20200822	2020-08-22	18496	post	160	160	33.66522	71	2	1	3	1	1	7	6	2	2	1	71	0	0	0	2	1	0	0	1	0	0	0	1	0	1	1.73205080756888	1	1	2.64575131106459	0	6	1	1.09861228866811	1.09861228866811	0.693147180559945	0.533640190996989	-1.9606494164588	-1.25155618371245	-1.16985043410836
0159.AY44.33295.20200725.ST	8810	m33295	20200725	2020-07-25	18468	post	132	132	25.5	81	5	3	1	0	0	7	3	1	2	2	81	0	0	0	5	3	0	1	1	0	0	0	0	0	1	1	0	0	2.64575131106459	1	3	1	0.693147180559945	1.09861228866811	1.09861228866811	-2.10163705563935	0.891628623944795	-1.02136350922888	0.278662847337319
0159.AY44.33297.20200715.ST	8041	m33297	20200715	2020-07-15	18458	post	122	122	23.57	80	3	4	0	5	0	15	9	0	2	3	80	0	0	0	3	4	0	1	0	0	0	0	0	0	1	0	2.23606797749979	0	3.87298334620742	1	9	1	0	1.09861228866811	1.38629436111989	-0.918187641281505	1.44312525129416	-0.0766884137419531	1.19159548413208
0159.AY44.33303.20201019.ST	19761	m33303	20201019	2020-10-19	18554	post	218	218	25.8	54	4	3	0	3	1	13	5	0	2	2	54	0	0	0	4	3	0	1	1	0	0	0	0	0	0	0	1.73205080756888	1	3.60555127546399	1	5	1	0	1.09861228866811	1.09861228866811	-0.575624904667198	1.5965484214082	-0.127445599415591	0.754994962647863
0159.AY44.33307.20200715.ST	13552	m33307	20200715	2020-07-15	18458	post	122	122	27.61735	78	3	3	0	2	2	8	8	1	2	0	78	0	1	1	3	3	NA	1	1	0	0	0	0	0	1	0	1.4142135623731	1.4142135623731	2.82842712474619	1	8	1	0.693147180559945	1.09861228866811	0	-1.53517022502201	-2.39029251726967	2.74887000843362	3.558309967874
0159.AY44.33308.20200722.ST	12882	m33308	20200722	2020-07-22	18465	post	129	129	28.32	76	4	3	0	3	1	10	4	0	0	0	76	1	0	1	4	3	0	1	0	1	0	0	0	0	0	0	1.73205080756888	1	3.16227766016838	1	4	1	0	0	0	-1.68855095218911	-0.706381195740759	0.829057121983988	1.69688462974832
0159.AY44.33314.20200718.ST	17820	m33314	20200718	2020-07-18	18461	post	125	125	24.75	53	3	2	3	5	3	16	6	2	3	0	53	1	0	0	3	2	0	1	0	0	0	0	0	0	0	1.73205080756888	2.23606797749979	1.73205080756888	4	1	6	1	1.09861228866811	1.38629436111989	0	1.54480997934259	1.4873284304778	0.323728561353079	1.12910984205258
0159.AY44.33315.20200729.ST	15072	m33315	20200729	2020-07-29	18472	post	136	136	19.92	73	0	2	1	0	0	7	4	0	2	0	73	1	0	0	0	2	0	0	0	0	0	1	0	0	0	1	0	0	2.64575131106459	1	4	1	0	1.09861228866811	0	-0.830583641381045	-0.273273795587977	0.867549265409769	-2.25289038962482
0159.AY44.33319.20200723.ST	18030	m33319	20200723	2020-07-23	18466	post	130	130	23.1227	74	4	3	0	0	0	8	6	1	2	0	74	1	0	0	4	3	0	1	0	0	0	0	0	1	1	0	0	0	2.82842712474619	1	6	1	0.693147180559945	1.09861228866811	0	-1.39989069730309	1.32776385697558	0.0519798215017869	0.401017991000953
0159.AY44.33323.20200719.ST	14112	m33323	20200719	2020-07-19	18462	post	126	126	22.51444	41	3	3	0	4	0	11	8	2	4	0	41	1	0	0	3	3	0	0	0	0	0	0	0	0	0	0	2	0	3.3166247903554	1	8	1	1.09861228866811	1.6094379124341	0	0.10503412207759	1.36743047272012	1.55687477693011	0.298451962837277
0159.AY44.33325.20200809.ST	11611	m33325	20200809	2020-08-09	18483	post	147	147	24.37	61	3	3	0	2	3	12	3	0	3	2	61	1	0	0	3	3	0	1	0	0	0	0	0	0	1	0	1.4142135623731	1.73205080756888	3.46410161513775	1	3	1	0	1.38629436111989	1.09861228866811	-0.405205604743196	1.5934697104912	0.397766213709451	-0.00529488832189381
0159.AY44.33326.20200722.ST	11701	m33326	20200722	2020-07-22	18465	post	129	129	30.61714	62	3	3	0	5	2	8	4	2	0	1	62	0	0	0	3	3	0	1	1	0	0	0	0	0	0	0	2.23606797749979	1.4142135623731	2.82842712474619	NA	4	1	1.09861228866811	0	0.693147180559945	-0.809631703248075	0.532601282910907	-0.746043650751969	1.49321757356959
0159.AY44.33330.20200811.ST	11928	m33330	20200811	2020-08-11	18485	post	149	149	25.32227	74	1	2	4	3	2	8	5	2	3	0	74	1	0	0	1	2	0	0	1	0	0	0	0	0	0	2	1.73205080756888	1.4142135623731	2.82842712474619	1	5	1	1.09861228866811	1.38629436111989	0	0.720192287944984	-0.495616171835386	-0.146305773373622	-0.361400614326541
0159.AY44.33332.20200819.ST	12495	m33332	20200819	2020-08-19	18493	post	157	157	26.21	81	5	4	0	2	0	9	8	0	0	0	81	1	0	0	5	4	0	1	1	0	0	0	0	0	0	0	1.4142135623731	0	3	1	8	1	0	0	0	-2.19779266078313	1.06722532715048	-0.946559854111977	1.82747862539279
0159.AZ03.32000.20201009.ST	9208	m32000	20201009	2020-10-09	18544	post	208	208	29.43	82	4	4	0	0	0	7	1	0	0	0	82	0	0	0	4	4	0	0	0	0	0	0	0	0	1	0	0	0	2.64575131106459	0	1	1	0	0	0	-3.1751466172692	-0.922675321018146	-0.863958037914355	-0.797858105198665
0159.AZ03.32003.20201024.ST	11926	m32003	20201024	2020-10-24	18559	post	223	223	25.32021	90	4	2	4	9	5	14	6	0	0	0	90	1	0	0	4	2	0	0	0	0	0	0	0	0	1	2	3	2.23606797749979	3.74165738677394	0	6	1	0	0	0	1.18475056738303	-1.2994368508133	-1.5292975283198	0.473195839942393
0159.AZ03.32005.20200930.ST	8269	m32005	20200930	2020-09-30	18535	post	199	199	24.93992	70	3	1	0	7	8	14	2	1	0	0	70	0	0	0	3	1	0	0	1	1	0	0	1	0	1	0	2.64575131106459	2.82842712474619	3.74165738677394	1	2	1	0.693147180559945	0	0	0.492911964657666	-2.56396215854947	-2.85341806370374	0.713907098011243
0159.AZ03.32007.20200917.ST	19741	m32007	20200917	2020-09-17	18522	post	186	186	22.83358	73	2	3	0	2	1	8	3	0	1	3	73	1	0	0	2	3	0	0	0	0	0	0	0	0	1	0	1.4142135623731	1	2.82842712474619	0	3	0	0	0.693147180559945	1.38629436111989	-0.890582458127705	-0.644030159056156	-0.313854180058859	-2.14677667301561
0159.AZ03.32008.20200920.ST	13377	m32008	20200920	2020-09-20	18525	post	189	189	21.93	71	3	3	0	2	1	9	2	0	0	0	71	0	0	0	3	3	0	1	0	0	0	0	0	0	1	0	1.4142135623731	1	3	1	2	1	0	0	0	-2.06278982014797	0.257471956213239	-0.962840721521244	0.959776559118297
0159.AZ03.32009.20201021.ST	10405	m32009	20201021	2020-10-21	18556	post	220	220	NA	72	2	3	1	0	0	10	8	0	3	0	72	0	0	0	2	3	0	0	1	0	0	0	0	0	1	1	0	0	3.16227766016838	0	8	0	0	1.38629436111989	0	-1.33160519405742	-1.61116600548499	-0.850086463644185	-1.47131991209973
0159.AZ03.32013.20200922.ST	4914	m32013	20200922	2020-09-22	18527	post	191	191	24.86	90	3	3	0	0	0	12	1	2	0	0	90	0	0	0	3	3	0	1	0	0	0	0	0	0	1	0	0	0	3.46410161513775	1	1	0	1.09861228866811	0	0	-2.89013046987109	-0.455148419231944	-2.08210889894415	0.638167596530745
0159.AZ03.32016.20200924.ST	17677	m32016	20200924	2020-09-24	18529	post	193	193	26.13	78	2	2	3	4	1	7	9	2	0	2	78	1	0	0	2	2	0	0	0	0	0	0	0	0	1	1.73205080756888	2	1	2.64575131106459	0	9	1	1.09861228866811	0	1.09861228866811	0.902479843616986	-1.1050985226255	-0.155127634621481	-0.312564373873533
0159.AZ03.32019.20201013.ST	4385	m32019	20201013	2020-10-13	18548	post	212	212	NA	84	5	3	0	0	0	7	3	0	0	0	84	0	0	0	5	3	0	0	1	0	0	0	0	0	1	0	0	0	2.64575131106459	0	3	1	0	0	0	-2.80510635693672	-1.50880745518561	-1.52113643501923	-0.375714774852719
0159.AZ03.32020.20201007.ST	6129	m32020	20201007	2020-10-07	18542	post	206	206	32.57	79	2	3	0	0	1	10	2	0	1	0	79	0	0	0	2	3	0	1	0	0	0	0	0	0	1	0	0	1	3.16227766016838	1	2	1	0	0.693147180559945	0	-2.34980609804161	0.111579502695081	-0.680304755397792	0.29064243603222
0159.AZ03.32022.20201016.ST	10630	m32022	20201016	2020-10-16	18551	post	215	215	NA	75	2	2	0	0	0	8	0	0	0	1	75	0	0	0	2	2	0	0	0	1	0	0	0	0	1	0	0	0	2.82842712474619	0	0	1	0	0	0.693147180559945	-2.09747641566182	-2.23796626699232	-0.789932309719978	-2.17489438165506
0159.AZ03.32024.20200925.ST	11639	m32024	20200925	2020-09-25	18530	post	194	194	40.92	73	3	2	0	0	2	9	8	0	1	1	73	1	0	0	3	2	0	0	1	0	0	0	0	0	1	0	0	1.4142135623731	3	0	8	1	0	0.693147180559945	0.693147180559945	-0.473560509500952	-1.30698768091947	-0.2624805730378	-0.781710061607046
0159.AZ03.32025.20200904.ST	11497	m32025	20200904	2020-09-04	18509	post	173	173	28.41831	68	3	2	0	0	0	8	6	0	1	0	68	1	0	0	3	2	0	0	0	0	1	0	0	0	1	0	0	0	2.82842712474619	1	6	1	0	0.693147180559945	0	-1.45485277637636	-0.646588491431354	-0.390318298603724	-0.176351738305764
0159.AZ03.32026.20200923.ST	14999	m32026	20200923	2020-09-23	18528	post	192	192	NA	79	4	2	1	4	6	9	5	1	2	0	79	0	0	0	4	2	0	0	0	0	0	0	0	0	1	1	2	2.44948974278318	3	0	5	1	0.693147180559945	1.09861228866811	0	0.419560621318754	-0.997130910827399	-0.767223725764443	0.0998155748150615
0159.AZ03.32027.20201005.ST	12660	m32027	20201005	2020-10-05	18540	post	204	204	NA	87	3	3	0	2	10	14	6	0	1	0	87	0	0	0	3	3	0	0	0	0	1	0	1	0	1	0	1.4142135623731	3.16227766016838	3.74165738677394	NA	6	1	0	0.693147180559945	0	-0.0454148867726855	-1.66332500499324	-2.34697761401904	0.88462123940661
0159.AZ03.32028.20200925.ST	17320	m32028	20200925	2020-09-25	18530	post	194	194	29.76	74	4	3	0	0	0	15	2	0	0	2	74	1	0	0	4	3	0	1	0	0	0	0	0	0	1	0	0	0	3.87298334620742	1	2	1	0	0	1.09861228866811	-1.93533387412424	1.01137248636773	-0.620075071749048	0.279574975633452
0159.AZ03.32032.20200922.ST	15939	m32032	20200922	2020-09-22	18527	post	191	191	33.18272	78	1	2	0	6	11	9	8	0	1	0	78	1	0	0	1	2	0	1	0	0	0	0	0	0	1	0	2.44948974278318	3.3166247903554	3	0	8	1	0	0.693147180559945	0	0.643249678702658	-0.824527934846884	-0.21031801111627	0.56243818667918
0159.AZ03.32033.20201005.ST	8196	m32033	20201005	2020-10-05	18540	post	204	204	29.39	77	5	3	1	0	1	7	1	0	0	1	77	0	0	0	5	3	0	1	0	0	0	0	0	0	1	1	0	1	2.64575131106459	1	1	1	0	0	0.693147180559945	-2.39093025409207	0.87635589382813	-1.2628307261913	0.472159953333871
0159.AZ03.32035.20201007.ST	16300	m32035	20201007	2020-10-07	18542	post	206	206	28.61167	88	3	2	0	0	0	8	3	3	0	0	88	1	0	0	3	2	0	0	0	0	0	0	0	0	1	0	0	0	2.82842712474619	0	3	1	1.38629436111989	0	0	-1.63243073224297	-1.67836612413369	-0.662127933116261	-0.529757429845261
0159.AZ03.32037.20201020.ST	4046	m32037	20201020	2020-10-20	18555	post	219	219	21.95108	72	1	3	2	3	3	12	6	1	1	0	72	1	0	0	1	3	0	0	1	0	1	1	0	0	1	1.4142135623731	1.73205080756888	1.73205080756888	3.46410161513775	1	6	1	0.693147180559945	0.693147180559945	0	1.03030301355134	-1.51742464539423	-0.950784694770378	-0.0395876941104402
0159.AZ03.32039.20201014.ST	9156	m32039	20201014	2020-10-14	18549	post	213	213	27.56	74	3	4	1	8	1	9	10	0	1	0	74	1	0	0	3	4	0	1	0	0	0	0	1	0	1	1	2.82842712474619	1	3	1	10	1	0	0.693147180559945	0	-0.544243529953482	0.95591259461717	-0.878825063434104	1.49725090506883
0159.AZ03.32044.20201008.ST	15867	m32044	20201008	2020-10-08	18543	post	207	207	28.37	78	2	2	2	0	1	19	6	2	1	2	78	0	0	0	2	2	0	1	1	0	0	0	1	0	1	1.4142135623731	0	1	4.35889894354067	1	6	1	1.09861228866811	0.693147180559945	1.09861228866811	0.0920286306210009	-0.511875777153655	-1.93652408375316	0.793146991027042
0159.AZ03.32046.20201010.ST	10090	m32046	20201010	2020-10-10	18545	post	209	209	27.67569	73	1	2	3	2	4	16	8	1	1	0	73	0	0	0	1	2	0	1	1	0	1	0	0	0	1	1.73205080756888	1.4142135623731	2	4	1	8	0	0.693147180559945	0.693147180559945	0	0.708757245425474	-1.51908526650105	-2.45231751375767	1.30554029204248
0159.AZ03.32047.20200922.ST	15223	m32047	20200922	2020-09-22	18527	post	191	191	25.36	73	3	3	2	0	1	8	1	1	0	0	73	0	0	0	3	3	0	1	0	0	0	0	0	0	1	1.4142135623731	0	1	2.82842712474619	0	1	1	0.693147180559945	0	0	-1.70624288519718	-0.586868217142783	-0.988876505593773	-0.1550665803696
0159.AZ03.32049.20201018.ST	9647	m32049	20201018	2020-10-18	18553	post	217	217	NA	68	2	2	0	2	7	10	4	2	1	0	68	0	0	0	2	2	0	0	0	0	0	0	0	0	1	0	1.4142135623731	2.64575131106459	3.16227766016838	0	4	1	1.09861228866811	0.693147180559945	0	0.222400284379766	-1.55651957727849	-0.358758746126898	-0.0264811536984834
0159.AZ03.32050.20201005.ST	9912	m32050	20201005	2020-10-05	18540	post	204	204	30.63542	71	1	1	2	9	15	26	8	3	1	1	71	1	0	0	1	1	1	0	1	0	0	0	0	0	1	1.4142135623731	3	3.87298334620742	5.09901951359278	1	8	0	1.38629436111989	0.693147180559945	0.693147180559945	3.80140853211383	-1.44316303130113	-1.61399183481342	0.468337264709103
0159.AZ03.32051.20201004.ST	7237	m32051	20201004	2020-10-04	18539	post	203	203	25.29	70	3	3	0	0	0	15	3	1	1	0	70	1	0	0	3	3	0	1	0	0	0	0	0	0	1	0	0	0	3.87298334620742	1	3	0	0.693147180559945	0.693147180559945	0	-1.93892360589268	0.406913981179471	-0.910389517507409	0.137244697467108
0159.AZ03.32052.20201008.ST	6640	m32052	20201008	2020-10-08	18543	post	207	207	30.48	69	3	3	0	0	0	8	4	0	1	0	69	0	0	0	3	3	0	1	0	0	1	0	0	0	1	0	0	0	2.82842712474619	1	4	1	0	0.693147180559945	0	-2.46182440540493	0.105521427275806	-0.836027863456269	0.601490662591184
0159.AZ03.32055.20200916.ST	9212	m32055	20200916	2020-09-16	18521	post	185	185	25.18	72	5	3	0	0	0	9	3	0	1	0	72	0	0	0	5	3	0	0	0	0	1	0	1	0	1	0	0	0	3	1	3	1	0	0.693147180559945	0	-2.38692501170297	-0.441163616105364	-1.88880694645823	0.12804995187208
0159.AZ03.32059.20200918.ST	22224	m32059	20200918	2020-09-18	18523	post	187	187	33	73	1	2	2	1	3	13	0	1	1	0	73	1	0	0	1	2	0	0	1	0	0	0	0	0	1	1.4142135623731	1	1.73205080756888	3.60555127546399	0	0	0	0.693147180559945	0.693147180559945	0	0.0962139877392643	-2.35040060899592	-1.54768939922768	-1.80650539613083
0159.AZ03.32060.20201005.ST	13495	m32060	20201005	2020-10-05	18540	post	204	204	40.44	71	3	3	0	0	0	9	1	0	0	2	71	1	0	0	3	3	0	1	1	0	0	0	0	0	1	0	0	0	3	1	1	1	0	0	1.09861228866811	-2.39217854069632	0.368550063383573	-0.771359381578417	-0.242685262359159
0159.AZ03.32061.20200918.ST	16167	m32061	20200918	2020-09-18	18523	post	187	187	23.85	69	1	2	1	6	8	13	8	1	0	0	69	1	0	0	1	2	0	0	1	0	1	0	0	0	1	1	2.44948974278318	2.82842712474619	3.60555127546399	1	8	0	0.693147180559945	0	0	1.30438676927221	-2.247157433569	-2.22475214943271	1.00956354756569
0159.AZ03.32062.20200921.ST	12200	m32062	20200921	2020-09-21	18526	post	190	190	NA	74	2	2	0	7	4	8	2	0	2	2	74	0	0	0	2	2	0	0	0	0	0	0	0	0	1	0	2.64575131106459	2	2.82842712474619	0	2	0	0	1.09861228866811	1.09861228866811	-0.157822584408404	-1.09548256604482	-0.812142560617616	-1.74441904579422
0159.AZ03.32064.20201004.ST	12401	m32064	20201004	2020-10-04	18539	post	203	203	28.32	74	1	1	0	0	4	14	8	3	1	0	74	1	1	1	1	1	0	0	0	0	0	0	0	0	1	0	0	2	3.74165738677394	0	8	1	1.38629436111989	0.693147180559945	0	0.448211768281946	-4.39722620666297	3.62811923532888	1.68713862122819
0159.AZ03.32065.20201013.ST	6992	m32065	20201013	2020-10-13	18548	post	212	212	26.4	71	3	3	1	0	1	9	2	1	0	0	71	0	0	0	3	3	0	1	0	0	0	0	0	0	1	1	0	1	3	1	2	1	0.693147180559945	0	0	-1.93300268505757	0.170539640457644	-1.00748862614438	0.838361569260344
0159.AZ03.32067.20201019.ST	10303	m32067	20201019	2020-10-19	18554	post	218	218	28.28973	68	1	2	0	0	0	7	6	1	1	0	68	0	0	0	1	2	0	0	1	0	1	0	0	0	1	0	0	0	2.64575131106459	1	6	1	0.693147180559945	0.693147180559945	0	-1.51213577384579	-1.89309132832377	-0.882293964670954	0.00716514651100296
0159.AZ03.32068.20201013.ST	9680	m32068	20201013	2020-10-13	18548	post	212	212	27.05444	86	2	3	2	1	2	15	7	0	0	1	86	1	0	0	2	3	0	0	1	0	1	0	0	0	1	1.4142135623731	1	1.4142135623731	3.87298334620742	1	7	1	0	0	0.693147180559945	0.126259972386393	-1.47491771263046	-1.83218703011304	0.670522748243782
0159.AZ03.32069.20200925.ST	11551	m32069	20200925	2020-09-25	18530	post	194	194	22.79	74	5	4	0	1	1	11	2	0	1	1	74	0	0	0	5	4	0	1	0	0	0	0	1	0	1	0	1	1	3.3166247903554	1	2	1	0	0.693147180559945	0.693147180559945	-2.16570329577877	1.25627956671124	-1.51245719852411	0.755648186365691
0159.AZ03.32070.20201015.ST	8581	m32070	20201015	2020-10-15	18550	post	214	214	34.39	84	3	2	3	6	1	9	4	0	2	0	84	1	0	0	3	2	0	0	0	0	0	0	0	0	1	1.73205080756888	2.44948974278318	1	3	1	4	1	0	1.09861228866811	0	-0.00244911122229191	-0.165366958159168	-0.613446222687428	-0.238686711105244
0159.AZ03.32071.20200919.ST	4159	m32071	20200919	2020-09-19	18524	post	188	188	31.44	62	2	2	0	7	8	10	3	2	2	0	62	1	0	0	2	2	0	1	1	1	1	0	0	0	1	0	2.64575131106459	2.82842712474619	3.16227766016838	1	3	1	1.09861228866811	1.09861228866811	0	0.743299326716161	-1.26027374304289	-1.31495448311204	0.986443083881196
0159.AZ03.32072.20201026.ST	9605	m32072	20201026	2020-10-26	18561	post	225	225	26.94211	74	1	1	3	6	6	8	7	1	0	0	74	1	0	0	1	1	NA	0	1	1	0	0	0	0	1	1.73205080756888	2.44948974278318	2.44948974278318	2.82842712474619	0	7	1	0.693147180559945	0	0	1.52668042348548	-3.21302600500914	-1.25962175813622	-0.598035715257196
0159.AZ03.32073.20201007.ST	5747	m32073	20201007	2020-10-07	18542	post	206	206	25.8	77	3	2	1	2	2	7	7	0	1	2	77	1	0	0	3	2	0	1	1	0	0	0	0	0	1	1	1.4142135623731	1.4142135623731	2.64575131106459	1	7	1	0	0.693147180559945	1.09861228866811	-0.336566759340805	0.394279575803223	-0.678185991192947	0.43154260689808
0159.AZ03.32077.20201018.ST	9253	m32077	20201018	2020-10-18	18553	post	217	217	34.39	90	1	1	0	14	8	18	7	3	0	1	90	1	0	0	1	1	0	1	0	0	0	0	0	0	1	0	3.74165738677394	2.82842712474619	4.24264068711928	1	7	1	1.38629436111989	0	0.693147180559945	1.82795154038539	-0.699171127002728	-1.18529635952311	2.34004182532273
0159.AZ03.32080.20201008.ST	8307	m32080	20201008	2020-10-08	18543	post	207	207	32.32	75	2	2	3	8	8	17	9	0	1	1	75	0	0	0	2	2	0	0	1	0	1	0	0	0	1	1.73205080756888	2.82842712474619	2.82842712474619	4.12310562561766	0	9	1	0	0.693147180559945	0.693147180559945	2.29125219295997	-2.21639620322561	-1.70809380506233	0.570635078884166
0159.AZ03.32081.20201007.ST	9226	m32081	20201007	2020-10-07	18542	post	206	206	26.57	75	2	2	5	11	14	30	6	2	0	0	75	1	0	0	2	2	1	0	1	0	0	0	0	0	1	2.23606797749979	3.3166247903554	3.74165738677394	5.47722557505166	0	6	0	1.09861228866811	0	0	3.59995419012155	-2.29237838218123	-2.37584074665856	0.261070781396481
0159.AZ03.32082.20201019.ST	8605	m32082	20201019	2020-10-19	18554	post	218	218	25.63	77	1	0	0	0	3	10	5	0	1	1	77	1	0	0	1	0	0	1	1	0	0	0	1	0	1	0	0	1.73205080756888	3.16227766016838	0	5	1	0	0.693147180559945	0.693147180559945	-0.123455781662333	-1.83729588221315	-1.33628734359904	-1.09587969001484
0159.AZ03.32084.20201019.ST	14749	m32084	20201019	2020-10-19	18554	post	218	218	33.63121	84	2	3	0	0	0	7	1	0	1	0	84	1	0	0	2	3	0	1	1	0	0	0	0	0	1	0	0	0	2.64575131106459	0	1	0	0	0.693147180559945	0	-2.84785955238243	-1.1817402855261	-1.36486448132844	-1.56438917474477
0159.AZ03.32085.20200915.ST	11005	m32085	20200915	2020-09-15	18520	post	184	184	26.76	78	5	2	0	0	0	7	4	0	1	1	78	0	0	0	5	2	0	1	NA	NA	NA	NA	NA	NA	1	0	0	0	2.64575131106459	1	4	1	0	0.693147180559945	0.693147180559945	-2.39718151192634	0.421459277196761	-1.18906380579809	0.372968231174729
0159.AZ03.32086.20201015.ST	10326	m32086	20201015	2020-10-15	18550	post	214	214	29.76	68	1	3	0	0	0	8	2	1	1	2	68	1	0	0	1	3	1	1	0	1	0	0	0	0	1	0	0	0	2.82842712474619	1	2	0	0.693147180559945	0.693147180559945	1.09861228866811	-1.76178355233314	0.0310969751923005	-0.289763172291687	-2.15494618294834
0159.AZ03.32089.20201016.ST	8229	m32089	20201016	2020-10-16	18551	post	215	215	NA	74	4	3	1	6	6	14	4	0	1	0	74	0	0	0	4	3	0	1	1	0	0	0	0	0	1	1	2.44948974278318	2.44948974278318	3.74165738677394	1	4	1	0	0.693147180559945	0	-0.197949471306048	0.166866563543859	-1.68410219837801	1.74893034809444
0159.AZ03.32090.20201005.ST	6441	m32090	20201005	2020-10-05	18540	post	204	204	27.29101	72	1	2	1	12	4	14	7	1	0	0	72	1	0	0	1	2	0	1	1	0	0	0	0	0	1	1	3.46410161513775	2	3.74165738677394	1	7	1	0.693147180559945	0	0	1.04025648716918	-0.773091329040947	-1.20576254157178	1.87722474325084
0159.AZ03.32091.20201021.ST	7217	m32091	20201021	2020-10-21	18556	post	220	220	36.09	73	1	3	1	0	2	8	3	0	1	0	73	0	0	0	1	3	0	0	1	0	0	0	0	0	1	1	0	1.4142135623731	2.82842712474619	0	3	0	0	0.693147180559945	0	-1.4788294648748	-2.2113060824166	-1.38545290461261	-1.79846133094972
0159.AZ03.32092.20200921.ST	7501	m32092	20200921	2020-09-21	18526	post	190	190	31.68536	72	1	3	1	0	0	8	0	0	1	0	72	0	0	0	1	3	0	1	1	0	1	0	0	0	1	1	0	0	2.82842712474619	1	0	1	0	0.693147180559945	0	-2.34135299854138	-0.908100427846858	-1.44394618147494	-0.316232850780847
0159.AZ03.32093.20200917.ST	11073	m32093	20200917	2020-09-17	18522	post	186	186	28.65	76	2	3	0	0	0	8	7	0	1	0	76	0	0	0	2	3	0	1	0	0	0	0	0	0	1	0	0	0	2.82842712474619	0	7	1	0	0.693147180559945	0	-2.20084805684645	-0.477666437183908	-0.0808873256897746	-0.180125328910436
0159.AZ03.32095.20200925.ST	12136	m32095	20200925	2020-09-25	18530	post	194	194	35.67	76	3	1	2	2	3	8	3	0	1	0	76	1	0	0	3	1	1	0	1	0	0	1	0	0	1	1.4142135623731	1.4142135623731	1.73205080756888	2.82842712474619	0	3	1	0	0.693147180559945	0	0.96786549984592	-1.61451787669126	-0.643655267986775	-2.38375616730625
0159.AZ03.32096.20200919.ST	10885	m32096	20200919	2020-09-19	18524	post	188	188	21.33341	72	1	2	1	0	0	9	3	2	0	1	72	1	0	0	1	2	0	0	0	0	0	0	0	0	1	1	0	0	3	0	3	1	1.09861228866811	0	0.693147180559945	-0.695752697462721	-1.53004417885136	-0.0128114722844061	-1.49966398137335
0159.AZ03.32098.20200922.ST	7834	m32098	20200922	2020-09-22	18527	post	191	191	24.64939	73	1	2	0	7	7	14	5	0	2	1	73	1	0	0	1	2	0	0	1	0	0	0	0	0	1	0	2.64575131106459	2.64575131106459	3.74165738677394	0	5	1	0	1.09861228866811	0.693147180559945	1.2207784337321	-1.60432447975109	-0.332027323858361	-0.741674650986517
0159.AZ03.32099.20201021.ST	6355	m32099	20201021	2020-10-21	18556	post	220	220	33.01	71	4	2	0	2	1	11	3	0	1	0	71	0	0	0	4	2	0	0	1	1	1	0	0	0	1	0	1.4142135623731	1	3.3166247903554	1	3	1	0	0.693147180559945	0	-0.955063493432727	-1.97562209707231	-2.03310929486218	0.208772794906922
[truncated: 17 more columns]
